# Supplementary material for: Transcription Factors Exhibit Differential Conservation in Bacteria with Reduced Genomes
Source: PLoS One. 2016 Jan 14;11(1):e0146901. doi: 10.1371/journal.pone.0146901 (PMC4713081; doi:10.1371/journal.pone.0146901)
Supplement: S1 Table — (XLSX) [file pone.0146901.s001.xlsx]

## Sheet: Y.enterocolitica.palearctica
S1.1 Table. Transcriptional regulatory network of Yersinia enterocolitica palearctica 105 5R r
Transcription Factors	Target Genes	Interaction
AccB	accB	-
AccB	accC	-
AcrR	acrA	-
AcrR	acrB	-
AcrR	acrR	-
Ada	ada	+-
Ada	aidB	+
Ada	alkA	+
Ada	alkB	+-
AgaR	agaD	-
AgaR	agaR	-
AgaR	agaS	-
AgaR	agaV	-
AgaR	agaW	-
AgaR	kbaY	-
AgaR	kbaZ	-
AidB	aidB	-
AlaS	alaS	-
AraC	araA	+-
AraC	araB	+-
AraC	araC	+-
AraC	araF	+
AraC	araG	+
AraC	araH	+
AraC	xylA	-
AraC	xylB	-
ArcA	aceA	-
ArcA	aceB	-
ArcA	aceE	-
ArcA	aceF	-
ArcA	aceK	-
ArcA	ackA	+
ArcA	acnA	-
ArcA	acnB	-
ArcA	appA	+
ArcA	appC	+
ArcA	cadA	-
ArcA	citC	-
ArcA	citD	-
ArcA	citE	-
ArcA	citF	-
ArcA	citG	-
ArcA	citX	-
ArcA	cydA	+
ArcA	cydB	+
ArcA	cydC	+
ArcA	cydD	+
ArcA	cyoA	-
ArcA	cyoB	-
ArcA	cyoC	-
ArcA	cyoD	-
ArcA	cyoE	-
ArcA	dctA	-
ArcA	dcuC	+
ArcA	dpiA	+
ArcA	dpiB	+
ArcA	fadA	-
ArcA	fadB	-
ArcA	fadD	-
ArcA	fadE	-
ArcA	fadH	-
ArcA	fadI	-
ArcA	fadJ	-
ArcA	fadL	-
ArcA	fnr	-
ArcA	focA	+
ArcA	fumA	-
ArcA	fumB	+
ArcA	fumC	-
ArcA	gadA	+
ArcA	glpA	-
ArcA	glpB	-
ArcA	glpC	-
ArcA	glpD	-
ArcA	gltA	-
ArcA	grcA	+
ArcA	hemA	+
ArcA	hybA	-
ArcA	hybB	-
ArcA	hybC	-
ArcA	hybD	-
ArcA	hybE	-
ArcA	hybF	-
ArcA	hybG	-
ArcA	hybO	-
ArcA	icd	-
ArcA	lpd	-
ArcA	mdh	-
ArcA	moeA	+
ArcA	moeB	+
ArcA	ndh	-
ArcA	nuoA	-
ArcA	nuoB	-
ArcA	nuoC	-
ArcA	nuoE	-
ArcA	nuoF	-
ArcA	nuoG	-
ArcA	nuoH	-
ArcA	nuoI	-
ArcA	nuoJ	-
ArcA	nuoK	-
ArcA	nuoL	-
ArcA	nuoM	-
ArcA	nuoN	-
ArcA	oppA	-
ArcA	oppB	-
ArcA	oppC	-
ArcA	oppD	-
ArcA	oppF	-
ArcA	pflB	+
ArcA	prfA	+
ArcA	prmC	+
ArcA	ptsG	-
ArcA	puuP	-
ArcA	rplB	-
ArcA	rplC	-
ArcA	rplD	-
ArcA	rplP	-
ArcA	rplV	-
ArcA	rplW	-
ArcA	rpmC	-
ArcA	rpoS	-
ArcA	rpsC	-
ArcA	rpsJ	-
ArcA	rpsQ	-
ArcA	rpsS	-
ArcA	rutA	+
ArcA	rutB	+
ArcA	rutC	+
ArcA	rutD	+
ArcA	rutE	+
ArcA	rutF	+
ArcA	sdhA	+-
ArcA	sdhB	+-
ArcA	sdhC	+-
ArcA	sdhD	+-
ArcA	sodA	-
ArcA	ssb	-
ArcA	sucA	+-
ArcA	sucB	+-
ArcA	sucC	+-
ArcA	sucD	+-
ArcA	tpx	-
ArcA	treB	+
ArcA	treC	+
ArcA	ubiA	-
ArcA	ubiC	-
ArcA	uvrA	-
ArcA	xylR	+
ArgP	argO	+
ArgP	argP	-
ArgP	dapB	+
ArgP	dapD	+
ArgP	dnaA	+
ArgP	dnaN	+
ArgP	gdhA	+
ArgP	lysA	+
ArgP	lysC	+
ArgP	lysP	+
ArgP	nrdA	+
ArgP	nrdB	+
ArgP	recF	+
ArgP	yfaE	+
ArgR	argA	-
ArgR	argB	-
ArgR	argC	-
ArgR	argD	-
ArgR	argE	-
ArgR	argF	-
ArgR	argG	-
ArgR	argH	-
ArgR	argR	-
ArgR	artI	-
ArgR	artJ	-
ArgR	artM	-
ArgR	artP	-
ArgR	artQ	-
ArgR	astA	+
ArgR	astB	+
ArgR	astC	+
ArgR	astD	+
ArgR	astE	+
ArgR	carA	-
ArgR	carB	-
ArgR	gltB	-
ArgR	gltD	-
ArgR	gltF	-
ArgR	hisJ	-
ArgR	hisM	-
ArgR	hisP	-
ArgR	hisQ	-
ArgR	infB	-
ArgR	nusA	-
ArgR	pnp	-
ArgR	rbfA	-
ArgR	rimP	-
ArgR	rpsO	-
ArgR	truB	-
ArsR	arsB	-
ArsR	arsC	-
ArsR	arsR	-
AscG	ascB	-
AscG	ascF	-
AscG	htpG	-
AscG	ybiT	-
AsnC	asnA	+
AsnC	asnC	-
AsnC	mioC	-
AsnC	mnmG	-
BaeR	acrD	+
BaeR	baeR	+
BaeR	baeS	+
BaeR	mdtA	+
BaeR	mdtB	+
BaeR	mdtC	+
BaeR	mdtD	+
BasR	dgkA	+
BasR	hha	+
BasR	putA	-
BasR	tomB	+
BirA	bioA	-
BirA	bioB	-
BirA	bioC	-
BirA	bioD	-
BirA	bioF	-
BolA	ampC	+-
BolA	dacC	+-
CadC	cadA	+
CadC	cadC	+
Cbl	tauA	+
Cbl	tauB	+
Cbl	tauC	+
Cbl	tauD	+
ChbR	chbA	+-
ChbR	chbB	+-
ChbR	chbC	+-
ChbR	chbF	+-
ChbR	chbG	+-
ChbR	chbR	+-
CpxR	acrD	+
CpxR	aroG	+
CpxR	bacA	+
CpxR	baeR	+
CpxR	baeS	+
CpxR	bamE	-
CpxR	cheA	-
CpxR	cheW	-
CpxR	cpxA	+
CpxR	cpxP	+
CpxR	cpxR	+
CpxR	degP	+
CpxR	dsbA	+
CpxR	dsbC	+
CpxR	efeU_1	-
CpxR	fabZ	+
CpxR	hha	+
CpxR	lpxA	+
CpxR	lpxD	+
CpxR	mdtA	+
CpxR	mdtB	+
CpxR	mdtC	+
CpxR	mdtD	+
CpxR	motA	-
CpxR	motB	-
CpxR	mscM	-
CpxR	mzrA	+
CpxR	ompC	+
CpxR	ppiA	+
CpxR	ppiD	+
CpxR	psd	-
CpxR	rdoA	+
CpxR	rpoE	-
CpxR	rpoH	+
CpxR	rseA	-
CpxR	rseB	-
CpxR	rseC	-
CpxR	slt	+
CpxR	tomB	+
CpxR	tsr	-
CpxR	ung	-
CpxR	ycfS	+
CpxR	yebE	+
CpxR	yidQ	+
CpxR	yqjA	+
Cra	aceA	+
Cra	aceB	+
Cra	aceE	-
Cra	aceF	-
Cra	aceK	+
Cra	acnA	+
Cra	acnB	-
Cra	adhE	-
Cra	aroP	+
Cra	crr	+-
Cra	cydA	+
Cra	cydB	+
Cra	cyoA	-
Cra	cyoB	-
Cra	cyoC	-
Cra	cyoD	-
Cra	cyoE	-
Cra	cysG	-
Cra	eda	-
Cra	edd	-
Cra	eno	-
Cra	envC	-
Cra	epd	-
Cra	fbaA	-
Cra	fruA	-
Cra	fruB	-
Cra	fruK	-
Cra	gapA	-
Cra	glk	-
Cra	gpmM	-
Cra	hypF	-
Cra	icd	+
Cra	lpd	-
Cra	manX	-
Cra	manY	-
Cra	manZ	-
Cra	mpl	-
Cra	mtlA	-
Cra	mtlD	-
Cra	mtlR	-
Cra	nirB	-
Cra	nirC	-
Cra	nirD	-
Cra	pck	+
Cra	pdhR	-
Cra	pfkA	-
Cra	pgk	-
Cra	poxB	+
Cra	ppc	-
Cra	ppsA	+
Cra	ptsH	+-
Cra	ptsI	+-
Cra	pykF	-
Cra	setA	-
Cra	tpiA	-
Cra	yeaD	-
Cra	yibQ	-
Cra	zwf	-
CreB	creD	+
CreB	malE	-
CreB	malF	-
CreB	malG	-
CRP	aaeA	+
CRP	aaeB	+
CRP	aaeR	-
CRP	aaeX	+
CRP	aceA	-
CRP	aceB	-
CRP	aceE	+
CRP	aceF	+
CRP	aceK	-
CRP	acnA	+
CRP	acnB	+
CRP	acs	+
CRP	actP	+
CRP	aer	+
CRP	agaV	+
CRP	agaW	+
CRP	agp	+
CRP	ampD	-
CRP	ampE	-
CRP	ansB	+
CRP	araA	+
CRP	araB	+
CRP	araC	+
CRP	araF	+
CRP	araG	+
CRP	araH	+
CRP	arfB	-
CRP	argG	+
CRP	aroA	-
CRP	ascB	+
CRP	ascF	+
CRP	aspA	+
CRP	bglF	+
CRP	bhsA	-
CRP	cdd	+-
CRP	chbA	+
CRP	chbB	+
CRP	chbC	+
CRP	chbF	+
CRP	chbG	+
CRP	chbR	+
CRP	cirA	+
CRP	citC	-
CRP	citD	-
CRP	citE	-
CRP	citF	-
CRP	citG	-
CRP	citX	-
CRP	cpdB	+
CRP	crp	+-
CRP	crr	+-
CRP	csiE	+
CRP	cspE	+
CRP	cstA	+
CRP	cyaA	-
CRP	cyoA	+
CRP	cyoB	+
CRP	cyoC	+
CRP	cyoD	+
CRP	cyoE	+
CRP	cysG	-
CRP	cytR	+-
CRP	dadA	+-
CRP	dadX	+-
CRP	dctA	+
CRP	dcuA	+
CRP	dcuB	+
CRP	dcuR	+
CRP	deoA	+-
CRP	deoB	+-
CRP	deoC	+-
CRP	deoD	+-
CRP	dksA	+
CRP	dpiA	-
CRP	dpiB	-
CRP	dusB	+-
CRP	entD	+
CRP	envZ	+-
CRP	epd	+
CRP	exuT	+
CRP	fadD	+
CRP	fadH	+
CRP	fadL	+
CRP	fbaA	+
CRP	fecA	+
CRP	fecD	+
CRP	fepA	+
CRP	fis	+-
CRP	flhC	+
CRP	flhD	+
CRP	focA	+
CRP	fucP	+
CRP	fumA	+
CRP	fumB	+
CRP	fumC	+
CRP	fur	+
CRP	gabD	+
CRP	gadA	-
CRP	gadB	-
CRP	gadC	-
CRP	galE	+-
CRP	galK	+-
CRP	galM	+-
CRP	galS	+
CRP	galT	+-
CRP	gapA	+
CRP	gcvH	+
CRP	gcvP	+
CRP	gcvT	+
CRP	gdhA	-
CRP	glgA	+
CRP	glgC	+
CRP	glgP	+
CRP	glnA	+-
CRP	glnG	+-
CRP	glnL	+-
CRP	glpA	+
CRP	glpB	+
CRP	glpC	+
CRP	glpD	+
CRP	glpE	+
CRP	glpF	+
CRP	glpG	+
CRP	glpK	+
CRP	glpQ	+
CRP	glpR	+
CRP	glpT	+
CRP	glpX	+
CRP	gltA	+
CRP	gltB	-
CRP	gltD	-
CRP	gltF	-
CRP	gntP	+
CRP	gntT	+
CRP	gntX	+
CRP	grcA	+
CRP	grpE	+
CRP	guaA	+
CRP	guaB	+
CRP	gutM	+
CRP	gutQ	+
CRP	gyrA	+
CRP	hflC	-
CRP	hflK	-
CRP	hflX	-
CRP	hfq	-
CRP	hofB	+
CRP	hofC	+
CRP	hofM	+
CRP	hpt	+
CRP	hupA	+
CRP	hupB	+
CRP	hyfA	+
CRP	hyfB	+
CRP	hyfC	+
CRP	hyfD	+
CRP	hyfE	+
CRP	hyfF	+
CRP	hyfG	+
CRP	hyfJ	+
CRP	idnK	+
CRP	idnO	+
CRP	ilvB	+
CRP	ilvN	+
CRP	infB	-
CRP	kbaZ	+
CRP	lacI	+
CRP	lacY	+-
CRP	lacZ	+-
CRP	lamB	+
CRP	lpd	+-
CRP	lsrA	+
CRP	lsrB	+
CRP	lsrC	+
CRP	lsrD	+
CRP	lsrF	+
CRP	lsrG	+
CRP	lsrK	+
CRP	lsrR	+
CRP	lyxK	+
CRP	malE	+
CRP	malF	+
CRP	malG	+
CRP	malI	+-
CRP	malK	+
CRP	malM	+
CRP	malS	+
CRP	malT	+
CRP	malX	+
CRP	malY	+
CRP	manA	+-
CRP	manX	+
CRP	manY	+
CRP	manZ	+
CRP	mdh	+
CRP	mdtF	-
CRP	metK	-
CRP	mglA	+
CRP	mglB	+
CRP	mglC	+
CRP	mlc	+-
CRP	modA	+
CRP	modB	+
CRP	modC	+
CRP	mpl	+
CRP	mtlA	+
CRP	mtlD	+
CRP	mtlR	+
CRP	murP	+
CRP	murQ	+
CRP	nadC	+
CRP	nagA	+-
CRP	nagB	+-
CRP	nagC	+-
CRP	nagE	+-
CRP	nanA	+
CRP	nanC	+
CRP	nanE	+
CRP	nanK	+
CRP	nanM	+
CRP	nanT	+
CRP	nfuA	+
CRP	nirB	-
CRP	nirC	-
CRP	nirD	-
CRP	nlpE	-
CRP	nrdA	+
CRP	nrdB	+
CRP	nupC	+
CRP	nusA	-
CRP	ompA	+
CRP	ompR	+-
CRP	osmY	-
CRP	oxyR	+
CRP	pdhR	+
CRP	pflB	+
CRP	pgk	+
CRP	pka	+
CRP	pncB	-
CRP	pnp	-
CRP	ppdD	+
CRP	ppiA	+-
CRP	priB	+
CRP	proP	+-
CRP	psiE	-
CRP	ptsG	+
CRP	ptsH	+-
CRP	ptsI	+-
CRP	putP	-
CRP	raiA	+
CRP	rbfA	-
CRP	rbsA	+
CRP	rbsB	+
CRP	rbsC	+
CRP	rbsD	+
CRP	rbsK	+
CRP	rbsR	+
CRP	relA	+
CRP	rhaR	+
CRP	rimP	-
CRP	rof	-
CRP	rplI	+
CRP	rplM	-
CRP	rpoH	+-
CRP	rpoS	?
CRP	rpsF	+
CRP	rpsI	-
CRP	rpsO	-
CRP	rpsR	+
CRP	sbmC	+
CRP	sdhA	+
CRP	sdhB	+
CRP	sdhC	+
CRP	sdhD	+
CRP	serA	+
CRP	serC	-
CRP	sfsA	+
CRP	sgbE	+
CRP	sodA	+
CRP	sodB	-
CRP	sohB	-
CRP	speC	-
CRP	srlA	+
CRP	srlB	+
CRP	srlD	+
CRP	srlE	+
CRP	srlR	+
CRP	sucA	+
CRP	sucB	+
CRP	sucC	+
CRP	sucD	+
CRP	tam	+
CRP	tdcB	+
CRP	tdcC	+
CRP	tdcD	+
CRP	tdcE	+
CRP	tdcG	+
CRP	tnaA	+
CRP	treB	-
CRP	treC	-
CRP	trg	+
CRP	truB	-
CRP	trxA	-
CRP	ubiG	+
CRP	udp	+-
CRP	ugpA	+
CRP	ugpB	+
CRP	ugpC	+
CRP	ugpE	+
CRP	ugpQ	+
CRP	uidB	+
CRP	ulaA	+
CRP	ulaB	+
CRP	ulaC	+
CRP	umpH	+-
CRP	uxaA	+
CRP	uxaB	+
CRP	uxaC	+
CRP	uxuA	+
CRP	uxuR	+
CRP	xseA	-
CRP	xylA	+
CRP	xylB	+
CRP	xylF	+
CRP	xylG	+
CRP	xylH	+
CRP	xylR	+
CRP	yaeP	-
CRP	yaeQ	-
CRP	ybiT	+
CRP	ycdZ	+-
CRP	ychH	+
CRP	yeiP	+
CRP	yeiW	+
CRP	yfaE	+
CRP	yhcH	+
CRP	yhfA	+-
CRP	yiaL	+
CRP	yiaN	+
CRP	yiaO	+
CRP	yjcH	+
CRP	yjiY	+
CRP	ynfK	+
CueR	copA	+
CueR	cueO	+
CueR	moaA	-
CueR	moaC	-
CueR	moaD	-
CueR	moaE	-
CusR	cusC	+
CusR	cusR	+
CysB	cbl	+
CysB	cysA	+
CysB	cysB	-
CysB	cysC	+
CysB	cysD	+
CysB	cysH	+
CysB	cysI	+
CysB	cysJ	+
CysB	cysK	+
CysB	cysM	+
CysB	cysN	+
CysB	cysP	+
CysB	cysU	+
CysB	cysW	+
CysB	tauA	+
CysB	tauB	+
CysB	tauC	+
CysB	tauD	+
CytR	cdd	-
CytR	cytR	-
CytR	deoA	-
CytR	deoB	-
CytR	deoC	-
CytR	deoD	-
CytR	nupC	-
CytR	ppiA	-
CytR	rpoH	-
CytR	udp	-
CytR	ycdZ	-
DcuR	dctA	+
DcuR	dcuB	+
DcuR	dpiA	+
DcuR	dpiB	+
DcuR	frdA	+
DcuR	frdB	+
DcuR	frdC	+
DcuR	frdD	+
DcuR	fumB	+
DeoR	deoA	-
DeoR	deoB	-
DeoR	deoC	-
DeoR	deoD	-
DhaR	dhaK	+
DhaR	dhaL	+
DhaR	dhaM	+
DhaR	dhaR	-
DinJ	cspE	-
DinJ	dinJ	-
DinJ	yafQ	-
DnaA	dnaA	+-
DnaA	dnaN	+-
DnaA	guaA	-
DnaA	guaB	-
DnaA	nrdA	+-
DnaA	nrdB	+-
DnaA	polA	+
DnaA	recF	+-
DnaA	rpoH	-
DnaA	yfaE	+
DpiA	citC	+
DpiA	citD	+
DpiA	citE	+
DpiA	citF	+
DpiA	citG	+
DpiA	citX	+
DpiA	dpiA	+
DpiA	dpiB	+
DpiA	exuT	+
DpiA	mdh	+
ExuR	exuR	-
ExuR	exuT	-
ExuR	uxaA	-
ExuR	uxaB	-
ExuR	uxaC	-
ExuR	uxuA	-
ExuR	uxuR	-
FabR	fabA	-
FabR	fabB	-
FadR	fabA	+
FadR	fabB	+
FadR	fabD	+
FadR	fabG	+
FadR	fabH	+
FadR	fadA	-
FadR	fadB	-
FadR	fadD	-
FadR	fadE	-
FadR	fadH	-
FadR	fadI	-
FadR	fadJ	-
FadR	fadL	-
FadR	fadM	-
FadR	fadR	+
FadR	iclR	+
FadR	uspA	-
FhlA	fdhF	+
FhlA	fhlA	+
FhlA	hycE	+
FhlA	hycF	+
FhlA	hycG	+
FhlA	hycI	+
FhlA	hydN	+
FhlA	hyfA	+
FhlA	hyfB	+
FhlA	hyfC	+
FhlA	hyfD	+
FhlA	hyfE	+
FhlA	hyfF	+
FhlA	hyfG	+
FhlA	hyfJ	+
FhlA	hypA	+
FhlA	hypB	+
FhlA	hypC	+
FhlA	hypD	+
FhlA	hypE	+
FhlA	hypF	+
Fis	acnB	-
Fis	acs	-
Fis	actP	-
Fis	adhE	+
Fis	ansB	-
Fis	apaG	+
Fis	apaH	+
Fis	bglF	-
Fis	carA	+
Fis	carB	+
Fis	cbpA	-
Fis	cbpM	-
Fis	crp	-
Fis	cysG	-
Fis	deoA	+
Fis	deoB	+
Fis	deoC	+
Fis	deoD	+
Fis	dmsA	-
Fis	dmsB	-
Fis	dmsC	-
Fis	dps	-
Fis	dusB	-
Fis	fadA	+
Fis	fadB	+
Fis	fis	-
Fis	fumB	-
Fis	gadA	-
Fis	gadB	-
Fis	gadC	-
Fis	glnA	+
Fis	glnG	+
Fis	glnL	+
Fis	glnQ	-
Fis	glpA	+
Fis	glpB	+
Fis	glpC	+
Fis	glpQ	+
Fis	glpT	+
Fis	gltX	-
Fis	grcA	+
Fis	guaA	-
Fis	guaB	-
Fis	gyrA	-
Fis	gyrB	-
Fis	hns	+
Fis	hupA	+
Fis	hupB	-
Fis	infB	+
Fis	katE	-
Fis	lpd	+
Fis	malE	+
Fis	malF	+
Fis	malG	+
Fis	mazG	+
Fis	mglA	-
Fis	mglC	-
Fis	msrA	-
Fis	mtlA	-
Fis	mtlD	-
Fis	mtlR	-
Fis	nanA	-
Fis	nanE	-
Fis	nanK	-
Fis	nanT	-
Fis	narK	-
Fis	ndh	+-
Fis	nirB	-
Fis	nirC	-
Fis	nirD	-
Fis	nrdA	+
Fis	nrdB	+
Fis	nrfA	-
Fis	nrfB	-
Fis	nrfC	-
Fis	nrfD	-
Fis	nrfF	-
Fis	nrfG	-
Fis	nuoA	+
Fis	nuoB	+
Fis	nuoC	+
Fis	nuoE	+
Fis	nuoF	+
Fis	nuoG	+
Fis	nuoH	+
Fis	nuoI	+
Fis	nuoJ	+
Fis	nuoK	+
Fis	nuoL	+
Fis	nuoM	+
Fis	nuoN	+
Fis	nusA	+
Fis	ogt	-
Fis	osmY	-
Fis	pdxA	+
Fis	pflB	-
Fis	pnp	+
Fis	proP	+
Fis	ptsG	+-
Fis	pyrD	-
Fis	queA	+
Fis	rbfA	+
Fis	rimP	+
Fis	rplM	-
Fis	rpsI	-
Fis	rpsO	+
Fis	rsmA	+
Fis	topA	+-
Fis	trg	+
Fis	trmA	+
Fis	truB	+
Fis	tufB	+
Fis	xylF	-
Fis	xylG	-
Fis	xylH	-
Fis	xylR	-
Fis	yfaE	+
Fis	yhcH	-
Fis	yjcH	-
FlhDC	ccmA	+
FlhDC	ccmB	+
FlhDC	ccmC	+
FlhDC	ccmD	+
FlhDC	ccmE	+
FlhDC	ccmF	+
FlhDC	ccmG	+
FlhDC	ccmH	+
FlhDC	flgA	+
FlhDC	flgB	+
FlhDC	flgC	+
FlhDC	flgD	+
FlhDC	flgE	+
FlhDC	flgF	+
FlhDC	flgG	+
FlhDC	flgH	+
FlhDC	flgI	+
FlhDC	flgJ	+
FlhDC	flgM	+
FlhDC	flgN	+
FlhDC	flhA	+
FlhDC	flhB	+
FlhDC	flhE	+
FlhDC	fliA	+
FlhDC	fliD	+
FlhDC	fliE	+
FlhDC	fliF	+
FlhDC	fliG	+
FlhDC	fliH	+
FlhDC	fliI	+
FlhDC	fliJ	+
FlhDC	fliK	+
FlhDC	fliL	+
FlhDC	fliM	+
FlhDC	fliN	+
FlhDC	fliO	+
FlhDC	fliP	+
FlhDC	fliQ	+
FlhDC	fliR	+
FlhDC	fliS	+
FlhDC	fliT	+
FlhDC	fliY	+
FlhDC	fliZ	+
FlhDC	glpA	+
FlhDC	glpB	+
FlhDC	glpC	+
FlhDC	gltI	+
FlhDC	gltJ	+
FlhDC	gltK	+
FlhDC	gltL	+
FlhDC	hydN	+
FlhDC	hypF	+
FlhDC	mdh	-
FlhDC	mglA	-
FlhDC	mglB	-
FlhDC	mglC	-
FlhDC	napA	+
FlhDC	napB	+
FlhDC	napC	+
FlhDC	napD	+
FlhDC	napF	+
FlhDC	nrfA	+
FlhDC	nrfB	+
FlhDC	nrfC	+
FlhDC	nrfD	+
FlhDC	nrfF	+
FlhDC	nrfG	+
FlhDC	ppdA	+
FlhDC	ppdB	+
FlhDC	ppdC	+
FlhDC	ycgR	+
FlhDC	ygbK	+
FlhDC	yhjH	+
FliZ	flhC	-
FliZ	flhD	-
FliZ	gadB	-
FliZ	gadC	-
FliZ	gmr	-
FliZ	hdeB	-
FliZ	mdtF	-
FliZ	osmY	-
FliZ	yhiD	-
FNR	aceE	+-
FNR	aceF	+-
FNR	ackA	+
FNR	acnA	-
FNR	acrF	+
FNR	adhE	+
FNR	aer	+
FNR	amtB	+-
FNR	ansB	+
FNR	arcA	+-
FNR	aspA	+
FNR	aspC	+-
FNR	bcsB	+
FNR	bcsZ	+
FNR	cadC	+
FNR	ccmA	+
FNR	ccmB	+
FNR	ccmC	+
FNR	ccmD	+
FNR	ccmE	+
FNR	ccmF	+
FNR	ccmG	+
FNR	ccmH	+
FNR	cheB	+
FNR	cheR	+
FNR	cheY	+
FNR	cheZ	+
FNR	citC	-
FNR	citD	-
FNR	citE	-
FNR	citF	-
FNR	citG	-
FNR	citX	-
FNR	cydA	+-
FNR	cydB	+-
FNR	cydC	+
FNR	cydD	+
FNR	cyoA	-
FNR	cyoB	-
FNR	cyoC	-
FNR	cyoD	-
FNR	cyoE	-
FNR	cysG	+
FNR	dcuA	+
FNR	dcuB	+
FNR	dcuC	+
FNR	dcuR	+
FNR	dcuS	+
FNR	dmsA	+
FNR	dmsB	+
FNR	dmsC	+
FNR	dmsD	+
FNR	dpiA	-
FNR	dpiB	-
FNR	dppA	-
FNR	dppB	-
FNR	dppC	-
FNR	dppD	-
FNR	dppF	-
FNR	emrY	+
FNR	fdhF	+
FNR	fdnG	+-
FNR	feoA	+
FNR	feoB	+
FNR	feoC	+
FNR	fes	+
FNR	fhlA	+
FNR	fnr	-
FNR	focA	+
FNR	frdA	+
FNR	frdB	+
FNR	frdC	+
FNR	frdD	+
FNR	fumA	-
FNR	fumB	+
FNR	fumC	-
FNR	gadA	-
FNR	gadW	-
FNR	garK	+
FNR	gcvH	+
FNR	gcvP	+
FNR	gcvT	+
FNR	gdhA	+
FNR	glnD	+-
FNR	glnK	+-
FNR	glpA	+
FNR	glpB	+
FNR	glpC	+
FNR	glpQ	+
FNR	glpT	+
FNR	gltB	-
FNR	gltD	-
FNR	gltF	-
FNR	gnd	-
FNR	grcA	+-
FNR	hcp	+
FNR	hcr	+
FNR	hemA	-
FNR	hmp	-
FNR	hyfA	-
FNR	hyfB	-
FNR	hyfC	-
FNR	hyfD	-
FNR	hyfE	-
FNR	hyfF	-
FNR	hyfG	-
FNR	hyfJ	-
FNR	hypB	+
FNR	hypC	+
FNR	hypD	+
FNR	hypE	+
FNR	lpd	+-
FNR	malP	+
FNR	malQ	+
FNR	moaA	+
FNR	moaC	+
FNR	moaD	+
FNR	moaE	+
FNR	moeA	-
FNR	moeB	-
FNR	napA	+
FNR	napB	+
FNR	napC	+
FNR	napD	+
FNR	napF	+
FNR	narK	+
FNR	narX	-
FNR	ndh	-
FNR	nirB	+
FNR	nirC	+
FNR	nirD	+
FNR	nrdD	+
FNR	nrdG	+
FNR	nrfA	+
FNR	nrfB	+
FNR	nrfC	+
FNR	nrfD	+
FNR	nrfF	+
FNR	nrfG	+
FNR	nuoA	-
FNR	nuoB	-
FNR	nuoC	-
FNR	nuoE	-
FNR	nuoF	-
FNR	nuoG	-
FNR	nuoH	-
FNR	nuoI	-
FNR	nuoJ	-
FNR	nuoK	-
FNR	nuoL	-
FNR	nuoM	-
FNR	nuoN	-
FNR	ompW	+
FNR	ompX	-
FNR	pdhR	+-
FNR	pepT	+
FNR	pflB	+
FNR	phoU	+
FNR	pitA	+
FNR	prfA	-
FNR	prmC	-
FNR	pstA	+
FNR	pstB	+
FNR	pstC	+
FNR	pstS	+
FNR	purM	-
FNR	purN	-
FNR	puuP	-
FNR	rimM	-
FNR	rplB	+
FNR	rplC	+
FNR	rplD	+
FNR	rplM	-
FNR	rplP	+
FNR	rplS	-
FNR	rplT	-
FNR	rplV	+
FNR	rplW	+
FNR	rpmC	+
FNR	rpsC	+
FNR	rpsI	-
FNR	rpsJ	+
FNR	rpsP	-
FNR	rpsQ	+
FNR	rpsS	+
FNR	sdhA	-
FNR	sdhB	-
FNR	sdhC	-
FNR	sdhD	-
FNR	sodA	-
FNR	sucA	-
FNR	sucB	-
FNR	sucC	-
FNR	sucD	-
FNR	tap	+
FNR	tdcB	+
FNR	tdcC	+
FNR	tdcD	+
FNR	tdcE	+
FNR	tdcG	+
FNR	tpx	-
FNR	trmD	-
FNR	ubiA	-
FNR	ubiC	-
FNR	upp	+
FNR	uraA	+
FNR	uxaA	+
FNR	uxaC	+
FNR	yhjA	+
FNR	ynfE	+
FNR	ynfF	+
FNR	yqjI	+
FNR	ysgA	-
FNR	ytfE	-
FNR	zwf	-
Fur	amtB	+-
Fur	aspC	-
Fur	cirA	-
Fur	cyoA	-
Fur	cyoB	-
Fur	cyoC	-
Fur	cyoD	-
Fur	cyoE	-
Fur	entD	-
Fur	entS	+-
Fur	exbB	-
Fur	exbD	-
Fur	fecA	-
Fur	fecD	-
Fur	fecI	-
Fur	fecR	-
Fur	feoA	-
Fur	feoB	-
Fur	feoC	-
Fur	fepA	-
Fur	fepB	-
Fur	fepC	-
Fur	fepD	-
Fur	fepG	-
Fur	fes	-
Fur	fhuA	-
Fur	fhuB	-
Fur	fhuC	-
Fur	fhuD	-
Fur	fhuF	-
Fur	flhC	-
Fur	flhD	-
Fur	fnr	-
Fur	ftnA	+
Fur	fumB	+
Fur	fumC	-
Fur	fur	-
Fur	garK	-
Fur	gdhA	+-
Fur	glnD	-
Fur	glnK	+-
Fur	gltB	-
Fur	gltD	-
Fur	gltF	-
Fur	gnd	-
Fur	gpmA	-
Fur	grcA	-
Fur	gspD	-
Fur	gspE	-
Fur	gspF	-
Fur	gspG	-
Fur	gspK	-
Fur	gspL	-
Fur	hmp	-
Fur	katE	+
Fur	lpd	+-
Fur	metH	-
Fur	metJ	-
Fur	mntH	-
Fur	mntP	+
Fur	ndh	-
Fur	nrdE	-
Fur	nrdF	-
Fur	nrdH	-
Fur	nrdI	-
Fur	oppA	-
Fur	oppB	-
Fur	oppC	-
Fur	oppD	-
Fur	oppF	-
Fur	purR	-
Fur	pyrC	-
Fur	rpoS	-
Fur	sdhA	+
Fur	sdhB	+
Fur	sdhC	+
Fur	sdhD	+
Fur	sodA	-
Fur	sucA	+
Fur	sucB	+
Fur	sucC	+
Fur	sucD	+
Fur	sufA	-
Fur	sufB	-
Fur	sufC	-
Fur	sufD	-
Fur	sufE	-
Fur	sufS	-
Fur	tonB	+-
Fur	ygaC	-
Fur	yhhY	-
Fur	yjjZ	-
Fur	yqjH	-
Fur	zinT	+
Fur	zwf	-
GadW	gadA	+-
GadW	gadB	+-
GadW	gadC	+-
GadW	gadW	-
GadW	hdeB	+-
GadW	mdtF	+
GadW	yhiD	+-
GalR	galE	+-
GalR	galK	+-
GalR	galM	+-
GalR	galR	-
GalR	galS	-
GalR	galT	+-
GalR	mglA	-
GalR	mglB	-
GalR	mglC	-
GalS	galE	+-
GalS	galK	+-
GalS	galM	+-
GalS	galR	-
GalS	galS	-
GalS	galT	+-
GalS	mglA	-
GalS	mglB	-
GalS	mglC	-
GcvA	gcvA	-
GcvA	gcvH	+-
GcvA	gcvP	+-
GcvA	gcvT	+-
GlpR	glpA	-
GlpR	glpB	-
GlpR	glpC	-
GlpR	glpD	-
GlpR	glpF	-
GlpR	glpK	-
GlpR	glpQ	-
GlpR	glpT	-
GlpR	glpX	-
GntR	eda	-
GntR	edd	-
GntR	gntT	-
GntR	gntX	-
GntR	idnK	-
GntR	idnO	-
GntR	nfuA	-
GutM	gutM	+
GutM	gutQ	+
GutM	srlA	+
GutM	srlB	+
GutM	srlD	+
GutM	srlE	+
GutM	srlR	+
H-NS	acrF	-
H-NS	bglF	-
H-NS	bolA	-
H-NS	cadA	-
H-NS	cadC	-
H-NS	csiE	+
H-NS	cspD	+
H-NS	cydA	-
H-NS	cydB	-
H-NS	cysA	-
H-NS	cysG	-
H-NS	cysM	-
H-NS	cysP	-
H-NS	cysU	-
H-NS	cysW	-
H-NS	degP	-
H-NS	dps	-
H-NS	evgS	-
H-NS	fes	+
H-NS	fimD	+
H-NS	flhC	+
H-NS	flhD	+
H-NS	fliA	+
H-NS	fliC	+
H-NS	fliY	+
H-NS	fliZ	+
H-NS	ftnA	-
H-NS	gabD	+
H-NS	gadA	-
H-NS	gadW	-
H-NS	galE	-
H-NS	galK	-
H-NS	galM	-
H-NS	galT	-
H-NS	garK	-
H-NS	gspD	-
H-NS	gspE	-
H-NS	gspF	-
H-NS	gspG	-
H-NS	gspK	-
H-NS	gspL	-
H-NS	gutM	+
H-NS	gutQ	+
H-NS	hdeB	-
H-NS	hdeD	-
H-NS	hdfR	-
H-NS	hisJ	+
H-NS	hisM	+
H-NS	hisP	+
H-NS	hisQ	+
H-NS	hns	-
H-NS	ilvH	-
H-NS	ilvI	-
H-NS	lacY	-
H-NS	lacZ	-
H-NS	leuO	-
H-NS	lrp	-
H-NS	mdtF	-
H-NS	mukB	+
H-NS	mukE	+
H-NS	mukF	+
H-NS	nhaA	-
H-NS	nhaR	-
H-NS	nirB	-
H-NS	nirC	-
H-NS	nirD	-
H-NS	osmC	-
H-NS	proV	-
H-NS	proW	-
H-NS	proX	-
H-NS	rcsA	-
H-NS	rcsB	-
H-NS	rcsD	-
H-NS	relA	+
H-NS	smtA	+
H-NS	srlA	+
H-NS	srlB	+
H-NS	srlD	+
H-NS	srlE	+
H-NS	srlR	+
H-NS	ydeP	-
H-NS	yhiD	-
H-NS	yjjP	-
HdfR	flhC	-
HdfR	flhD	-
HdfR	gltB	+
HdfR	gltD	+
HdfR	gltF	+
HipA	hipA	-
HipA	hipB	-
HipB	hipA	-
HipB	hipB	-
HU	galE	-
HU	galK	-
HU	galM	-
HU	galT	-
HU	mtr	-
HU	pgm	-
HU	seqA	-
HU	tyrP	-
IclR	aceA	-
IclR	aceB	-
IclR	aceK	-
IclR	iclR	-
IHF	aceA	+
IHF	aceB	+
IHF	aceK	+
IHF	acs	-
IHF	actP	-
IHF	carA	+-
IHF	carB	+-
IHF	cysG	+-
IHF	cysH	+
IHF	cysI	+
IHF	cysJ	+
IHF	dmsA	-
IHF	dmsB	-
IHF	dmsC	-
IHF	dppA	+
IHF	dppB	+
IHF	dppC	+
IHF	dppD	+
IHF	dppF	+
IHF	dps	+
IHF	dusB	+
IHF	envZ	-
IHF	fhlA	+
IHF	fimD	+
IHF	fis	+
IHF	flhC	-
IHF	flhD	-
IHF	fnr	+
IHF	focA	+
IHF	folA	+
IHF	glnH	+
IHF	glnP	+
IHF	glnQ	+
IHF	glpQ	-
IHF	glpT	-
IHF	gltA	+
IHF	gltB	+
IHF	gltD	+
IHF	gltF	+
IHF	hemA	+
IHF	hemF	-
IHF	hipA	+
IHF	hipB	+
IHF	hpt	-
IHF	htrE	+
IHF	hycE	+
IHF	hycF	+
IHF	hycG	+
IHF	hycI	+
IHF	hypA	+
IHF	hypB	+
IHF	hypC	+
IHF	hypD	+
IHF	hypE	+
IHF	ibpB	+
IHF	ihfA	-
IHF	ihfB	-
IHF	ilvA	+-
IHF	ilvD	+-
IHF	ilvE	+-
IHF	ilvM	+-
IHF	lyxK	+
IHF	mtr	-
IHF	narK	+
IHF	ndh	-
IHF	nirB	+-
IHF	nirC	+-
IHF	nirD	+-
IHF	nrfA	+-
IHF	nrfB	+-
IHF	nrfC	+-
IHF	nrfD	+-
IHF	nrfF	+-
IHF	nrfG	+
IHF	nuoA	-
IHF	nuoB	-
IHF	nuoC	-
IHF	nuoE	-
IHF	nuoF	-
IHF	nuoG	-
IHF	nuoH	-
IHF	nuoI	-
IHF	nuoJ	-
IHF	nuoK	-
IHF	nuoL	-
IHF	nuoM	-
IHF	nuoN	-
IHF	ompC	-
IHF	ompR	-
IHF	osmY	-
IHF	pflB	+
IHF	phoU	+
IHF	prfA	+
IHF	prmC	+
IHF	pspA	+
IHF	pspB	+
IHF	pspC	+
IHF	pspD	+
IHF	pspG	+
IHF	pstA	+
IHF	pstB	+
IHF	pstC	+
IHF	pstS	+
IHF	rpoH	+
IHF	sgbE	+
IHF	sodA	-
IHF	sodB	-
IHF	sucA	-
IHF	sucB	-
IHF	sucC	-
IHF	sucD	-
IHF	sufA	+
IHF	sufB	+
IHF	sufC	+
IHF	sufD	+
IHF	sufE	+
IHF	sufS	+
IHF	tdcB	+
IHF	tdcC	+
IHF	tdcD	+
IHF	tdcE	+
IHF	tdcG	+
IHF	tyrP	-
IHF	ubiA	-
IHF	ubiC	-
IHF	ulaA	-
IHF	ulaB	-
IHF	ulaC	-
IHF	uspA	+
IHF	uspB	-
IHF	yadV	+
IHF	yiaL	+
IHF	yiaN	+
IHF	yiaO	+
IHF	yjcH	-
IlvY	ilvC	+
IlvY	ilvY	-
IscR	erpA	-
IscR	iscA	-
IscR	iscR	-
IscR	iscS	-
IscR	iscU	-
IscR	napA	-
IscR	napB	-
IscR	napC	-
IscR	napD	-
IscR	napF	-
IscR	nfuA	-
IscR	nrdE	+
IscR	nrdF	+
IscR	nrdH	+
IscR	nrdI	+
IscR	sufA	+
IscR	sufB	+
IscR	sufC	+
IscR	sufD	+
IscR	sufE	+
IscR	sufS	+
IscR	ydiU	+
KdgR	eda	-
KdgR	edd	-
KdpE	kdpA	+
KdpE	kdpB	+
KdpE	kdpC	+
LacI	lacY	-
LacI	lacZ	-
LeuO	bglF	+
LeuO	cadC	-
LeuO	leuA	+
LeuO	leuB	+
LeuO	leuC	+
LeuO	leuD	+
LeuO	leuO	+-
LexA	ddlB	-
LexA	dinB	-
LexA	dinG	-
LexA	dinI	-
LexA	dinJ	-
LexA	dnaG	-
LexA	ftsA	-
LexA	ftsI	-
LexA	ftsK	-
LexA	ftsL	-
LexA	ftsQ	-
LexA	ftsW	-
LexA	ftsZ	-
LexA	lexA	-
LexA	lpxC	-
LexA	mraY	-
LexA	murC	-
LexA	murD	-
LexA	murE	-
LexA	murF	-
LexA	murG	-
LexA	phr	-
LexA	polB	-
LexA	recA	-
LexA	recN	-
LexA	recX	-
LexA	rpoD	-
LexA	rpsU	-
LexA	ruvA	-
LexA	ruvB	-
LexA	sbmC	-
LexA	ssb	-
LexA	sulA	-
LexA	umuC	-
LexA	umuD	-
LexA	uvrA	-
LexA	uvrB	-
LexA	uvrC	-
LexA	uvrD	-
LexA	uvrY	-
LexA	yafQ	-
LexA	ybfE	-
LexA	ydjM	-
LexA	yebG	-
LrhA	flhC	-
LrhA	flhD	-
LrhA	lrhA	+
Lrp	adhE	-
Lrp	aidB	-
Lrp	alaA	-
Lrp	argO	+
Lrp	aroA	+
Lrp	avtA	-
Lrp	cadA	+
Lrp	dadA	-
Lrp	dadX	-
Lrp	fimD	+
Lrp	gabD	+
Lrp	gcvH	+
Lrp	gcvP	+
Lrp	gcvT	+
Lrp	gltB	+
Lrp	gltD	+
Lrp	gltF	+
Lrp	hdeB	-
Lrp	ilvA	-
Lrp	ilvD	-
Lrp	ilvE	-
Lrp	ilvH	+-
Lrp	ilvI	+-
Lrp	ilvM	-
Lrp	kbl	+
Lrp	livF	-
Lrp	livG	-
Lrp	livH	-
Lrp	livK	-
Lrp	livM	-
Lrp	lrp	-
Lrp	lysP	+
Lrp	lysU	-
Lrp	malT	+
Lrp	ompC	-
Lrp	oppA	-
Lrp	oppB	-
Lrp	oppC	-
Lrp	oppD	-
Lrp	oppF	-
Lrp	osmC	+-
Lrp	osmY	-
Lrp	sdaA	-
Lrp	serA	+-
Lrp	serC	+
Lrp	tdh	+
Lrp	yhiD	-
LsrR	lsrA	-
LsrR	lsrB	-
LsrR	lsrC	-
LsrR	lsrD	-
LsrR	lsrF	-
LsrR	lsrG	-
LsrR	lsrK	-
LsrR	lsrR	-
LsrR	tam	-
LysR	lysA	+
LysR	lysR	-
MalI	malI	-
MalI	malX	-
MalI	malY	-
MalT	lamB	+
MalT	malE	+
MalT	malF	+
MalT	malG	+
MalT	malK	+
MalT	malM	+
MalT	malP	+
MalT	malQ	+
MalT	malS	+
MalT	malZ	+
MetJ	ahpC	-
MetJ	folE	-
MetJ	metA	-
MetJ	metB	-
MetJ	metC	-
MetJ	metE	-
MetJ	metF	-
MetJ	metI	-
MetJ	metK	-
MetJ	metL	-
MetJ	metN	-
MetJ	metQ	-
MetJ	metR	-
MetJ	yeiB	-
MetR	glyA	+-
MetR	hmp	+
MetR	metE	+
MetR	metH	+
MetR	metR	-
Mlc	crr	-
Mlc	malT	-
Mlc	manX	-
Mlc	manY	-
Mlc	manZ	-
Mlc	mlc	-
Mlc	ptsG	-
Mlc	ptsH	-
Mlc	ptsI	-
Mlc	ynfK	-
ModE	ccmA	+
ModE	ccmB	+
ModE	ccmC	+
ModE	ccmD	+
ModE	ccmE	+
ModE	ccmF	+
ModE	ccmG	+
ModE	ccmH	+
ModE	deoA	-
ModE	deoB	-
ModE	deoC	-
ModE	deoD	-
ModE	dmsA	-
ModE	dmsB	-
ModE	dmsC	-
ModE	hycE	+
ModE	hycF	+
ModE	hycG	+
ModE	hycI	+
ModE	moaA	+
ModE	moaC	+
ModE	moaD	+
ModE	moaE	+
ModE	modA	-
ModE	modB	-
ModE	modC	-
ModE	napA	+
ModE	napB	+
ModE	napC	+
ModE	napD	+
ModE	napF	+
ModE	narX	+
ModE	oppA	-
ModE	oppB	-
ModE	oppC	-
ModE	oppD	-
ModE	oppF	-
MprA	acrA	-
MprA	acrB	-
MprA	emrA	-
MprA	emrB	-
MprA	mprA	-
MqsA	cspD	-
MqsA	mqsA	-
MqsA	mqsR	-
MqsA	rpoS	-
MtlR	mtlA	-
MtlR	mtlD	-
MtlR	mtlR	-
MurR	murP	-
MurR	murQ	-
MurR	murR	+-
NadR	nadA	-
NadR	nadB	-
NadR	pncB	-
NadR	pnuC	-
NagC	chbA	-
NagC	chbB	-
NagC	chbC	-
NagC	chbF	-
NagC	chbG	-
NagC	chbR	-
NagC	chiP	-
NagC	creA	-
NagC	creB	-
NagC	creC	-
NagC	creD	-
NagC	crr	-
NagC	dinI	-
NagC	feoA	?
NagC	feoB	?
NagC	feoC	?
NagC	glmS	+-
NagC	glmU	+-
NagC	manX	-
NagC	manY	-
NagC	manZ	-
NagC	nagA	-
NagC	nagB	-
NagC	nagC	-
NagC	nagE	-
NagC	nanC	-
NagC	nanM	-
NagC	ptsH	-
NagC	ptsI	-
NagC	umpH	-
NagC	ybfN	-
NagC	ydeP	-
NarP	ccmA	+-
NarP	ccmB	+-
NarP	ccmC	+-
NarP	ccmD	+-
NarP	ccmE	+-
NarP	ccmF	+-
NarP	ccmG	+-
NarP	ccmH	+-
NarP	cysG	+
NarP	fdhF	+
NarP	fdnG	-
NarP	hcp	+
NarP	hcr	+
NarP	napA	+-
NarP	napB	+-
NarP	napC	+-
NarP	napD	+-
NarP	napF	+-
NarP	nirB	+
NarP	nirC	+
NarP	nirD	+
NarP	nrfA	+
NarP	nrfB	+
NarP	nrfC	+
NarP	nrfD	+
NarP	nrfF	+
NarP	nrfG	+
NarP	ytfE	+
NemR	gloA	-
NemR	nemA	-
NemR	nemR	-
NhaR	nhaA	+
NhaR	nhaR	+
NhaR	osmC	+
NhaR	pgaA	+
NhaR	pgaB	+
NhaR	pgaC	+
NhaR	pgaD	+
NrdR	nrdA	-
NrdR	nrdB	-
NrdR	nrdD	-
NrdR	nrdE	-
NrdR	nrdF	-
NrdR	nrdG	-
NrdR	nrdH	-
NrdR	nrdI	-
NrdR	yfaE	-
NsrR	aceE	-
NsrR	aceF	-
NsrR	bamE	-
NsrR	cdd	-
NsrR	dkgB	-
NsrR	fhlA	-
NsrR	fliA	-
NsrR	fliY	-
NsrR	fliZ	-
NsrR	grxD	-
NsrR	hcp	-
NsrR	hcr	-
NsrR	hmp	-
NsrR	hycE	-
NsrR	hycF	-
NsrR	hycG	-
NsrR	hycI	-
NsrR	hypA	-
NsrR	hypB	-
NsrR	hypC	-
NsrR	hypD	-
NsrR	hypE	-
NsrR	ihfA	-
NsrR	infC	-
NsrR	lrp	-
NsrR	mepH	-
NsrR	ndh	-
NsrR	nrfA	-
NsrR	nrfB	-
NsrR	nrfC	-
NsrR	nrfD	-
NsrR	nrfF	-
NsrR	nrfG	-
NsrR	pgpC	-
NsrR	pheS	-
NsrR	pheT	-
NsrR	rfe	-
NsrR	rffA	-
NsrR	rffC	-
NsrR	rffD	-
NsrR	rffE	-
NsrR	rffG	-
NsrR	rffH	-
NsrR	rffM	-
NsrR	rffT	-
NsrR	rplT	-
NsrR	rpmI	-
NsrR	sodB	-
NsrR	sufA	-
NsrR	sufB	-
NsrR	sufC	-
NsrR	sufD	-
NsrR	sufE	-
NsrR	sufS	-
NsrR	tadA	-
NsrR	tehB	-
NsrR	thrS	-
NsrR	tsgA	-
NsrR	waaH	-
NsrR	wzxE	-
NsrR	wzyE	-
NsrR	wzzE	-
NsrR	ytfE	-
[truncated: 321 more rows]

## Sheet: S.loihica.PV.4
S1.2 Table. Transcriptional regulatory network of Shewanella loihica PV 4
Transcription Factors	Target Genes	Interaction
AccB	accB	-
AccB	accC	-
AcrR	acrA	-
AcrR	acrB	-
AcrR	acrR	-
Ada	ada	+-
Ada	aidB	+
Ada	alkA	+
AidB	aidB	-
AlaS	alaS	-
ArcA	aceA	-
ArcA	aceB	-
ArcA	aceE	-
ArcA	aceF	-
ArcA	ackA	+
ArcA	acnA	-
ArcA	acnB	-
ArcA	betA	-
ArcA	betT	-
ArcA	caiA	+
ArcA	caiB	+
ArcA	caiC	+
ArcA	caiD	+
ArcA	caiT	+
ArcA	cydA	+
ArcA	cydB	+
ArcA	cydC	+
ArcA	cydD	+
ArcA	cyoA	-
ArcA	cyoB	-
ArcA	cyoC	-
ArcA	cyoD	-
ArcA	cyoE	-
ArcA	fadA	-
ArcA	fadB	-
ArcA	fadD	-
ArcA	fadE	-
ArcA	fadH	-
ArcA	fadI	-
ArcA	fadJ	-
ArcA	fadL	-
ArcA	fnr	-
ArcA	focA	+
ArcA	fumB	+
ArcA	fumC	-
ArcA	gadA	+
ArcA	gadX	+
ArcA	glcA	-
ArcA	glcB	-
ArcA	glpD	-
ArcA	gltA	-
ArcA	hemA	+
ArcA	hyaA	+
ArcA	hyaC	+
ArcA	hybC	-
ArcA	hybD	-
ArcA	hybG	-
ArcA	lpd	-
ArcA	mdh	-
ArcA	moeA	+
ArcA	moeB	+
ArcA	ndh	-
ArcA	pflB	+
ArcA	prfA	+
ArcA	prmC	+
ArcA	ptsG	-
ArcA	puuA	-
ArcA	puuB	-
ArcA	puuC	-
ArcA	puuD	-
ArcA	puuR	-
ArcA	rplB	-
ArcA	rplC	-
ArcA	rplD	-
ArcA	rplP	-
ArcA	rplV	-
ArcA	rplW	-
ArcA	rpmC	-
ArcA	rpoS	-
ArcA	rpsC	-
ArcA	rpsJ	-
ArcA	rpsQ	-
ArcA	rpsS	-
ArcA	rutD	+
ArcA	sdhA	+-
ArcA	sdhB	+-
ArcA	sdhC	+-
ArcA	sdhD	+-
ArcA	ssb	-
ArcA	sucA	+-
ArcA	sucB	+-
ArcA	sucC	+-
ArcA	sucD	+-
ArcA	treC	+
ArcA	ubiA	-
ArcA	ubiC	-
ArcA	uvrA	-
ArgP	argO	+
ArgP	argP	-
ArgP	dapB	+
ArgP	dapD	+
ArgP	dnaA	+
ArgP	dnaN	+
ArgP	gdhA	+
ArgP	lysA	+
ArgP	lysC	+
ArgP	nrdA	+
ArgP	nrdB	+
ArgP	recF	+
ArgP	yfaE	+
ArgR	argA	-
ArgR	argB	-
ArgR	argC	-
ArgR	argD	-
ArgR	argE	-
ArgR	argG	-
ArgR	argH	-
ArgR	argI	-
ArgR	argR	-
ArgR	artJ	-
ArgR	astA	+
ArgR	astB	+
ArgR	astD	+
ArgR	astE	+
ArgR	carA	-
ArgR	carB	-
ArgR	gltB	-
ArgR	gltD	-
ArgR	infB	-
ArgR	nusA	-
ArgR	pnp	-
ArgR	rbfA	-
ArgR	rimP	-
ArgR	rpsO	-
ArgR	truB	-
ArsR	arsR	-
AsnC	asnC	-
AsnC	mioC	-
AsnC	mnmG	-
BirA	bioA	-
BirA	bioB	-
BirA	bioC	-
BirA	bioD	-
BirA	bioF	-
BolA	ampC	+-
CdaR	cdaR	+
CdaR	garK	+
CdaR	garR	+
CpxR	acrD	+
CpxR	aroG	+
CpxR	bacA	+
CpxR	bamE	-
CpxR	cheA	-
CpxR	cheW	-
CpxR	cpxA	+
CpxR	cpxR	+
CpxR	csgB	-
CpxR	csgD	-
CpxR	csgE	-
CpxR	csgF	-
CpxR	csgG	-
CpxR	dsbA	+
CpxR	dsbC	+
CpxR	fabZ	+
CpxR	lpxA	+
CpxR	lpxD	+
CpxR	motA	-
CpxR	motB	-
CpxR	mscM	-
CpxR	ompC	+
CpxR	ppiD	+
CpxR	psd	-
CpxR	rdoA	+
CpxR	rpoE	-
CpxR	rpoH	+
CpxR	rseA	-
CpxR	rseB	-
CpxR	rseC	-
CpxR	slt	+
CpxR	spy	+
CpxR	ung	-
CpxR	yccA	+
CpxR	ycfS	+
Cra	pdhR	-
CRP	aaeR	-
CRP	aceA	-
CRP	aceB	-
CRP	aceE	+
CRP	aceF	+
CRP	acnA	+
CRP	acnB	+
CRP	acs	+
CRP	actP	+
CRP	aer	+
CRP	aldB	+
CRP	ampD	-
CRP	ampE	-
CRP	arfB	-
CRP	argG	+
CRP	aroA	-
CRP	caiA	+
CRP	caiB	+
CRP	caiC	+
CRP	caiD	+
CRP	caiT	+
CRP	cdd	+-
CRP	comR	-
CRP	cpdB	+
CRP	crp	+-
CRP	crr	+-
CRP	csgD	+
CRP	csgE	+
CRP	csgF	+
CRP	csgG	+
CRP	cstA	+
CRP	cyaA	-
CRP	cyoA	+
CRP	cyoB	+
CRP	cyoC	+
CRP	cyoD	+
CRP	cyoE	+
CRP	cysG	-
CRP	dadA	+-
CRP	deoA	+-
CRP	deoB	+-
CRP	deoC	+-
CRP	deoD	+-
CRP	dksA	+
CRP	dsdX	+
CRP	dusB	+-
CRP	envZ	+-
CRP	epd	+
CRP	fadD	+
CRP	fadH	+
CRP	fadL	+
CRP	fecD	+
CRP	fis	+-
CRP	fixA	+
CRP	fixB	+
CRP	fixC	+
CRP	focA	+
CRP	fucP	+
CRP	fumB	+
CRP	fumC	+
CRP	fur	+
CRP	gabD	+
CRP	gabT	+
CRP	gadA	-
CRP	gadX	-
CRP	galE	+-
CRP	galK	+-
CRP	galM	+-
CRP	galT	+-
CRP	gcvH	+
CRP	gcvP	+
CRP	gcvT	+
CRP	gdhA	-
CRP	glgA	+
CRP	glgC	+
CRP	glgP	+
CRP	glnA	+-
CRP	glnG	+-
CRP	glnL	+-
CRP	glpD	+
CRP	glpE	+
CRP	glpG	+
CRP	glpK	+
CRP	gltA	+
CRP	gltB	-
CRP	gltD	-
CRP	gntX	+
CRP	grpE	+
CRP	guaA	+
CRP	guaB	+
CRP	gyrA	+
CRP	hflC	-
CRP	hflK	-
CRP	hflX	-
CRP	hfq	-
CRP	hpt	+
CRP	hupB	+
CRP	ilvB	+
CRP	infB	-
CRP	lacZ	+-
CRP	lhgO	+
CRP	lpd	+-
CRP	lsrB	+
CRP	mdh	+
CRP	mdtF	-
CRP	melR	+
CRP	metK	-
CRP	mhpC	+
CRP	modA	+
CRP	modB	+
CRP	mpl	+
CRP	nadC	+
CRP	nagA	+-
CRP	nagB	+-
CRP	narQ	-
CRP	nfuA	+
CRP	nirB	-
CRP	nlpE	-
CRP	nrdA	+
CRP	nrdB	+
CRP	nusA	-
CRP	ompA	+
CRP	ompR	+-
CRP	oxyR	+
CRP	paaF	+
CRP	paaK	+
CRP	pdhR	+
CRP	pflB	+
CRP	pgk	+
CRP	pka	+
CRP	pnp	-
CRP	ppdD	+
CRP	priB	+
CRP	prpB	+
CRP	prpC	+
CRP	prpE	+
CRP	psiE	-
CRP	ptsG	+
CRP	ptsH	+-
CRP	ptsI	+-
CRP	putP	-
CRP	puuB	-
CRP	puuC	-
CRP	puuD	-
CRP	puuR	-
CRP	raiA	+
CRP	rbfA	-
CRP	rbsK	+
CRP	rbsR	+
CRP	relA	+
CRP	rhaR	+
CRP	rimP	-
CRP	rmf	+
CRP	rof	-
CRP	rplI	+
CRP	rplM	-
CRP	rpoH	+-
CRP	rpoS	?
CRP	rpsF	+
CRP	rpsI	-
CRP	rpsO	-
CRP	rpsR	+
CRP	sdhA	+
CRP	sdhB	+
CRP	sdhC	+
CRP	sdhD	+
CRP	serA	+
CRP	serC	-
CRP	sfsA	+
CRP	sodB	-
CRP	sohB	-
CRP	srlR	+
CRP	sucA	+
CRP	sucB	+
CRP	sucC	+
CRP	sucD	+
CRP	tdcE	+
CRP	tdcF	+
CRP	tdcG	+
CRP	treC	-
CRP	truB	-
CRP	trxA	-
CRP	tsx	+-
CRP	ubiG	+
CRP	udp	+-
CRP	ugpQ	+
CRP	umpH	+-
CRP	xseA	-
CRP	yaeQ	-
CRP	ybiT	+
CRP	ycdZ	+-
CRP	yeiW	+
CRP	yfaE	+
CRP	yiaL	+
CRP	yiaM	+
CRP	yiaN	+
CRP	yiaO	+
CsgD	adrA	+
CsgD	csgB	+
CsgD	csgD	+
CsgD	csgE	+
CsgD	csgF	+
CsgD	csgG	+
CsgD	fliE	-
CsgD	fliF	-
CsgD	fliG	-
CsgD	fliH	-
CsgD	fliI	-
CsgD	fliK	-
CsgD	pepD	-
CsgD	yccT	+
CsgD	yhbS	-
CsgD	yhbT	-
CsiR	gabD	-
CsiR	gabT	-
CsiR	lhgO	-
CspA	gyrA	+
CusR	cusA	+
CusR	cusB	+
CusR	cusR	+
CusR	cusS	+
CynR	cynR	-
CysB	cysB	-
CysB	cysC	+
CysB	cysD	+
CysB	cysH	+
CysB	cysI	+
CysB	cysJ	+
CysB	cysK	+
CysB	cysN	+
CysB	hslJ	-
DnaA	dnaA	+-
DnaA	dnaN	+-
DnaA	guaA	-
DnaA	guaB	-
DnaA	nrdA	+-
DnaA	nrdB	+-
DnaA	polA	+
DnaA	recF	+-
DnaA	rpoH	-
DnaA	yfaE	+
FabR	fabA	-
FabR	fabB	-
FadR	fabA	+
FadR	fabB	+
FadR	fabD	+
FadR	fabG	+
FadR	fabH	+
FadR	fadA	-
FadR	fadB	-
FadR	fadD	-
FadR	fadE	-
FadR	fadH	-
FadR	fadI	-
FadR	fadJ	-
FadR	fadL	-
FadR	fadM	-
FadR	fadR	+
FhlA	fdhF	+
FhlA	fhlA	+
FhlA	hycF	+
FhlA	hypA	+
FhlA	hypB	+
FhlA	hypD	+
FhlA	hypE	+
FhlA	hypF	+
Fis	acnB	-
Fis	acs	-
Fis	actP	-
Fis	adhE	+
Fis	aldB	-
Fis	apaG	+
Fis	apaH	+
Fis	carA	+
Fis	carB	+
Fis	crp	-
Fis	cysG	-
Fis	deoA	+
Fis	deoB	+
Fis	deoC	+
Fis	deoD	+
Fis	dmsB	-
Fis	dusB	-
Fis	fadA	+
Fis	fadB	+
Fis	fis	-
Fis	fumB	-
Fis	gadA	-
Fis	gadX	-
Fis	glnA	+
Fis	glnG	+
Fis	glnL	+
Fis	gltX	-
Fis	guaA	-
Fis	guaB	-
Fis	gyrA	-
Fis	gyrB	-
Fis	hupB	-
Fis	hyaA	-
Fis	hyaC	-
Fis	infB	+
Fis	katE	-
Fis	lpd	+
Fis	mazG	+
Fis	msrA	-
Fis	ndh	+-
Fis	nirB	-
Fis	nrdA	+
Fis	nrdB	+
Fis	nrfA	-
Fis	nrfB	-
Fis	nrfC	-
Fis	nrfD	-
Fis	nrfF	-
Fis	nrfG	-
Fis	nusA	+
Fis	pdxA	+
Fis	pflB	-
Fis	pnp	+
Fis	ptsG	+-
Fis	pyrD	-
Fis	queA	+
Fis	rbfA	+
Fis	rimP	+
Fis	rplM	-
Fis	rpsI	-
Fis	rpsO	+
Fis	rsmA	+
Fis	topA	+-
Fis	trmA	+
Fis	truB	+
Fis	tufB	+
Fis	yeaR	-
Fis	yfaE	+
FNR	aceE	+-
FNR	aceF	+-
FNR	ackA	+
FNR	acnA	-
FNR	acrF	+
FNR	adhE	+
FNR	aer	+
FNR	amtB	+-
FNR	arcA	+-
FNR	aspC	+-
FNR	caiA	+
FNR	caiB	+
FNR	caiC	+
FNR	caiD	+
FNR	caiT	+
FNR	ccmA	+
FNR	ccmB	+
FNR	ccmC	+
FNR	ccmD	+
FNR	ccmE	+
FNR	ccmF	+
FNR	ccmG	+
FNR	cheB	+
FNR	cheR	+
FNR	cheY	+
FNR	cheZ	+
FNR	cydA	+-
FNR	cydB	+-
FNR	cydC	+
FNR	cydD	+
FNR	cyoA	-
FNR	cyoB	-
FNR	cyoC	-
FNR	cyoD	-
FNR	cyoE	-
FNR	cysG	+
FNR	dmsB	+
FNR	dmsD	+
FNR	dppA	-
FNR	dppB	-
FNR	emrK	+
FNR	fdhF	+
FNR	feoA	+
FNR	feoB	+
FNR	fepE	+
FNR	fhlA	+
FNR	fixA	+
FNR	fixB	+
FNR	fixC	+
FNR	fnr	-
FNR	focA	+
FNR	fumB	+
FNR	fumC	-
FNR	gadA	-
FNR	gadX	-
FNR	garK	+
FNR	garR	+
FNR	gcvH	+
FNR	gcvP	+
FNR	gcvT	+
FNR	gdhA	+
FNR	glnD	+-
FNR	gltB	-
FNR	gltD	-
FNR	gnd	-
FNR	hcp	+
FNR	hcr	+
FNR	hemA	-
FNR	hypB	+
FNR	hypD	+
FNR	hypE	+
FNR	katG	+
FNR	lpd	+-
FNR	malP	+
FNR	malQ	+
FNR	moaA	+
FNR	moaB	+
FNR	moaC	+
FNR	moaD	+
FNR	moaE	+
FNR	moeA	-
FNR	moeB	-
FNR	napA	+
FNR	napB	+
FNR	napC	+
FNR	napD	+
FNR	napF	+
FNR	napG	+
FNR	napH	+
FNR	ndh	-
FNR	nirB	+
FNR	nrdD	+
FNR	nrdG	+
FNR	nrfA	+
FNR	nrfB	+
FNR	nrfC	+
FNR	nrfD	+
FNR	nrfF	+
FNR	nrfG	+
FNR	ompW	+
FNR	pdhR	+-
FNR	pepT	+
FNR	pflB	+
FNR	phoU	+
FNR	pitA	+
FNR	prfA	-
FNR	prmC	-
FNR	pstA	+
FNR	pstB	+
FNR	pstC	+
FNR	purM	-
FNR	purN	-
FNR	puuA	-
FNR	rimM	-
FNR	rplB	+
FNR	rplC	+
FNR	rplD	+
FNR	rplM	-
FNR	rplP	+
FNR	rplS	-
FNR	rplT	-
FNR	rplV	+
FNR	rplW	+
FNR	rpmC	+
FNR	rpsC	+
FNR	rpsI	-
FNR	rpsJ	+
FNR	rpsP	-
FNR	rpsQ	+
FNR	rpsS	+
FNR	sdhA	-
FNR	sdhB	-
FNR	sdhC	-
FNR	sdhD	-
FNR	sucA	-
FNR	sucB	-
FNR	sucC	-
FNR	sucD	-
FNR	tar	+
FNR	tdcE	+
FNR	tdcF	+
FNR	tdcG	+
FNR	trmD	-
FNR	ubiA	-
FNR	ubiC	-
FNR	upp	+
FNR	uraA	+
FNR	xdhA	+
FNR	ygbA	-
FNR	ysgA	-
FNR	ytfE	-
FNR	zwf	-
Fur	amtB	+-
Fur	aspC	-
Fur	cyoA	-
Fur	cyoB	-
Fur	cyoC	-
Fur	cyoD	-
Fur	cyoE	-
Fur	exbD	-
Fur	fecD	-
Fur	feoA	-
Fur	feoB	-
Fur	fepE	-
Fur	fhuA	-
Fur	fhuC	-
Fur	fhuE	-
Fur	fnr	-
Fur	ftnA	+
Fur	fumB	+
Fur	fumC	-
Fur	fur	-
Fur	garK	-
Fur	garR	-
Fur	gdhA	+-
Fur	glnD	-
Fur	gltB	-
Fur	gltD	-
Fur	gnd	-
Fur	gspD	-
Fur	gspE	-
Fur	gspF	-
Fur	gspG	-
Fur	gspH	-
Fur	gspI	-
Fur	gspJ	-
Fur	gspK	-
Fur	gspL	-
Fur	katE	+
Fur	katG	+
Fur	lpd	+-
Fur	metH	-
Fur	metJ	-
Fur	mntH	-
Fur	ndh	-
Fur	purR	-
Fur	pyrC	-
Fur	rpoS	-
Fur	sdhA	+
Fur	sdhB	+
Fur	sdhC	+
Fur	sdhD	+
Fur	sucA	+
Fur	sucB	+
Fur	sucC	+
Fur	sucD	+
Fur	sufS	-
Fur	tonB	+-
Fur	yhhY	-
Fur	zwf	-
GadX	amtB	+
GadX	asnB	+
GadX	btuB	-
GadX	gadA	+
GadX	gadX	+
GadX	lon	+
GadX	mdtF	+
GadX	murI	-
GadX	rpoS	+
GadX	uspE	+
GadX	yhiD	+-
GcvA	gcvA	-
GcvA	gcvH	+-
GcvA	gcvP	+-
GcvA	gcvT	+-
HcaR	hcaR	-
HdfR	gltB	+
HdfR	gltD	+
HipA	hipA	-
HU	galE	-
HU	galK	-
HU	galM	-
HU	galT	-
HU	mtr	-
HU	pgm	-
HU	seqA	-
HU	tyrP	-
IHF	aceA	+
IHF	aceB	+
IHF	acs	-
IHF	actP	-
IHF	atoA	+
IHF	atoD	+
IHF	atoE	+
IHF	carA	+-
IHF	carB	+-
IHF	csgD	+
IHF	csgE	+
IHF	csgF	+
IHF	csgG	+
IHF	cysG	+-
IHF	cysH	+
IHF	cysI	+
IHF	cysJ	+
IHF	dmsB	-
IHF	dppA	+
IHF	dppB	+
IHF	dusB	+
IHF	envZ	-
IHF	fhlA	+
IHF	fis	+
IHF	fnr	+
IHF	focA	+
IHF	folA	+
IHF	glcA	+
IHF	glcB	+
IHF	gltA	+
IHF	gltB	+
IHF	gltD	+
IHF	hemA	+
IHF	hemF	-
IHF	hipA	+
IHF	hpt	-
IHF	hycF	+
IHF	hypA	+
IHF	hypB	+
IHF	hypD	+
IHF	hypE	+
IHF	ihfA	-
IHF	ihfB	-
IHF	ilvA	+-
IHF	ilvD	+-
IHF	ilvE	+-
IHF	ilvM	+-
IHF	mtr	-
IHF	ndh	-
IHF	nirB	+-
IHF	nrfA	+-
IHF	nrfB	+-
IHF	nrfC	+-
IHF	nrfD	+-
IHF	nrfF	+-
IHF	nrfG	+
IHF	ompC	-
IHF	ompR	-
IHF	paaF	+
IHF	paaK	+
IHF	pflB	+
IHF	phoU	+
IHF	prfA	+
IHF	prmC	+
IHF	pspA	+
IHF	pspB	+
IHF	pspC	+
IHF	pspE	+
IHF	pstA	+
IHF	pstB	+
IHF	pstC	+
IHF	rpoH	+
IHF	sodB	-
IHF	sucA	-
IHF	sucB	-
IHF	sucC	-
IHF	sucD	-
IHF	sufS	+
IHF	tdcE	+
IHF	tdcF	+
IHF	tdcG	+
IHF	tyrP	-
IHF	ubiA	-
IHF	ubiC	-
IHF	yiaL	+
IHF	yiaM	+
IHF	yiaN	+
IHF	yiaO	+
IlvY	ilvC	+
IlvY	ilvY	-
IscR	erpA	-
IscR	hyaA	-
IscR	hyaC	-
IscR	iscA	-
IscR	iscR	-
IscR	iscS	-
IscR	iscU	-
IscR	napA	-
IscR	napB	-
IscR	napC	-
IscR	napD	-
IscR	napF	-
IscR	napG	-
IscR	napH	-
IscR	nfuA	-
IscR	sufS	+
IscR	ydiU	+
LeuO	leuA	+
LeuO	leuB	+
LeuO	leuC	+
LeuO	leuD	+
LeuO	leuO	+-
LexA	dinB	-
LexA	dinF	-
LexA	dinG	-
LexA	dnaG	-
LexA	ftsA	-
LexA	ftsI	-
LexA	ftsK	-
LexA	ftsL	-
LexA	ftsQ	-
LexA	ftsW	-
LexA	ftsZ	-
LexA	lexA	-
LexA	lpxC	-
LexA	mraY	-
LexA	murC	-
LexA	murD	-
LexA	murE	-
LexA	murF	-
LexA	murG	-
LexA	phr	-
LexA	polB	-
LexA	recA	-
LexA	recN	-
LexA	recX	-
LexA	rpoD	-
LexA	rpsU	-
LexA	ruvA	-
LexA	ruvB	-
LexA	ssb	-
LexA	uvrA	-
LexA	uvrB	-
LexA	uvrC	-
LexA	uvrD	-
LexA	uvrY	-
LexA	yafP	-
LexA	ybfE	-
LexA	yebG	-
Lrp	adhE	-
Lrp	aidB	-
Lrp	alaA	-
Lrp	argO	+
Lrp	aroA	+
Lrp	dadA	-
Lrp	gabD	+
Lrp	gabT	+
Lrp	gcvH	+
Lrp	gcvP	+
Lrp	gcvT	+
Lrp	gltB	+
Lrp	gltD	+
Lrp	ilvA	-
Lrp	ilvD	-
Lrp	ilvE	-
Lrp	ilvH	+-
Lrp	ilvI	+-
Lrp	ilvM	-
Lrp	kbl	+
Lrp	leuE	-
Lrp	lhgO	+
Lrp	livF	-
Lrp	livG	-
Lrp	livH	-
Lrp	livJ	-
Lrp	livM	-
Lrp	lrp	-
Lrp	lysU	-
Lrp	ompC	-
Lrp	osmC	+-
Lrp	sdaA	-
Lrp	serA	+-
Lrp	serC	+
Lrp	stpA	+
Lrp	tdh	+
Lrp	yhiD	-
MelR	melR	+-
MetJ	ahpC	-
MetJ	ahpF	-
MetJ	folE	-
MetJ	metA	-
MetJ	metB	-
MetJ	metC	-
MetJ	metE	-
MetJ	metF	-
MetJ	metK	-
MetJ	metL	-
MetJ	metR	-
MetR	glyA	+-
MetR	metE	+
MetR	metH	+
MetR	metR	-
MprA	acrA	-
MprA	acrB	-
MprA	emrB	-
MprA	mprA	-
NarP	ccmA	+-
NarP	ccmB	+-
NarP	ccmC	+-
NarP	ccmD	+-
NarP	ccmE	+-
NarP	ccmF	+-
NarP	ccmG	+-
NarP	cysG	+
NarP	fdhF	+
NarP	hcp	+
NarP	hcr	+
NarP	hyaA	-
NarP	hyaC	-
NarP	napA	+-
NarP	napB	+-
NarP	napC	+-
NarP	napD	+-
NarP	napF	+-
NarP	napG	+-
NarP	napH	+-
NarP	nirB	+
NarP	nrfA	+
NarP	nrfB	+
NarP	nrfC	+
NarP	nrfD	+
NarP	nrfF	+
NarP	nrfG	+
NarP	yeaR	+
NarP	ytfE	+
NemR	gloA	-
NemR	nemA	-
NemR	nemR	-
NhaR	nhaA	+
NhaR	nhaR	+
NhaR	osmC	+
NhaR	pgaB	+
NhaR	pgaC	+
NorR	norR	-
NrdR	nrdA	-
NrdR	nrdB	-
NrdR	nrdD	-
NrdR	nrdG	-
NrdR	yfaE	-
NsrR	aceE	-
NsrR	aceF	-
NsrR	bamE	-
NsrR	cdd	-
NsrR	fhlA	-
NsrR	fliA	-
NsrR	grxD	-
NsrR	hcp	-
NsrR	hcr	-
NsrR	hycF	-
NsrR	hypA	-
NsrR	hypB	-
NsrR	hypD	-
NsrR	hypE	-
NsrR	ihfA	-
NsrR	infC	-
NsrR	lrp	-
NsrR	ndh	-
NsrR	norR	-
NsrR	nrfA	-
NsrR	nrfB	-
NsrR	nrfC	-
NsrR	nrfD	-
NsrR	nrfF	-
NsrR	nrfG	-
NsrR	pheS	-
NsrR	pheT	-
NsrR	rfe	-
NsrR	rffH	-
NsrR	rplT	-
NsrR	rpmI	-
NsrR	sodB	-
NsrR	sufS	-
NsrR	tadA	-
NsrR	tehA	-
NsrR	tehB	-
NsrR	thrS	-
NsrR	yeaR	-
NsrR	ygbA	-
NsrR	ytfE	-
OmpR	bolA	-
OmpR	csgD	+
OmpR	csgE	+
OmpR	csgF	+
OmpR	csgG	+
OmpR	fadL	-
OmpR	ompC	+
OxyR	ahpC	+
OxyR	ahpF	+
OxyR	fur	+
OxyR	gor	+
OxyR	grxA	+
OxyR	hcp	+
OxyR	hcr	+
OxyR	hemH	+
OxyR	katG	+
OxyR	mntH	+
OxyR	oxyR	-
OxyR	rimK	-
OxyR	sufS	+
OxyR	ychF	-
PdhR	aceE	-
PdhR	aceF	-
PdhR	cyoA	-
PdhR	cyoB	-
PdhR	cyoC	-
PdhR	cyoD	-
PdhR	cyoE	-
PdhR	fecD	+
PdhR	ftsA	-
PdhR	ftsI	-
PdhR	ftsL	-
PdhR	ftsQ	-
PdhR	ftsW	-
PdhR	ftsZ	-
PdhR	glcA	-
PdhR	glcB	-
PdhR	hemL	-
PdhR	lipA	-
PdhR	lpd	-
PdhR	lpxC	-
PdhR	mraY	-
PdhR	mraZ	-
PdhR	murC	-
PdhR	murD	-
PdhR	murE	-
PdhR	murF	-
PdhR	murG	-
PdhR	ndh	-
PdhR	pdhR	-
PdhR	rsmH	-
PepA	carA	-
PepA	carB	-
PepA	pepA	-
PhoB	argP	+
PhoB	cusA	+
PhoB	cusB	+
PhoB	cusR	+
PhoB	cusS	+
PhoB	eda	-
PhoB	gadX	+
PhoB	mipA	+
PhoB	phnD	+
PhoB	phoA	+
PhoB	phoB	+
PhoB	phoQ	+
PhoB	phoR	+
PhoB	phoU	+
PhoB	psiE	+
PhoB	pstA	+
PhoB	pstB	+
PhoB	pstC	+
PhoB	sbcC	-
PhoB	sbcD	-
PhoB	tktB	+
PhoB	ugpQ	+-
PhoB	ydfH	+
PhoP	acrA	-
PhoP	acrB	-
PhoP	argD	-
PhoP	cysB	+
PhoP	fadL	+
PhoP	glgA	+
PhoP	glgB	+
PhoP	glgC	+
PhoP	glgP	+
PhoP	glgX	+
PhoP	hemL	+
PhoP	metB	+
PhoP	metL	+
PhoP	mgtA	+
PhoP	nagA	+
PhoP	phoP	+-
PhoP	phoQ	+-
PhoP	purD	+
PhoP	purH	+
PhoP	rstA	+
PhoP	rstB	+
PhoP	rutD	+
PhoP	tolC	+
PhoP	ybjG	+
PhoP	yhiD	+
PspF	pspA	+
PspF	pspB	+
PspF	pspC	+
PspF	pspE	+
PspF	pspF	-
PurR	carA	-
PurR	carB	-
PurR	cvpA	-
PurR	gcvH	-
PurR	gcvP	-
PurR	gcvT	-
PurR	glnB	-
PurR	glyA	-
PurR	guaA	-
PurR	guaB	-
PurR	hflD	-
PurR	prs	-
PurR	purA	-
PurR	purB	-
PurR	purD	-
PurR	purE	-
PurR	purF	-
PurR	purH	-
PurR	purK	-
PurR	purL	-
PurR	purM	-
PurR	purN	-
PurR	purR	-
PurR	pyrC	-
PurR	pyrD	-
PurR	speA	-
PurR	speB	-
PurR	ubiX	-
PutA	putA	-
PutA	putP	-
PuuR	puuA	-
PuuR	puuB	-
PuuR	puuC	-
PuuR	puuD	-
PuuR	puuR	-
RbsR	add	+
RbsR	purD	-
RbsR	purH	-
RbsR	rbsK	-
RbsR	rbsR	-
RcdA	csgD	+
RcdA	csgE	+
RcdA	csgF	+
RcdA	csgG	+
RcdA	yagK	-
RhaR	rhaR	+
RstA	csgD	-
RstA	csgE	-
RstA	csgF	-
RstA	csgG	-
RutR	carA	+
RutR	carB	+
RutR	gadX	-
RutR	gloA	-
RutR	gmr	-
RutR	nemA	-
RutR	nemR	-
RutR	rutD	-
RutR	rutR	-
StpA	leuO	-
StpA	stpA	-
TorR	gadA	-
TorR	gadX	-
TorR	torA	+
TorR	torC	+
TorR	torD	+
TorR	torR	-
TorR	yhiD	+
TrpR	aroH	-
TrpR	mtr	-
TrpR	trpA	-
TrpR	trpB	-
TrpR	trpC	-
TrpR	trpD	-
TrpR	trpE	-
TrpR	trpR	-
TyrR	aroF	-
TyrR	aroG	-
TyrR	folA	+
TyrR	mtr	+
TyrR	tyrA	-
TyrR	tyrP	+-
TyrR	tyrR	-
UidR	uidR	-
YqhC	yqhD	+

## Sheet: A.macleodii.673
S1.3 Table. Transcriptional regulatory network of Alteromonas macleodii English str Channel 673
Transcription Factors	Target Genes	Interaction
AccB	accB	-
AccB	accC	-
AidB	aidB	-
AlaS	alaS	-
ArcA	aceA	-
ArcA	aceE	-
ArcA	aceF	-
ArcA	aceK	-
ArcA	ackA	+
ArcA	acnA	-
ArcA	acnB	-
ArcA	betA	-
ArcA	betB	-
ArcA	betI	-
ArcA	betT	-
ArcA	caiA	+
ArcA	caiD	+
ArcA	cydA	+
ArcA	cydB	+
ArcA	cyoA	-
ArcA	cyoB	-
ArcA	cyoC	-
ArcA	cyoD	-
ArcA	cyoE	-
ArcA	fadA	-
ArcA	fadB	-
ArcA	fadD	-
ArcA	fadE	-
ArcA	fadH	-
ArcA	fadI	-
ArcA	fadJ	-
ArcA	fadL	-
ArcA	fnr	-
ArcA	focA	+
ArcA	fumB	+
ArcA	fumC	-
ArcA	gadX	+
ArcA	glcB	-
ArcA	glcG	-
ArcA	glpD	-
ArcA	gltA	-
ArcA	hemA	+
ArcA	lldD	-
ArcA	lldP	-
ArcA	lpd	-
ArcA	mdh	-
ArcA	moeB	+
ArcA	ndh	-
ArcA	prfA	+
ArcA	prmC	+
ArcA	puuB	-
ArcA	rplB	-
ArcA	rplC	-
ArcA	rplD	-
ArcA	rplP	-
ArcA	rplV	-
ArcA	rplW	-
ArcA	rpmC	-
ArcA	rpoS	-
ArcA	rpsC	-
ArcA	rpsJ	-
ArcA	rpsQ	-
ArcA	rpsS	-
ArcA	rutA	+
ArcA	rutB	+
ArcA	rutC	+
ArcA	rutD	+
ArcA	rutE	+
ArcA	rutF	+
ArcA	sdhA	+-
ArcA	sdhB	+-
ArcA	sdhC	+-
ArcA	sdhD	+-
ArcA	ssb	-
ArcA	sucA	+-
ArcA	sucB	+-
ArcA	sucC	+-
ArcA	sucD	+-
ArcA	tpx	-
ArcA	ubiA	-
ArcA	ubiC	-
ArcA	uvrA	-
ArgP	argO	+
ArgP	argP	-
ArgP	dapB	+
ArgP	dapD	+
ArgP	dnaA	+
ArgP	dnaN	+
ArgP	gdhA	+
ArgP	lysA	+
ArgP	lysC	+
ArgP	nrdA	+
ArgP	nrdB	+
ArgP	recF	+
ArgP	yfaE	+
ArgR	argA	-
ArgR	argB	-
ArgR	argC	-
ArgR	argD	-
ArgR	argG	-
ArgR	argH	-
ArgR	argR	-
ArgR	artJ	-
ArgR	astA	+
ArgR	astB	+
ArgR	astD	+
ArgR	astE	+
ArgR	carA	-
ArgR	carB	-
ArgR	gltB	-
ArgR	gltD	-
ArgR	infB	-
ArgR	nusA	-
ArgR	pnp	-
ArgR	rbfA	-
ArgR	rimP	-
ArgR	rpsO	-
ArgR	truB	-
ArsR	arsC	-
ArsR	arsR	-
BetI	betA	-
BetI	betB	-
BetI	betI	-
BetI	betT	-
BirA	bioA	-
BirA	bioB	-
BirA	bioC	-
BirA	bioD	-
BirA	bioF	-
BolA	ampC	+-
BolA	dacC	+-
CadC	cadC	+
CpxR	bacA	+
CpxR	bamE	-
CpxR	cheA	-
CpxR	cheW	-
CpxR	cpxA	+
CpxR	cpxP	+
CpxR	cpxR	+
CpxR	csgB	-
CpxR	csgD	-
CpxR	csgE	-
CpxR	csgG	-
CpxR	dsbA	+
CpxR	dsbC	+
CpxR	fabZ	+
CpxR	lpxA	+
CpxR	lpxD	+
CpxR	motB	-
CpxR	ppiD	+
CpxR	psd	-
CpxR	rdoA	+
CpxR	rpoE	-
CpxR	rpoH	+
CpxR	rseA	-
CpxR	rseB	-
CpxR	rseC	-
CpxR	slt	+
CpxR	ung	-
CpxR	yccA	+
CpxR	ygaU	+
CpxR	yqaE	+
CreB	malE	-
CRP	aceA	-
CRP	aceE	+
CRP	aceF	+
CRP	aceK	-
CRP	acnA	+
CRP	acnB	+
CRP	acs	+
CRP	actP	+
CRP	aer	+
CRP	aldB	+
CRP	ampD	-
CRP	ampE	-
CRP	arfB	-
CRP	argG	+
CRP	aroA	-
CRP	bglB	+
CRP	bglF	+
CRP	caiA	+
CRP	caiD	+
CRP	cdd	+-
CRP	comR	-
CRP	crp	+-
CRP	csgD	+
CRP	csgE	+
CRP	csgG	+
CRP	cstA	+
CRP	cyaA	-
CRP	cyoA	+
CRP	cyoB	+
CRP	cyoC	+
CRP	cyoD	+
CRP	cyoE	+
CRP	cysG	-
CRP	cytR	+-
CRP	dksA	+
CRP	dusB	+-
CRP	envZ	+-
CRP	epd	+
CRP	fadD	+
CRP	fadH	+
CRP	fadL	+
CRP	fecD	+
CRP	fepA	+
CRP	fis	+-
CRP	fiu	+
CRP	fixA	+
CRP	focA	+
CRP	fucA	+
CRP	fucP	+
CRP	fumB	+
CRP	fumC	+
CRP	fur	+
CRP	gadX	-
CRP	galE	+-
CRP	galK	+-
CRP	galM	+-
CRP	galS	+
CRP	galT	+-
CRP	gapA	+
CRP	gcd	-
CRP	gcvH	+
CRP	gcvP	+
CRP	gcvT	+
CRP	gdhA	-
CRP	glgA	+
CRP	glgC	+
CRP	glgP	+
CRP	glnA	+-
CRP	glnG	+-
CRP	glnL	+-
CRP	glpD	+
CRP	glpE	+
CRP	glpF	+
CRP	glpG	+
CRP	glpK	+
CRP	glpQ	+
CRP	glpR	+
CRP	gltA	+
CRP	gltB	-
CRP	gltD	-
CRP	gntX	+
CRP	grpE	+
CRP	guaA	+
CRP	guaB	+
CRP	gyrA	+
CRP	hflC	-
CRP	hflK	-
CRP	hflX	-
CRP	hfq	-
CRP	hupB	+
CRP	idnK	+
CRP	idnT	+
CRP	infB	-
CRP	lacZ	+-
CRP	lpd	+-
CRP	lsrR	+
CRP	malE	+
CRP	malS	+
CRP	malY	+
CRP	mdh	+
CRP	mdtF	-
CRP	metK	-
CRP	mhpC	+
CRP	modA	+
CRP	mpl	+
CRP	murQ	+
CRP	nadC	+
CRP	nagA	+-
CRP	nagC	+-
CRP	nfuA	+
CRP	nirB	-
CRP	nirD	-
CRP	nrdA	+
CRP	nrdB	+
CRP	nusA	-
CRP	ompR	+-
CRP	osmY	-
CRP	oxyR	+
CRP	paaD	+
CRP	paaF	+
CRP	paaJ	+
CRP	pdhR	+
CRP	pgk	+
CRP	pnp	-
CRP	ppdD	+
CRP	prpB	+
CRP	prpC	+
CRP	prpE	+
CRP	putP	-
CRP	puuB	-
CRP	rbfA	-
CRP	rbsK	+
CRP	relA	+
CRP	rhaS	+
CRP	rimP	-
CRP	rmf	+
CRP	rof	-
CRP	rplI	+
CRP	rplM	-
CRP	rpoH	+-
CRP	rpoS	?
CRP	rpsF	+
CRP	rpsI	-
CRP	rpsO	-
CRP	rpsR	+
CRP	sdhA	+
CRP	sdhB	+
CRP	sdhC	+
CRP	sdhD	+
CRP	serA	+
CRP	serC	-
CRP	sfsA	+
CRP	sodB	-
CRP	sohB	-
CRP	srlR	+
CRP	sucA	+
CRP	sucB	+
CRP	sucC	+
CRP	sucD	+
CRP	tdcF	+
CRP	truB	-
CRP	trxA	-
CRP	ubiG	+
CRP	ugpQ	+
CRP	uxaA	+
CRP	uxaC	+
CRP	xseA	-
CRP	yaeQ	-
CRP	ybiT	+
CRP	yeiP	+
CRP	yfaE	+
CRP	yhfA	+-
CRP	yiaM	+
CRP	yiaN	+
CRP	yiaO	+
CRP	zraS	+
CsgD	adrA	+
CsgD	csgB	+
CsgD	csgD	+
CsgD	csgE	+
CsgD	csgG	+
CsgD	fliE	-
CsgD	fliF	-
CsgD	fliG	-
CsgD	fliH	-
CsgD	fliI	-
CsgD	fliJ	-
CsgD	fliK	-
CsgD	wrbA	+
CueR	copA	+
CueR	moaA	-
CueR	moaB	-
CueR	moaC	-
CueR	moaD	-
CueR	moaE	-
CusR	cusA	+
CusR	cusB	+
CusR	cusC	+
CusR	cusR	+
CysB	cysB	-
CysB	cysC	+
CysB	cysD	+
CysB	cysH	+
CysB	cysI	+
CysB	cysJ	+
CysB	cysK	+
CysB	cysN	+
CysB	cysU	+
CysB	tauB	+
CysB	tauC	+
CytR	cdd	-
CytR	cytR	-
CytR	rpoH	-
DnaA	dnaA	+-
DnaA	dnaN	+-
DnaA	guaA	-
DnaA	guaB	-
DnaA	nrdA	+-
DnaA	nrdB	+-
DnaA	polA	+
DnaA	recF	+-
DnaA	rpoH	-
DnaA	yfaE	+
FabR	fabA	-
FabR	fabB	-
FadR	fabA	+
FadR	fabB	+
FadR	fabD	+
FadR	fabG	+
FadR	fabH	+
FadR	fadA	-
FadR	fadB	-
FadR	fadD	-
FadR	fadE	-
FadR	fadH	-
FadR	fadI	-
FadR	fadJ	-
FadR	fadL	-
FadR	fadM	-
FadR	fadR	+
FhlA	fhlA	+
Fis	acnB	-
Fis	acs	-
Fis	actP	-
Fis	aldB	-
Fis	apaG	+
Fis	bglB	-
Fis	bglF	-
Fis	carA	+
Fis	carB	+
Fis	crp	-
Fis	cysG	-
Fis	dps	-
Fis	dusB	-
Fis	fadA	+
Fis	fadB	+
Fis	fis	-
Fis	fumB	-
Fis	gadX	-
Fis	glnA	+
Fis	glnG	+
Fis	glnL	+
Fis	glpQ	+
Fis	gltX	-
Fis	guaA	-
Fis	guaB	-
Fis	gyrA	-
Fis	gyrB	-
Fis	hupB	-
Fis	infB	+
Fis	katE	-
Fis	lpd	+
Fis	malE	+
Fis	mazG	+
Fis	msrA	-
Fis	ndh	+-
Fis	nirB	-
Fis	nirD	-
Fis	nrdA	+
Fis	nrdB	+
Fis	nusA	+
Fis	ogt	-
Fis	osmY	-
Fis	pdxA	+
Fis	pnp	+
Fis	pyrD	-
Fis	queA	+
Fis	rbfA	+
Fis	rimP	+
Fis	rplM	-
Fis	rpsI	-
Fis	rpsO	+
Fis	rsmA	+
Fis	topA	+-
Fis	trmA	+
Fis	truB	+
Fis	tufB	+
Fis	yfaE	+
FNR	aceE	+-
FNR	aceF	+-
FNR	ackA	+
FNR	acnA	-
FNR	aer	+
FNR	amtB	+-
FNR	arcA	+-
FNR	aspC	+-
FNR	bcsB	+
FNR	bcsZ	+
FNR	cadC	+
FNR	caiA	+
FNR	caiD	+
FNR	ccmA	+
FNR	ccmB	+
FNR	ccmC	+
FNR	ccmD	+
FNR	ccmE	+
FNR	ccmF	+
FNR	ccmG	+
FNR	ccmH	+
FNR	cheB	+
FNR	cheR	+
FNR	cheY	+
FNR	cheZ	+
FNR	cydA	+-
FNR	cydB	+-
FNR	cyoA	-
FNR	cyoB	-
FNR	cyoC	-
FNR	cyoD	-
FNR	cyoE	-
FNR	cysG	+
FNR	dppA	-
FNR	dppB	-
FNR	fes	+
FNR	fhlA	+
FNR	fixA	+
FNR	fnr	-
FNR	focA	+
FNR	fumB	+
FNR	fumC	-
FNR	gadX	-
FNR	garR	+
FNR	gcvH	+
FNR	gcvP	+
FNR	gcvT	+
FNR	gdhA	+
FNR	glnD	+-
FNR	glnK	+-
FNR	glpQ	+
FNR	gltB	-
FNR	gltD	-
FNR	gnd	-
FNR	hemA	-
FNR	hmp	-
FNR	katG	+
FNR	lpd	+-
FNR	malQ	+
FNR	moaA	+
FNR	moaB	+
FNR	moaC	+
FNR	moaD	+
FNR	moaE	+
FNR	moeB	-
FNR	nac	-
FNR	napA	+
FNR	ndh	-
FNR	nikA	+
FNR	nikB	+
FNR	nirB	+
FNR	nirD	+
FNR	ompW	+
FNR	pdhR	+-
FNR	phoU	+
FNR	pitA	+
FNR	prfA	-
FNR	prmC	-
FNR	pstA	+
FNR	pstB	+
FNR	pstC	+
FNR	purM	-
FNR	purN	-
FNR	rimM	-
FNR	rplB	+
FNR	rplC	+
FNR	rplD	+
FNR	rplM	-
FNR	rplP	+
FNR	rplS	-
FNR	rplT	-
FNR	rplV	+
FNR	rplW	+
FNR	rpmC	+
FNR	rpsC	+
FNR	rpsI	-
FNR	rpsJ	+
FNR	rpsP	-
FNR	rpsQ	+
FNR	rpsS	+
FNR	sdhA	-
FNR	sdhB	-
FNR	sdhC	-
FNR	sdhD	-
FNR	soxR	-
FNR	sucA	-
FNR	sucB	-
FNR	sucC	-
FNR	sucD	-
FNR	tar	+
FNR	tdcF	+
FNR	tpx	-
FNR	trmD	-
FNR	ubiA	-
FNR	ubiC	-
FNR	upp	+
FNR	uxaA	+
FNR	uxaC	+
FNR	xdhA	+
FNR	yhjA	+
FNR	ysgA	-
FNR	zwf	-
Fur	amtB	+-
Fur	aspC	-
Fur	cyoA	-
Fur	cyoB	-
Fur	cyoC	-
Fur	cyoD	-
Fur	cyoE	-
Fur	fecD	-
Fur	fecI	-
Fur	fecR	-
Fur	fepA	-
Fur	fes	-
Fur	fhuA	-
Fur	fhuE	-
Fur	fiu	-
Fur	fnr	-
Fur	fumB	+
Fur	fumC	-
Fur	fur	-
Fur	garR	-
Fur	gdhA	+-
Fur	glnD	-
Fur	glnK	+-
Fur	gltB	-
Fur	gltD	-
Fur	gnd	-
Fur	gpmA	-
Fur	gspD	-
Fur	gspE	-
Fur	gspF	-
Fur	gspG	-
Fur	gspI	-
Fur	gspJ	-
Fur	gspK	-
Fur	gspL	-
Fur	hmp	-
Fur	katE	+
Fur	katG	+
Fur	lpd	+-
Fur	metH	-
Fur	metJ	-
Fur	mntH	-
Fur	mntP	+
Fur	nac	-
Fur	ndh	-
Fur	pyrC	-
Fur	rpoS	-
Fur	sdhA	+
Fur	sdhB	+
Fur	sdhC	+
Fur	sdhD	+
Fur	soxR	-
Fur	sucA	+
Fur	sucB	+
Fur	sucC	+
Fur	sucD	+
Fur	sufB	-
Fur	sufC	-
Fur	sufD	-
Fur	sufE	-
Fur	sufS	-
Fur	tonB	+-
Fur	yqjH	-
Fur	zwf	-
GadX	amtB	+
GadX	asnB	+
GadX	btuB	-
GadX	gadX	+
GadX	glnK	+
GadX	lon	+
GadX	mdtF	+
GadX	rpoS	+
GadX	uspE	+
GalS	galE	+-
GalS	galK	+-
GalS	galM	+-
GalS	galS	-
GalS	galT	+-
GcvA	gcvA	-
GcvA	gcvH	+-
GcvA	gcvP	+-
GcvA	gcvT	+-
GlpR	glpD	-
GlpR	glpF	-
GlpR	glpK	-
GlpR	glpQ	-
GntR	eda	-
GntR	edd	-
GntR	gntX	-
GntR	idnK	-
GntR	idnT	-
GntR	nfuA	-
HcaR	hcaE	+
HcaR	hcaF	+
HcaR	hcaR	-
HdfR	gltB	+
HdfR	gltD	+
HU	galE	-
HU	galK	-
HU	galM	-
HU	galT	-
HU	pgm	-
HU	seqA	-
IHF	csgD	+
IHF	fhlA	+
IHF	fis	+
IHF	fnr	+
IHF	ihfA	-
IHF	ompR	-
IlvY	ilvC	+
IlvY	ilvY	-
IscR	erpA	-
IscR	iscA	-
IscR	iscR	-
IscR	iscS	-
IscR	napA	-
IscR	nfuA	-
IscR	sufB	+
IscR	sufC	+
IscR	sufD	+
IscR	sufE	+
IscR	sufS	+
IscR	ydiU	+
KdgR	eda	-
KdgR	edd	-
LeuO	bglB	+
LeuO	bglF	+
LeuO	cadC	-
LeuO	leuA	+
LeuO	leuB	+
LeuO	leuC	+
LeuO	leuD	+
LeuO	leuO	+-
LexA	ddlB	-
LexA	dinB	-
LexA	dinF	-
LexA	dnaG	-
LexA	ftsA	-
LexA	ftsI	-
LexA	ftsK	-
LexA	ftsL	-
LexA	ftsQ	-
LexA	ftsW	-
LexA	ftsZ	-
LexA	lexA	-
LexA	lpxC	-
LexA	mraY	-
LexA	murC	-
LexA	murD	-
LexA	murE	-
LexA	murF	-
LexA	murG	-
LexA	phr	-
LexA	polB	-
LexA	recA	-
LexA	recN	-
LexA	recX	-
LexA	rpsU	-
LexA	ruvA	-
LexA	ruvB	-
LexA	ssb	-
LexA	uvrA	-
LexA	uvrB	-
LexA	uvrC	-
LexA	uvrD	-
LexA	uvrY	-
LexA	yebG	-
LrhA	lrhA	+
Lrp	aidB	-
Lrp	alaA	-
Lrp	argO	+
Lrp	aroA	+
Lrp	gcvH	+
Lrp	gcvP	+
Lrp	gcvT	+
Lrp	gltB	+
Lrp	gltD	+
Lrp	ilvA	-
Lrp	ilvD	-
Lrp	ilvE	-
Lrp	ilvH	+-
Lrp	ilvI	+-
Lrp	kbl	+
Lrp	livF	-
Lrp	livG	-
Lrp	livH	-
Lrp	livJ	-
Lrp	livM	-
Lrp	lrp	-
Lrp	lysU	-
Lrp	osmC	+-
Lrp	osmY	-
Lrp	sdaA	-
Lrp	serA	+-
Lrp	serC	+
Lrp	stpA	+
Lrp	tdh	+
LsrR	lsrR	-
MetJ	ahpC	-
MetJ	ahpF	-
MetJ	folE	-
MetJ	metA	-
MetJ	metB	-
MetJ	metE	-
MetJ	metF	-
MetJ	metK	-
MetJ	metR	-
MetJ	yeiB	-
MetR	glyA	+-
MetR	hmp	+
MetR	metE	+
MetR	metH	+
MetR	metR	-
MngR	mngR	-
Nac	gdhA	-
Nac	gltB	-
Nac	gltD	-
Nac	mioC	-
Nac	mnmG	-
Nac	nac	-
Nac	serA	-
NagC	creA	-
NagC	creB	-
NagC	creC	-
NagC	glmS	+-
NagC	glmU	+-
NagC	nagA	-
NagC	nagC	-
NagC	ydeP	-
NarP	ccmA	+-
NarP	ccmB	+-
NarP	ccmC	+-
NarP	ccmD	+-
NarP	ccmE	+-
NarP	ccmF	+-
NarP	ccmG	+-
NarP	ccmH	+-
NarP	cysG	+
NarP	napA	+-
NarP	nirB	+
NarP	nirD	+
NhaR	nhaA	+
NhaR	nhaR	+
NhaR	osmC	+
NrdR	nrdA	-
NrdR	nrdB	-
NrdR	yfaE	-
OmpR	bolA	-
OmpR	csgD	+
OmpR	csgE	+
OmpR	csgG	+
OmpR	fadL	-
OxyR	ahpC	+
OxyR	ahpF	+
OxyR	dps	+
OxyR	dsbG	+
OxyR	fur	+
OxyR	gor	+
OxyR	hemH	+
OxyR	katG	+
OxyR	mntH	+
OxyR	oxyR	-
OxyR	rimK	-
OxyR	sufB	+
OxyR	sufC	+
OxyR	sufD	+
OxyR	sufE	+
OxyR	sufS	+
OxyR	ychF	-
OxyR	yhjA	+
PdhR	aceE	-
PdhR	aceF	-
PdhR	cyoA	-
PdhR	cyoB	-
PdhR	cyoC	-
PdhR	cyoD	-
PdhR	cyoE	-
PdhR	ddlB	-
PdhR	fecD	+
PdhR	ftsA	-
PdhR	ftsI	-
PdhR	ftsL	-
PdhR	ftsQ	-
PdhR	ftsW	-
PdhR	ftsZ	-
PdhR	glcB	-
PdhR	glcG	-
PdhR	hemL	-
PdhR	lipA	-
PdhR	lpd	-
PdhR	lpxC	-
PdhR	mraY	-
PdhR	mraZ	-
PdhR	murC	-
PdhR	murD	-
PdhR	murE	-
PdhR	murF	-
PdhR	murG	-
PdhR	ndh	-
PdhR	pdhR	-
PdhR	rsmH	-
PepA	carA	-
PepA	carB	-
PepA	pepA	-
PhoB	adiC	+
PhoB	argP	+
PhoB	cusA	+
PhoB	cusB	+
PhoB	cusC	+
PhoB	cusR	+
PhoB	eda	-
PhoB	gadX	+
PhoB	phnD	+
PhoB	phoA	+
PhoB	phoB	+
PhoB	phoQ	+
PhoB	phoR	+
PhoB	phoU	+
PhoB	pstA	+
PhoB	pstB	+
PhoB	pstC	+
PhoB	sbcC	-
PhoB	sbcD	-
PhoB	tktB	+
PhoB	ugpQ	+-
PhoB	waaH	+
PhoB	yedX	+
PhoB	yhjC	+
PhoP	acrA	-
PhoP	acrB	-
PhoP	argD	-
PhoP	cysB	+
PhoP	fadL	+
PhoP	glgA	+
PhoP	glgB	+
PhoP	glgC	+
PhoP	glgP	+
PhoP	glgX	+
PhoP	hemL	+
PhoP	malS	+
PhoP	metB	+
PhoP	nagA	+
PhoP	phoP	+-
PhoP	phoQ	+-
PhoP	purD	+
PhoP	purH	+
PhoP	rutA	+
PhoP	rutB	+
PhoP	rutC	+
PhoP	rutD	+
PhoP	rutE	+
PhoP	rutF	+
PhoP	tolC	+
PhoP	ybjG	+
PhoP	ydeP	-
PhoP	ygiB	+
PhoP	ygiC	+
PspF	pspA	+
PspF	pspB	+
PspF	pspC	+
PspF	pspF	-
PutA	putA	-
PutA	putP	-
QseB	qseB	+
QseB	qseC	+
RhaS	rhaS	+
RutR	carA	+
RutR	carB	+
RutR	gadX	-
RutR	gloA	-
RutR	gmr	-
RutR	nemA	-
RutR	rutA	-
RutR	rutB	-
RutR	rutC	-
RutR	rutD	-
RutR	rutE	-
RutR	rutF	-
RutR	rutR	-
SoxR	fumC	+
SoxR	soxR	-
StpA	bglB	-
StpA	bglF	-
StpA	leuO	-
StpA	stpA	-
TyrR	aroF	-
TyrR	folA	+
TyrR	tyrA	-
TyrR	tyrR	-
UidR	uidR	-

## Sheet: A.macleodii.615
S1.4 Table. Transcriptional regulatory network ofAlteromonas macleodii str English Channel 615
Transcription Factors	Target Genes	Interaction
AcrR	acrA	-
AcrR	acrR	-
Ada	ada	+-
Ada	aidB	+
Ada	alkA	+
AidB	aidB	-
ArcA	aceA	-
ArcA	aceE	-
ArcA	aceF	-
ArcA	aceK	-
ArcA	ackA	+
ArcA	acnA	-
ArcA	acnB	-
ArcA	betA	-
ArcA	betI	-
ArcA	caiA	+
ArcA	caiD	+
ArcA	cydA	+
ArcA	cydB	+
ArcA	cydD	+
ArcA	cyoA	-
ArcA	cyoB	-
ArcA	cyoC	-
ArcA	cyoD	-
ArcA	cyoE	-
ArcA	fadB	-
ArcA	fadD	-
ArcA	fadH	-
ArcA	fadI	-
ArcA	fadL	-
ArcA	fnr	-
ArcA	fumB	+
ArcA	fumC	-
ArcA	gadX	+
ArcA	glcB	-
ArcA	glpD	-
ArcA	gltA	-
ArcA	hyaA	+
ArcA	hyaB	+
ArcA	hyaC	+
ArcA	hyaD	+
ArcA	hyaE	+
ArcA	hyaF	+
ArcA	hybF	-
ArcA	hybG	-
ArcA	lldP	-
ArcA	lpd	-
ArcA	mdh	-
ArcA	moeA	+
ArcA	moeB	+
ArcA	ndh	-
ArcA	prfA	+
ArcA	prmC	+
ArcA	puuB	-
ArcA	rplB	-
ArcA	rplC	-
ArcA	rplD	-
ArcA	rplP	-
ArcA	rplV	-
ArcA	rplW	-
ArcA	rpmC	-
ArcA	rpsC	-
ArcA	rpsJ	-
ArcA	rpsQ	-
ArcA	rpsS	-
ArcA	rutA	+
ArcA	rutC	+
ArcA	rutD	+
ArcA	rutE	+
ArcA	rutF	+
ArcA	sdhA	+-
ArcA	sdhB	+-
ArcA	sdhC	+-
ArcA	sdhD	+-
ArcA	ssb	-
ArcA	sucA	+-
ArcA	sucB	+-
ArcA	sucD	+-
ArcA	tpx	-
ArcA	ubiA	-
ArcA	ubiC	-
ArcA	xylR	+
ArgP	argO	+
ArgP	argP	-
ArgP	dapB	+
ArgP	dapD	+
ArgP	dnaA	+
ArgP	dnaN	+
ArgP	gdhA	+
ArgP	lysA	+
ArgP	nrdB	+
ArgP	recF	+
ArgP	yfaE	+
ArgR	argA	-
ArgR	argB	-
ArgR	argC	-
ArgR	argD	-
ArgR	argG	-
ArgR	argI	-
ArgR	argR	-
ArgR	astA	+
ArgR	astB	+
ArgR	astD	+
ArgR	carA	-
ArgR	gltB	-
ArgR	gltD	-
ArgR	infB	-
ArgR	nusA	-
ArgR	pnp	-
ArgR	rbfA	-
ArgR	rimP	-
ArgR	rpsO	-
ArgR	truB	-
ArsR	arsR	-
BetI	betA	-
BetI	betI	-
BirA	bioB	-
BirA	bioC	-
BirA	bioD	-
BolA	ampC	+-
BolA	dacC	+-
CadC	cadC	+
CpxR	acrD	+
CpxR	bacA	+
CpxR	bamE	-
CpxR	cheA	-
CpxR	cheW	-
CpxR	cpxA	+
CpxR	cpxR	+
CpxR	csgE	-
CpxR	csgG	-
CpxR	dsbA	+
CpxR	dsbC	+
CpxR	fabZ	+
CpxR	lpxA	+
CpxR	lpxD	+
CpxR	motB	-
CpxR	ppiD	+
CpxR	psd	-
CpxR	rpoE	-
CpxR	rpoH	+
CpxR	rseA	-
CpxR	rseB	-
CpxR	rseC	-
CpxR	slt	+
CpxR	spy	+
CpxR	yccA	+
CpxR	yqaE	+
CRP	aaeR	-
CRP	aceA	-
CRP	aceE	+
CRP	aceF	+
CRP	aceK	-
CRP	acnA	+
CRP	acnB	+
CRP	acs	+
CRP	aer	+
CRP	aldB	+
CRP	ampD	-
CRP	ampE	-
CRP	arfB	-
CRP	argG	+
CRP	aroA	-
CRP	bglB	+
CRP	caiA	+
CRP	caiD	+
CRP	cdd	+-
CRP	cirA	+
CRP	comR	-
CRP	crp	+-
CRP	crr	+-
CRP	csgE	+
CRP	csgG	+
CRP	cspE	+
CRP	cstA	+
CRP	cyaA	-
CRP	cyoA	+
CRP	cyoB	+
CRP	cyoC	+
CRP	cyoD	+
CRP	cyoE	+
CRP	cysG	-
CRP	cytR	+-
CRP	dksA	+
CRP	dusB	+-
CRP	epd	+
CRP	fadD	+
CRP	fadH	+
CRP	fadL	+
CRP	fecA	+
CRP	fecD	+
CRP	fecE	+
CRP	fis	+-
CRP	fiu	+
CRP	fixA	+
CRP	fixB	+
CRP	fucA	+
CRP	fucO	+
CRP	fucP	+
CRP	fumB	+
CRP	fumC	+
CRP	fur	+
CRP	gadX	-
CRP	galE	+-
CRP	galM	+-
CRP	galS	+
CRP	gapA	+
CRP	gcd	-
CRP	gcvH	+
CRP	gcvT	+
CRP	gdhA	-
CRP	glgA	+
CRP	glgC	+
CRP	glnA	+-
CRP	glnL	+-
CRP	glpD	+
CRP	glpE	+
CRP	glpF	+
CRP	glpG	+
CRP	glpQ	+
CRP	gltA	+
CRP	gltB	-
CRP	gltD	-
CRP	gntU	+
CRP	gntX	+
CRP	grpE	+
CRP	guaA	+
CRP	guaB	+
CRP	gyrA	+
CRP	hflC	-
CRP	hflK	-
CRP	hflX	-
CRP	hfq	-
CRP	hupB	+
CRP	hyfR	+
CRP	infB	-
CRP	lacZ	+-
CRP	lpd	+-
CRP	lsrR	+
CRP	malY	+
CRP	marR	+
CRP	mdh	+
CRP	modB	+
CRP	modC	+
CRP	murQ	+
CRP	nadC	+
CRP	nagA	+-
CRP	nagC	+-
CRP	nfuA	+
CRP	nirB	-
CRP	nirD	-
CRP	nrdB	+
CRP	nusA	-
CRP	osmY	-
CRP	oxyR	+
CRP	paaA	+
CRP	paaD	+
CRP	paaE	+
CRP	paaF	+
CRP	paaJ	+
CRP	pdhR	+
CRP	pgk	+
CRP	pnp	-
CRP	ppdD	+
CRP	prpB	+
CRP	prpC	+
CRP	putP	-
CRP	puuB	-
CRP	rbfA	-
CRP	rbsK	+
CRP	rhaS	+
CRP	rimP	-
CRP	rmf	+
CRP	rplI	+
CRP	rplM	-
CRP	rpoH	+-
CRP	rpsF	+
CRP	rpsI	-
CRP	rpsO	-
CRP	rpsR	+
CRP	sdhA	+
CRP	sdhB	+
CRP	sdhC	+
CRP	sdhD	+
CRP	serA	+
CRP	serC	-
CRP	sfsA	+
CRP	sodB	-
CRP	sohB	-
CRP	srlR	+
CRP	sucA	+
CRP	sucB	+
CRP	sucD	+
CRP	tdcF	+
CRP	truB	-
CRP	trxA	-
CRP	ubiG	+
CRP	ugpQ	+
CRP	uxaA	+
CRP	uxaC	+
CRP	xseA	-
CRP	xylA	+
CRP	xylB	+
CRP	xylR	+
CRP	yaeQ	-
CRP	ybiT	+
CRP	yeiP	+
CRP	yfaE	+
CRP	yhfA	+-
CRP	yiaM	+
CRP	yiaN	+
CRP	yiaO	+
CusR	cusA	+
CusR	cusB	+
CusR	cusR	+
CysB	cysB	-
CysB	cysC	+
CysB	cysD	+
CysB	cysH	+
CysB	cysI	+
CysB	cysJ	+
CysB	cysK	+
CysB	cysN	+
CysB	cysU	+
CysB	tauC	+
CytR	cdd	-
CytR	cytR	-
CytR	rpoH	-
DnaA	dnaA	+-
DnaA	dnaN	+-
DnaA	guaA	-
DnaA	guaB	-
DnaA	nrdB	+-
DnaA	recF	+-
DnaA	rpoH	-
DnaA	yfaE	+
ExuR	exuR	-
ExuR	uxaA	-
ExuR	uxaC	-
FabR	fabB	-
Fis	acnB	-
Fis	acs	-
Fis	aldB	-
Fis	apaG	+
Fis	apaH	+
Fis	bglB	-
Fis	carA	+
Fis	crp	-
Fis	cysG	-
Fis	dps	-
Fis	dusB	-
Fis	fadB	+
Fis	fis	-
Fis	fumB	-
Fis	gadX	-
Fis	glnA	+
Fis	glnL	+
Fis	glpQ	+
Fis	gltX	-
Fis	guaA	-
Fis	guaB	-
Fis	gyrA	-
Fis	gyrB	-
Fis	hupB	-
Fis	hyaA	-
Fis	hyaB	-
Fis	hyaC	-
Fis	hyaD	-
Fis	hyaE	-
Fis	hyaF	-
Fis	infB	+
Fis	katE	-
Fis	lpd	+
Fis	marR	+
Fis	msrA	-
Fis	narG	-
Fis	narH	-
Fis	narI	-
Fis	narJ	-
Fis	narK	-
Fis	ndh	+-
Fis	nirB	-
Fis	nirD	-
Fis	nrdB	+
Fis	nusA	+
Fis	osmY	-
Fis	pdxA	+
Fis	pnp	+
Fis	pyrD	-
Fis	queA	+
Fis	rbfA	+
Fis	rimP	+
Fis	rplM	-
Fis	rpsI	-
Fis	rpsO	+
Fis	rsmA	+
Fis	trmA	+
Fis	truB	+
Fis	tufB	+
Fis	xylR	-
Fis	yfaE	+
FNR	aceE	+-
FNR	aceF	+-
FNR	ackA	+
FNR	acnA	-
FNR	acrF	+
FNR	aer	+
FNR	amtB	+-
FNR	arcA	+-
FNR	bcsB	+
FNR	bcsZ	+
FNR	cadC	+
FNR	caiA	+
FNR	caiD	+
FNR	ccmC	+
FNR	ccmD	+
FNR	ccmE	+
FNR	ccmF	+
FNR	ccmG	+
FNR	ccmH	+
FNR	cheB	+
FNR	cheR	+
FNR	cheY	+
FNR	cheZ	+
FNR	cydA	+-
FNR	cydB	+-
FNR	cydD	+
FNR	cyoA	-
FNR	cyoB	-
FNR	cyoC	-
FNR	cyoD	-
FNR	cyoE	-
FNR	cysG	+
FNR	fdhF	+
FNR	fixA	+
FNR	fixB	+
FNR	fnr	-
FNR	fumB	+
FNR	fumC	-
FNR	gadX	-
FNR	garR	+
FNR	gcvH	+
FNR	gcvT	+
FNR	gdhA	+
FNR	glnD	+-
FNR	glnK	+-
FNR	glpQ	+
FNR	gltB	-
FNR	gltD	-
FNR	gnd	-
FNR	hyfR	-
FNR	hypB	+
FNR	hypD	+
FNR	hypE	+
FNR	katG	+
FNR	lpd	+-
FNR	malQ	+
FNR	moaA	+
FNR	moaB	+
FNR	moaC	+
FNR	moaD	+
FNR	moaE	+
FNR	moeA	-
FNR	moeB	-
FNR	nac	-
FNR	narG	+
FNR	narH	+
FNR	narI	+
FNR	narJ	+
FNR	narK	+
FNR	narL	-
FNR	narX	-
FNR	ndh	-
FNR	nirB	+
FNR	nirD	+
FNR	ompW	+
FNR	pdhR	+-
FNR	phoU	+
FNR	pitA	+
FNR	prfA	-
FNR	prmC	-
FNR	pstB	+
FNR	pstC	+
FNR	purM	-
FNR	purN	-
FNR	rimM	-
FNR	rplB	+
FNR	rplC	+
FNR	rplD	+
FNR	rplM	-
FNR	rplP	+
FNR	rplS	-
FNR	rplT	-
FNR	rplV	+
FNR	rplW	+
FNR	rpmC	+
FNR	rpsC	+
FNR	rpsI	-
FNR	rpsJ	+
FNR	rpsP	-
FNR	rpsQ	+
FNR	rpsS	+
FNR	sdhA	-
FNR	sdhB	-
FNR	sdhC	-
FNR	sdhD	-
FNR	sucA	-
FNR	sucB	-
FNR	sucD	-
FNR	tar	+
FNR	tdcF	+
FNR	tpx	-
FNR	trmD	-
FNR	ubiA	-
FNR	ubiC	-
FNR	upp	+
FNR	uxaA	+
FNR	uxaC	+
FNR	xdhB	+
FNR	ytfE	-
FNR	zwf	-
Fur	amtB	+-
Fur	cirA	-
Fur	cyoA	-
Fur	cyoB	-
Fur	cyoC	-
Fur	cyoD	-
Fur	cyoE	-
Fur	fecA	-
Fur	fecD	-
Fur	fecE	-
Fur	fecI	-
Fur	fecR	-
Fur	fiu	-
Fur	fnr	-
Fur	fumB	+
Fur	fumC	-
Fur	fur	-
Fur	garR	-
Fur	gdhA	+-
Fur	glnD	-
Fur	glnK	+-
Fur	gltB	-
Fur	gltD	-
Fur	gnd	-
Fur	gpmA	-
Fur	gspD	-
Fur	gspE	-
Fur	gspF	-
Fur	gspG	-
Fur	gspI	-
Fur	gspJ	-
Fur	gspK	-
Fur	gspL	-
Fur	katE	+
Fur	katG	+
Fur	lpd	+-
Fur	metH	-
Fur	metJ	-
Fur	nac	-
Fur	ndh	-
Fur	pyrC	-
Fur	sdhA	+
Fur	sdhB	+
Fur	sdhC	+
Fur	sdhD	+
Fur	sucA	+
Fur	sucB	+
Fur	sucD	+
Fur	sufB	-
Fur	sufC	-
Fur	sufD	-
Fur	sufE	-
Fur	tonB	+-
Fur	yqjH	-
Fur	zwf	-
GadX	amtB	+
GadX	asnB	+
GadX	btuB	-
GadX	gadX	+
GadX	glnK	+
GadX	lon	+
GadX	uspE	+
GadX	ybaT	+
GalS	galE	+-
GalS	galM	+-
GalS	galS	-
HdfR	gltB	+
HdfR	gltD	+
HipA	hipA	-
HU	galE	-
HU	galM	-
HU	pgm	-
HU	seqA	-
HyfR	hyfR	+
IclR	aceA	-
IclR	aceK	-
IclR	iclR	-
IHF	aceA	+
IHF	aceK	+
IHF	acs	-
IHF	atoA	+
IHF	atoD	+
IHF	atoE	+
IHF	carA	+-
IHF	csgE	+
IHF	csgG	+
IHF	cysG	+-
IHF	cysH	+
IHF	cysI	+
IHF	cysJ	+
IHF	dps	+
IHF	dusB	+
IHF	fis	+
IHF	fnr	+
IHF	folA	+
IHF	gcd	+
IHF	glcB	+
IHF	glpQ	-
IHF	gltA	+
IHF	gltB	+
IHF	gltD	+
IHF	hemF	-
IHF	hipA	+
IHF	hypB	+
IHF	hypD	+
IHF	hypE	+
IHF	ihfA	-
IHF	ihfB	-
IHF	ilvA	+-
IHF	ilvD	+-
IHF	ilvE	+-
IHF	narG	+
IHF	narH	+
IHF	narI	+
IHF	narJ	+
IHF	narK	+
IHF	ndh	-
IHF	nirB	+-
IHF	nirD	+-
IHF	osmY	-
IHF	paaA	+
IHF	paaD	+
IHF	paaE	+
IHF	paaF	+
IHF	paaJ	+
IHF	phoU	+
IHF	prfA	+
IHF	prmC	+
IHF	pspA	+
IHF	pspB	+
IHF	pspC	+
IHF	pstB	+
IHF	pstC	+
IHF	rpoH	+
IHF	sodB	-
IHF	sucA	-
IHF	sucB	-
IHF	sucD	-
IHF	sufB	+
IHF	sufC	+
IHF	sufD	+
IHF	sufE	+
IHF	tdcF	+
IHF	ubiA	-
IHF	ubiC	-
IHF	yiaM	+
IHF	yiaN	+
IHF	yiaO	+
IHF	yjbH	+
IlvY	ilvC	+
IlvY	ilvY	-
IscR	erpA	-
IscR	hyaA	-
IscR	hyaB	-
IscR	hyaC	-
IscR	hyaD	-
IscR	hyaE	-
IscR	hyaF	-
IscR	iscA	-
IscR	iscR	-
IscR	iscS	-
IscR	nfuA	-
IscR	sufB	+
IscR	sufC	+
IscR	sufD	+
IscR	sufE	+
LeuO	bglB	+
LeuO	cadC	-
LeuO	leuA	+
LeuO	leuB	+
LeuO	leuC	+
LeuO	leuD	+
LeuO	leuO	+-
LexA	ddlB	-
LexA	dinD	-
LexA	dnaG	-
LexA	ftsA	-
LexA	ftsI	-
LexA	ftsL	-
LexA	ftsQ	-
LexA	ftsZ	-
LexA	lexA	-
LexA	lpxC	-
LexA	mraY	-
LexA	murC	-
LexA	murD	-
LexA	murE	-
LexA	murF	-
LexA	phr	-
LexA	polB	-
LexA	recA	-
LexA	recN	-
LexA	recX	-
LexA	rpoD	-
LexA	rpsU	-
LexA	ruvA	-
LexA	ruvB	-
LexA	ssb	-
LexA	uvrB	-
LexA	uvrC	-
LexA	yafN	-
LexA	ydjM	-
LexA	yebG	-
LrhA	lrhA	+
Lrp	aidB	-
Lrp	alaA	-
Lrp	argO	+
Lrp	aroA	+
Lrp	gcvH	+
Lrp	gcvT	+
Lrp	gltB	+
Lrp	gltD	+
Lrp	ilvA	-
Lrp	ilvD	-
Lrp	ilvE	-
Lrp	ilvH	+-
Lrp	ilvI	+-
Lrp	kbl	+
Lrp	livJ	-
Lrp	lrp	-
Lrp	lysU	-
Lrp	osmC	+-
Lrp	osmY	-
Lrp	sdaA	-
Lrp	serA	+-
Lrp	serC	+
Lrp	stpA	+
LsrR	lsrR	-
MarR	marR	-
MetJ	ahpC	-
MetJ	ahpF	-
MetJ	folE	-
MetJ	metA	-
MetJ	metB	-
MetJ	metE	-
MetJ	metF	-
MetJ	metR	-
MetR	glyA	+-
MetR	metE	+
MetR	metH	+
MetR	metR	-
MqsA	cspD	-
MqsA	mqsA	-
Nac	gdhA	-
Nac	gltB	-
Nac	gltD	-
Nac	mioC	-
Nac	mnmG	-
Nac	nac	-
Nac	serA	-
NagC	creA	-
NagC	creB	-
NagC	crr	-
NagC	glmU	+-
NagC	nagA	-
NagC	nagC	-
NagC	ydeP	-
NarL	ccmC	-
NarL	ccmD	-
NarL	ccmE	-
NarL	ccmF	-
NarL	ccmG	-
NarL	ccmH	-
NarL	cydD	+
NarL	cysG	+
NarL	fdhF	-
NarL	fumB	-
NarL	hyaA	-
NarL	hyaB	-
NarL	hyaC	-
NarL	hyaD	-
NarL	hyaE	-
NarL	hyaF	-
NarL	hybF	-
NarL	hybG	-
NarL	moeA	+
NarL	moeB	+
NarL	narG	+
NarL	narH	+
NarL	narI	+
NarL	narJ	+
NarL	narK	+
NarL	nirB	+
NarL	nirD	+
NarL	ubiA	-
NarL	ubiC	-
NarL	ytfE	+
NhaR	nhaA	+
NhaR	nhaR	+
NhaR	osmC	+
NrdR	nrdB	-
NrdR	yfaE	-
NsrR	aceE	-
NsrR	aceF	-
NsrR	bamE	-
NsrR	cdd	-
NsrR	dkgB	-
NsrR	fliA	-
NsrR	fliY	-
NsrR	grxD	-
NsrR	hypB	-
NsrR	hypD	-
NsrR	hypE	-
NsrR	ihfA	-
NsrR	infC	-
NsrR	lrp	-
NsrR	mhpT	-
NsrR	ndh	-
NsrR	pheS	-
NsrR	pheT	-
NsrR	rfe	-
NsrR	rffD	-
NsrR	rffE	-
NsrR	rffM	-
NsrR	rplT	-
NsrR	rpmI	-
NsrR	sodB	-
NsrR	sufB	-
NsrR	sufC	-
NsrR	sufD	-
NsrR	sufE	-
NsrR	tadA	-
NsrR	thrS	-
NsrR	waaH	-
NsrR	ytfE	-
OxyR	ahpC	+
OxyR	ahpF	+
OxyR	dps	+
OxyR	fur	+
OxyR	gor	+
OxyR	hemH	+
OxyR	katG	+
OxyR	oxyR	-
OxyR	rimK	-
OxyR	sufB	+
OxyR	sufC	+
OxyR	sufD	+
OxyR	sufE	+
OxyR	ychF	-
PdhR	aceE	-
PdhR	aceF	-
PdhR	cyoA	-
PdhR	cyoB	-
PdhR	cyoC	-
PdhR	cyoD	-
PdhR	cyoE	-
PdhR	ddlB	-
PdhR	fecA	+
PdhR	fecD	+
PdhR	fecE	+
PdhR	ftsA	-
PdhR	ftsI	-
PdhR	ftsL	-
PdhR	ftsQ	-
PdhR	ftsZ	-
PdhR	glcB	-
PdhR	hemL	-
PdhR	lipA	-
PdhR	lpd	-
PdhR	lpxC	-
PdhR	mraY	-
PdhR	mraZ	-
PdhR	murC	-
PdhR	murD	-
PdhR	murE	-
PdhR	murF	-
PdhR	ndh	-
PdhR	pdhR	-
PdhR	rsmH	-
PepA	carA	-
PepA	pepA	-
PhoB	adiC	+
PhoB	argP	+
PhoB	cusA	+
PhoB	cusB	+
PhoB	cusR	+
PhoB	eda	-
PhoB	gadX	+
PhoB	phnD	+
PhoB	phoA	+
PhoB	phoB	+
PhoB	phoQ	+
PhoB	phoR	+
PhoB	phoU	+
PhoB	pstB	+
PhoB	pstC	+
PhoB	sbcD	-
PhoB	tktB	+
PhoB	ugpQ	+-
PhoB	waaH	+
PhoB	ydfH	+
PhoB	yedX	+
PspF	pspA	+
PspF	pspB	+
PspF	pspC	+
PspF	pspF	-
PutA	putA	-
PutA	putP	-
QseB	qseB	+
QseB	qseC	+
RelE	relE	-
RhaS	rhaS	+
RutR	carA	+
RutR	gadX	-
RutR	gloA	-
RutR	gmr	-
RutR	nemA	-
RutR	rutA	-
RutR	rutC	-
RutR	rutD	-
RutR	rutE	-
RutR	rutF	-
RutR	rutR	-
StpA	bglB	-
StpA	leuO	-
StpA	stpA	-
TyrR	aroF	-
TyrR	folA	+
TyrR	tyrA	-
TyrR	tyrR	-
XylR	xylA	+
XylR	xylB	+
XylR	xylR	+
YefM	yefM	-
YefM	yoeB	-
YoeB	yefM	-
YoeB	yoeB	-
YqhC	yqhD	+

## Sheet: E.coli.BW2952
S1.5 Table. Transcriptional regulatory network of Escherichia coli BW2952
Transcription Factors	Target Genes	Interaction
AccB	accB	-
AccB	accC	-
AcrR	acrA	-
AcrR	acrB	-
AcrR	acrR	-
Ada	ada	+-
Ada	aidB	+
Ada	alkA	+
Ada	alkB	+-
AdiY	adiA	+
AdiY	gadA	+
AdiY	gadC	+
AdiY	gadX	+
AdiY	gltB	+
AdiY	gltD	+
AdiY	gltF	+
AgaR	agaB	-
AgaR	agaC	-
AgaR	agaD	-
AgaR	agaI	-
AgaR	agaR	-
AgaR	agaS	-
AgaR	agaV	-
AgaR	kbaY	-
AgaR	kbaZ	-
AidB	aidB	-
AlaS	alaS	-
AllR	allA	-
AllR	allB	-
AllR	allS	-
AllR	gcl	-
AllR	glxK	-
AllR	glxR	-
AllR	hyi	-
AllR	ybbW	-
AllR	ybbY	-
AllS	allC	+
AllS	allD	+
AllS	allE	+
AppY	appA	+
AppY	appB	+
AppY	appC	+
AppY	appX	+
AppY	hyaA	+
AppY	hyaB	+
AppY	hyaC	+
AppY	hyaD	+
AppY	hyaE	+
AppY	hyaF	+
AraC	araA	+-
AraC	araB	+-
AraC	araC	+-
AraC	araE	+
AraC	araF	+
AraC	araG	+
AraC	araH	+
AraC	araJ	+
AraC	xylA	-
AraC	xylB	-
ArcA	aceA	-
ArcA	aceB	-
ArcA	aceE	-
ArcA	aceF	-
ArcA	aceK	-
ArcA	ackA	+
ArcA	acnA	-
ArcA	acnB	-
ArcA	aldA	-
ArcA	appA	+
ArcA	appB	+
ArcA	appC	+
ArcA	appX	+
ArcA	cadA	-
ArcA	cadB	-
ArcA	caiA	+
ArcA	caiB	+
ArcA	caiC	+
ArcA	caiD	+
ArcA	caiE	+
ArcA	caiT	+
ArcA	citC	-
ArcA	citD	-
ArcA	citE	-
ArcA	citF	-
ArcA	citG	-
ArcA	citX	-
ArcA	cydB	+
ArcA	cydC	+
ArcA	cydD	+
ArcA	cyoA	-
ArcA	cyoB	-
ArcA	cyoC	-
ArcA	cyoD	-
ArcA	cyoE	-
ArcA	dctA	-
ArcA	dcuC	+
ArcA	dpiA	+
ArcA	dpiB	+
ArcA	fadA	-
ArcA	fadB	-
ArcA	fadD	-
ArcA	fadE	-
ArcA	fadH	-
ArcA	fadI	-
ArcA	fadJ	-
ArcA	fadL	-
ArcA	fnr	-
ArcA	focA	+
ArcA	fumA	-
ArcA	fumC	-
ArcA	gadA	+
ArcA	gadX	+
ArcA	gatA	-
ArcA	gatB	-
ArcA	gatC	-
ArcA	gatD	-
ArcA	gatY	-
ArcA	gatZ	-
ArcA	glcA	-
ArcA	glcB	-
ArcA	glcD	-
ArcA	glcE	-
ArcA	glcF	-
ArcA	glcG	-
ArcA	glpA	-
ArcA	glpB	-
ArcA	glpC	-
ArcA	glpD	-
ArcA	gltA	-
ArcA	grcA	+
ArcA	hemA	+
ArcA	hyaA	+
ArcA	hyaB	+
ArcA	hyaC	+
ArcA	hyaD	+
ArcA	hyaE	+
ArcA	hyaF	+
ArcA	hybA	-
ArcA	hybB	-
ArcA	hybC	-
ArcA	hybD	-
ArcA	hybE	-
ArcA	hybF	-
ArcA	hybG	-
ArcA	hybO	-
ArcA	icd	-
ArcA	iraM	+
ArcA	lldD	-
ArcA	lldP	-
ArcA	lldR	-
ArcA	lpd	-
ArcA	mdh	-
ArcA	moeA	+
ArcA	moeB	+
ArcA	ndh	-
ArcA	nuoA	-
ArcA	nuoB	-
ArcA	nuoC	-
ArcA	nuoE	-
ArcA	nuoF	-
ArcA	nuoG	-
ArcA	nuoH	-
ArcA	nuoI	-
ArcA	nuoJ	-
ArcA	nuoK	-
ArcA	nuoL	-
ArcA	nuoM	-
ArcA	nuoN	-
ArcA	oppA	-
ArcA	oppC	-
ArcA	oppD	-
ArcA	oppF	-
ArcA	pflB	+
ArcA	prfA	+
ArcA	prmC	+
ArcA	ptsG	-
ArcA	puuA	-
ArcA	puuB	-
ArcA	puuC	-
ArcA	puuD	-
ArcA	puuE	-
ArcA	puuP	-
ArcA	puuR	-
ArcA	rhaT	-
ArcA	rplB	-
ArcA	rplC	-
ArcA	rplD	-
ArcA	rplP	-
ArcA	rplV	-
ArcA	rplW	-
ArcA	rpmC	-
ArcA	rpoS	-
ArcA	rpsC	-
ArcA	rpsJ	-
ArcA	rpsQ	-
ArcA	rpsS	-
ArcA	rutA	+
ArcA	rutB	+
ArcA	rutC	+
ArcA	rutD	+
ArcA	rutE	+
ArcA	rutF	+
ArcA	rutG	+
ArcA	sdhA	+-
ArcA	sdhB	+-
ArcA	sdhC	+-
ArcA	sdhD	+-
ArcA	sodA	-
ArcA	ssb	-
ArcA	sucA	+-
ArcA	sucB	+-
ArcA	sucC	+-
ArcA	sucD	+-
ArcA	tpx	-
ArcA	treB	+
ArcA	treC	+
ArcA	ubiA	-
ArcA	ubiC	-
ArcA	uvrA	-
ArcA	xylR	+
ArcA	ybdN	+
ArcA	ydeA	-
ArgP	argO	+
ArgP	argP	-
ArgP	dapB	+
ArgP	dapD	+
ArgP	dnaA	+
ArgP	dnaN	+
ArgP	gdhA	+
ArgP	lysA	+
ArgP	lysC	+
ArgP	lysP	+
ArgP	nrdA	+
ArgP	nrdB	+
ArgP	recF	+
ArgP	yfaE	+
ArgR	argA	-
ArgR	argB	-
ArgR	argC	-
ArgR	argD	-
ArgR	argE	-
ArgR	argG	-
ArgR	argH	-
ArgR	argI	-
ArgR	argR	-
ArgR	artI	-
ArgR	artJ	-
ArgR	artM	-
ArgR	artP	-
ArgR	artQ	-
ArgR	astA	+
ArgR	astB	+
ArgR	astC	+
ArgR	astD	+
ArgR	astE	+
ArgR	carA	-
ArgR	carB	-
ArgR	gltB	-
ArgR	gltD	-
ArgR	gltF	-
ArgR	hisJ	-
ArgR	hisM	-
ArgR	hisP	-
ArgR	hisQ	-
ArgR	infB	-
ArgR	nusA	-
ArgR	pnp	-
ArgR	rbfA	-
ArgR	rimP	-
ArgR	rpsO	-
ArgR	truB	-
ArsR	arsB	-
ArsR	arsC	-
ArsR	arsR	-
AscG	ascB	-
AscG	ascF	-
AscG	htpG	-
AscG	ybiT	-
AsnC	asnA	+
AsnC	asnC	-
AsnC	mioC	-
AsnC	mnmG	-
AtoC	atoA	+
AtoC	atoB	+
AtoC	atoD	+
AtoC	atoE	+
BaeR	acrD	+
BaeR	baeR	+
BaeR	baeS	+
BaeR	mdtA	+
BaeR	mdtC	+
BaeR	mdtD	+
BaeR	spy	+
BasR	csgD	+
BasR	csgE	+
BasR	csgF	+
BasR	csgG	+
BasR	cspI	+
BasR	dgkA	+
BasR	hha	+
BasR	putA	-
BasR	tomB	+
BasR	yrbL	-
BglJ	bglB	+
BglJ	bglF	+
BglJ	bglG	+
BglJ	leuO	+
BirA	bioA	-
BirA	bioB	-
BirA	bioC	-
BirA	bioD	-
BirA	bioF	-
BluR	ariR	-
BluR	ycgZ	-
BluR	ymgA	-
BluR	ymgC	-
BolA	ampC	+-
BolA	dacC	+-
CadC	cadA	+
CadC	cadB	+
CadC	cadC	+
CaiF	caiA	+
CaiF	caiB	+
CaiF	caiC	+
CaiF	caiD	+
CaiF	caiE	+
CaiF	caiT	+
CaiF	fixA	+
CaiF	fixB	+
CaiF	fixC	+
CaiF	fixX	+
Cbl	ssuA	+
Cbl	ssuB	+
Cbl	ssuC	+
Cbl	ssuD	+
Cbl	ssuE	+
Cbl	tauA	+
Cbl	tauB	+
Cbl	tauC	+
Cbl	tauD	+
CdaR	cdaR	+
CdaR	garD	+
CdaR	garK	+
CdaR	garL	+
CdaR	garP	+
CdaR	garR	+
CdaR	gudD	+
CdaR	gudP	+
CdaR	gudX	+
ChbR	chbA	+-
ChbR	chbB	+-
ChbR	chbC	+-
ChbR	chbF	+-
ChbR	chbG	+-
ChbR	chbR	+-
ComR	bhsA	-
CpxR	acrD	+
CpxR	aroG	+
CpxR	bacA	+
CpxR	baeR	+
CpxR	baeS	+
CpxR	bamE	-
CpxR	cheA	-
CpxR	cheW	-
CpxR	cpxA	+
CpxR	cpxP	+
CpxR	cpxR	+
CpxR	csgA	-
CpxR	csgB	-
CpxR	csgC	-
CpxR	csgD	-
CpxR	csgE	-
CpxR	csgF	-
CpxR	csgG	-
CpxR	degP	+
CpxR	dgcZ	+
CpxR	dsbA	+
CpxR	dsbC	+
CpxR	fabZ	+
CpxR	ftnB	+
CpxR	hha	+
CpxR	lpxA	+
CpxR	lpxD	+
CpxR	mdtA	+
CpxR	mdtC	+
CpxR	mdtD	+
CpxR	motA	-
CpxR	motB	-
CpxR	mscM	-
CpxR	mzrA	+
CpxR	ompC	+
CpxR	ompF	-
CpxR	ppiA	+
CpxR	ppiD	+
CpxR	psd	-
CpxR	rdoA	+
CpxR	rpoE	-
CpxR	rpoH	+
CpxR	rseA	-
CpxR	rseB	-
CpxR	rseC	-
CpxR	sbmA	+
CpxR	slt	+
CpxR	spy	+
CpxR	tomB	+
CpxR	tsr	-
CpxR	ung	-
CpxR	yaiW	+
CpxR	yccA	+
CpxR	ycfS	+
CpxR	yebE	+
CpxR	ygaU	+
CpxR	yidQ	+
CpxR	yqaE	+
CpxR	yqjA	+
Cra	aceA	+
Cra	aceB	+
Cra	aceE	-
Cra	aceF	-
Cra	aceK	+
Cra	acnA	+
Cra	acnB	-
Cra	adhE	-
Cra	aroP	+
Cra	crr	+-
Cra	csgD	+
Cra	csgE	+
Cra	csgF	+
Cra	csgG	+
Cra	cydB	+
Cra	cyoA	-
Cra	cyoB	-
Cra	cyoC	-
Cra	cyoD	-
Cra	cyoE	-
Cra	cysG	-
Cra	eda	-
Cra	edd	-
Cra	eno	-
Cra	envC	-
Cra	epd	-
Cra	fbaA	-
Cra	fbaB	-
Cra	fruA	-
Cra	gapA	-
Cra	glcC	-
Cra	glk	-
Cra	gpmM	-
Cra	hypF	-
Cra	icd	+
Cra	lpd	-
Cra	manX	-
Cra	manY	-
Cra	manZ	-
Cra	marA	-
Cra	marB	-
Cra	marR	-
Cra	mpl	-
Cra	mtlA	-
Cra	mtlD	-
Cra	mtlR	-
Cra	nirB	-
Cra	nirC	-
Cra	nirD	-
Cra	pck	+
Cra	pdhR	-
Cra	pfkA	-
Cra	pgk	-
Cra	poxB	+
Cra	ppc	-
Cra	ppsA	+
Cra	ptsH	+-
Cra	ptsI	+-
Cra	pykF	-
Cra	setA	-
Cra	tpiA	-
Cra	yeaD	-
Cra	yibQ	-
Cra	zwf	-
CreB	creD	+
CreB	malE	-
CreB	malF	-
CreB	malG	-
CreB	talA	+
CRP	aaeA	+
CRP	aaeB	+
CRP	aaeR	-
CRP	aaeX	+
CRP	aceA	-
CRP	aceB	-
CRP	aceE	+
CRP	aceF	+
CRP	aceK	-
CRP	acnA	+
CRP	acnB	+
CRP	acs	+
CRP	actP	+
CRP	aer	+
CRP	agaV	+
CRP	agp	+
CRP	aldA	+
CRP	aldB	+
CRP	ampD	-
CRP	ampE	-
CRP	ansB	+
CRP	araA	+
CRP	araB	+
CRP	araC	+
CRP	araE	+
CRP	araF	+
CRP	araG	+
CRP	araH	+
CRP	araJ	+-
CRP	arfB	-
CRP	argG	+
CRP	aroA	-
CRP	ascB	+
CRP	ascF	+
CRP	aspA	+
CRP	bglB	+
CRP	bglF	+
CRP	bglG	+
CRP	bhsA	-
CRP	caiA	+
CRP	caiB	+
CRP	caiC	+
CRP	caiD	+
CRP	caiE	+
CRP	caiF	+
CRP	caiT	+
CRP	cdd	+-
CRP	chbA	+
CRP	chbB	+
CRP	chbC	+
CRP	chbF	+
CRP	chbG	+
CRP	chbR	+
CRP	cirA	+
CRP	citC	-
CRP	citD	-
CRP	citE	-
CRP	citF	-
CRP	citG	-
CRP	citX	-
CRP	comR	-
CRP	cpdB	+
CRP	crp	+-
CRP	crr	+-
CRP	csgD	+
CRP	csgE	+
CRP	csgF	+
CRP	csgG	+
CRP	csiD	+
CRP	csiE	+
CRP	cspE	+
CRP	cyaA	-
CRP	cyoA	+
CRP	cyoB	+
CRP	cyoC	+
CRP	cyoD	+
CRP	cyoE	+
CRP	cysG	-
CRP	cytR	+-
CRP	dadA	+-
CRP	dadX	+-
CRP	dctA	+
CRP	dcuA	+
CRP	dcuB	+
CRP	dcuR	+
CRP	deoA	+-
CRP	deoB	+-
CRP	deoC	+-
CRP	deoD	+-
CRP	dksA	+
CRP	dpiA	-
CRP	dpiB	-
CRP	dsdA	+
CRP	dsdX	+
CRP	dusB	+-
CRP	ebgA	+
CRP	ebgC	+
CRP	entA	+
CRP	entB	+
CRP	entC	+
CRP	entD	+
CRP	entE	+
CRP	entH	+
CRP	envZ	+-
CRP	epd	+
CRP	exuT	+
CRP	fadD	+
CRP	fadH	+
CRP	fadL	+
CRP	fbaA	+
CRP	feaR	+
CRP	fecA	+
CRP	fecB	+
CRP	fecC	+
CRP	fecD	+
CRP	fecE	+
CRP	fepA	+
CRP	fis	+-
CRP	fiu	+
CRP	fixA	+
CRP	fixB	+
CRP	fixC	+
CRP	fixX	+
CRP	flhC	+
CRP	focA	+
CRP	focB	+
CRP	fucA	+
CRP	fucI	+
CRP	fucK	+
CRP	fucO	+
CRP	fucP	+
CRP	fucR	+
CRP	fucU	+
CRP	fumA	+
CRP	fumC	+
CRP	fur	+
CRP	gabD	+
CRP	gabP	+
CRP	gabT	+
CRP	gadA	-
CRP	gadC	-
CRP	gadE	-
CRP	gadX	-
CRP	galE	+-
CRP	galK	+-
CRP	galM	+-
CRP	galP	+
CRP	galS	+
CRP	galT	+-
CRP	gapA	+
CRP	gatA	+
CRP	gatB	+
CRP	gatC	+
CRP	gatD	+
CRP	gatY	+
CRP	gatZ	+
CRP	gcd	-
CRP	gcvH	+
CRP	gcvP	+
CRP	gcvT	+
CRP	gdhA	-
CRP	glcC	+
CRP	glgA	+
CRP	glgC	+
CRP	glgP	+
CRP	glgS	+
CRP	glnA	+-
CRP	glnG	+-
CRP	glnL	+-
CRP	glpA	+
CRP	glpB	+
CRP	glpC	+
CRP	glpD	+
CRP	glpE	+
CRP	glpF	+
CRP	glpG	+
CRP	glpK	+
CRP	glpQ	+
CRP	glpR	+
CRP	glpT	+
CRP	glpX	+
CRP	gltA	+
CRP	gltB	-
CRP	gltD	-
CRP	gltF	-
CRP	gntK	+
CRP	gntP	+
CRP	gntT	+
CRP	gntU	+
CRP	gntX	+
CRP	grcA	+
CRP	grpE	+
CRP	guaA	+
CRP	guaB	+
CRP	gutM	+
CRP	gutQ	+
CRP	gyrA	+
CRP	hflC	-
CRP	hflK	-
CRP	hflX	-
CRP	hfq	-
CRP	hlyE	+
CRP	hofB	+
CRP	hofC	+
CRP	hofM	+
CRP	hofN	+
CRP	hofO	+
CRP	hofP	+
CRP	hpt	+
CRP	hupA	+
CRP	hupB	+
CRP	hyfA	+
CRP	hyfB	+
CRP	hyfC	+
CRP	hyfD	+
CRP	hyfE	+
CRP	hyfF	+
CRP	hyfG	+
CRP	hyfH	+
CRP	hyfI	+
CRP	hyfJ	+
CRP	hyfR	+
CRP	idnD	+
CRP	idnK	+
CRP	idnO	+
CRP	idnR	+
CRP	idnT	+
CRP	ilvB	+
CRP	ilvN	+
CRP	infB	-
CRP	ivbL	+
CRP	kbaZ	+
CRP	lacY	+-
CRP	lacZ	+-
CRP	lamB	+
CRP	lhgO	+
CRP	lpd	+-
CRP	lsrA	+
CRP	lsrB	+
CRP	lsrC	+
CRP	lsrD	+
CRP	lsrF	+
CRP	lsrG	+
CRP	lsrK	+
CRP	lsrR	+
CRP	lyxK	+
CRP	malE	+
CRP	malF	+
CRP	malG	+
CRP	malI	+-
CRP	malK	+
CRP	malM	+
CRP	malS	+
CRP	malT	+
CRP	malX	+
CRP	malY	+
CRP	manA	+-
CRP	manX	+
CRP	manY	+
CRP	manZ	+
CRP	marA	+
CRP	marB	+
CRP	marR	+
CRP	mazE	+
CRP	mazF	+
CRP	mdh	+
CRP	mdtE	-
CRP	mdtF	-
CRP	melA	+
CRP	melB	+
CRP	melR	+
CRP	metK	-
CRP	mglA	+
CRP	mglB	+
CRP	mglC	+
CRP	mhpE	+
CRP	mhpF	+
CRP	mlc	+-
CRP	modA	+
CRP	modB	+
CRP	modC	+
CRP	mpl	+
CRP	mtlA	+
CRP	mtlD	+
CRP	mtlR	+
CRP	murP	+
CRP	murQ	+
CRP	nadC	+
CRP	nagA	+-
CRP	nagB	+-
CRP	nagC	+-
CRP	nagE	+-
CRP	nanA	+
CRP	nanC	+
CRP	nanE	+
CRP	nanK	+
CRP	nanM	+
CRP	nanT	+
CRP	narQ	-
CRP	nfuA	+
CRP	nirB	-
CRP	nirC	-
CRP	nirD	-
CRP	nlpE	-
CRP	nrdA	+
CRP	nrdB	+
CRP	nupC	+
CRP	nupG	+-
CRP	nusA	-
CRP	ompA	+
CRP	ompF	+
CRP	ompR	+-
CRP	osmY	-
CRP	oxyR	+
CRP	paaA	+
CRP	paaB	+
CRP	paaC	+
CRP	paaD	+
CRP	paaE	+
CRP	paaF	+
CRP	paaG	+
CRP	paaH	+
CRP	paaI	+
CRP	paaJ	+
CRP	paaK	+
CRP	paaZ	+
CRP	pdhR	+
CRP	pflB	+
CRP	pgk	+
CRP	pka	+
CRP	pncB	-
CRP	pnp	-
CRP	ppdD	+
CRP	ppiA	+-
CRP	preA	+
CRP	preT	+
CRP	priB	+
CRP	proP	+-
CRP	psiE	-
CRP	ptsG	+
CRP	ptsH	+-
CRP	ptsI	+-
CRP	putP	-
CRP	puuB	-
CRP	puuC	-
CRP	puuD	-
CRP	puuE	-
CRP	puuR	-
CRP	raiA	+
CRP	rbfA	-
CRP	rbsA	+
CRP	rbsB	+
CRP	rbsC	+
CRP	rbsD	+
CRP	rbsK	+
CRP	relA	+
CRP	rhaA	+
CRP	rhaB	+
CRP	rhaD	+
CRP	rhaR	+
CRP	rhaS	+
CRP	rhaT	+
CRP	rimP	-
CRP	rmf	+
CRP	rof	-
CRP	rplI	+
CRP	rplM	-
CRP	rpoH	+-
CRP	rpoS	?
CRP	rpsF	+
CRP	rpsI	-
CRP	rpsO	-
CRP	rpsR	+
CRP	sbmC	+
CRP	sdhA	+
CRP	sdhB	+
CRP	sdhC	+
CRP	sdhD	+
CRP	serA	+
CRP	serC	-
CRP	sfsA	+
CRP	sgbE	+
CRP	sgbH	+
CRP	sgbU	+
CRP	sodA	+
CRP	sodB	-
CRP	sohB	-
CRP	speC	-
CRP	srlA	+
CRP	srlB	+
CRP	srlD	+
CRP	srlE	+
CRP	srlR	+
CRP	sucA	+
CRP	sucB	+
CRP	sucC	+
CRP	sucD	+
CRP	tam	+
CRP	tdcA	+
CRP	tdcB	+
CRP	tdcC	+
CRP	tdcD	+
CRP	tdcE	+
CRP	tdcF	+
CRP	tnaA	+
CRP	tnaB	+
CRP	tnaC	+
CRP	treB	-
CRP	treC	-
CRP	trg	+
CRP	truB	-
CRP	trxA	-
CRP	tsx	+-
CRP	ubiG	+
CRP	udp	+-
CRP	ugpA	+
CRP	ugpB	+
CRP	ugpC	+
CRP	ugpE	+
CRP	ugpQ	+
CRP	uhpT	+
CRP	uidA	+
CRP	uidC	+
CRP	ulaA	+
CRP	ulaB	+
CRP	ulaC	+
CRP	ulaD	+
CRP	ulaE	+
CRP	ulaF	+
CRP	umpH	+-
CRP	uxaA	+
CRP	uxaB	+
CRP	uxaC	+
CRP	uxuA	+
CRP	uxuB	+
CRP	uxuR	+
CRP	xseA	-
CRP	xylA	+
CRP	xylB	+
CRP	xylF	+
CRP	xylG	+
CRP	xylH	+
CRP	xylR	+
CRP	yaeP	-
CRP	yaeQ	-
CRP	ybiS	-
CRP	ybiT	+
CRP	ycdZ	+-
CRP	ychH	+
CRP	yfaE	+
CRP	yhcH	+
CRP	yhfA	+-
CRP	yiaJ	-
CRP	yiaK	+
CRP	yiaL	+
CRP	yiaM	+
CRP	yiaN	+
CRP	yiaO	+
CRP	yjcH	+
CRP	yjiY	+
CRP	ynfK	+
CRP	zraR	+
CRP	zraS	+
CsgD	adrA	+
CsgD	csgA	+
CsgD	csgB	+
CsgD	csgC	+
CsgD	csgD	+
CsgD	csgE	+
CsgD	csgF	+
CsgD	csgG	+
CsgD	fliE	-
CsgD	fliF	-
CsgD	fliG	-
CsgD	fliH	-
CsgD	fliI	-
CsgD	fliJ	-
CsgD	fliK	-
CsgD	iraP	+
CsgD	nlpA	+
CsgD	pepD	-
CsgD	wrbA	+
CsgD	yccJ	+
CsgD	yccT	+
CsgD	yhbS	-
CsgD	yhbT	-
CsiR	csiD	-
CsiR	gabD	-
CsiR	gabP	-
CsiR	gabT	-
CsiR	lhgO	-
CspA	gyrA	+
CspA	hns	+
CueR	copA	+
CueR	cueO	+
CueR	moaA	-
CueR	moaB	-
CueR	moaC	-
CueR	moaD	-
CueR	moaE	-
CusR	cusA	+
CusR	cusB	+
CusR	cusC	+
CusR	cusF	+
CusR	cusR	+
CusR	cusS	+
CysB	cbl	+
CysB	cysA	+
CysB	cysB	-
CysB	cysC	+
CysB	cysD	+
CysB	cysH	+
CysB	cysI	+
CysB	cysJ	+
CysB	cysK	+
CysB	cysM	+
CysB	cysN	+
CysB	cysP	+
CysB	cysU	+
CysB	cysW	+
CysB	hslJ	-
CysB	ssuA	-
CysB	ssuB	-
CysB	ssuC	-
CysB	ssuD	-
CysB	ssuE	-
CysB	tauA	+
CysB	tauB	+
CysB	tauC	+
CysB	tauD	+
CytR	cdd	-
CytR	cytR	-
CytR	deoA	-
CytR	deoB	-
CytR	deoC	-
CytR	deoD	-
CytR	nupC	-
CytR	nupG	-
CytR	ppiA	-
CytR	rpoH	-
CytR	tsx	-
CytR	udp	-
CytR	ycdZ	-
DcuR	dctA	+
DcuR	dcuB	+
DcuR	dpiA	+
DcuR	dpiB	+
DcuR	frdA	+
DcuR	frdB	+
DcuR	frdC	+
DcuR	frdD	+
DeoR	deoA	-
DeoR	deoB	-
DeoR	deoC	-
DeoR	deoD	-
DeoR	nupG	-
DeoR	tsx	-
DhaR	dhaK	+
DhaR	dhaL	+
DhaR	dhaM	+
DhaR	dhaR	-
DicA	dicB	-
DicA	dicC	-
DicA	ydfD	-
DicA	ydfX	-
DinJ	cspE	-
DinJ	dinJ	-
DinJ	yafQ	-
DnaA	aldA	-
DnaA	dnaA	+-
DnaA	dnaN	+-
DnaA	guaA	-
DnaA	guaB	-
DnaA	nrdA	+-
DnaA	nrdB	+-
DnaA	polA	+
DnaA	recF	+-
DnaA	rpoH	-
DnaA	yfaE	+
DpiA	appY	-
DpiA	citC	+
DpiA	citD	+
DpiA	citE	+
DpiA	citF	+
DpiA	citG	+
DpiA	citX	+
DpiA	dpiA	+
DpiA	dpiB	+
DpiA	exuT	+
DpiA	mdh	+
DsdC	dsdA	+
DsdC	dsdC	-
DsdC	dsdX	+
EbgR	ebgA	-
EbgR	ebgC	-
EnvR	acrA	-
EnvR	acrB	-
EnvY	ompC	+
EnvY	ompF	+
EvgA	acrD	+
EvgA	emrK	+
EvgA	emrY	+
EvgA	evgA	+
EvgA	evgS	+
EvgA	frc	+
EvgA	gadE	+
EvgA	mdtE	+
EvgA	mdtF	+
EvgA	oxc	+
EvgA	safA	+
EvgA	ydeO	+
EvgA	ydeP	+
EvgA	yegR	+
EvgA	yfdE	+
EvgA	yfdV	+
EvgA	yfdX	+
ExuR	exuR	-
ExuR	exuT	-
ExuR	uxaA	-
ExuR	uxaB	-
ExuR	uxaC	-
ExuR	uxuA	-
ExuR	uxuB	-
ExuR	uxuR	-
FabR	fabA	-
FabR	fabB	-
FadR	fabA	+
FadR	fabB	+
FadR	fabD	+
FadR	fabG	+
FadR	fabH	+
FadR	fadA	-
FadR	fadB	-
FadR	fadD	-
FadR	fadE	-
FadR	fadH	-
FadR	fadI	-
FadR	fadJ	-
FadR	fadL	-
FadR	fadM	-
FadR	fadR	+
FadR	iclR	+
FadR	uspA	-
FeaR	feaB	+
FhlA	fdhF	+
FhlA	fhlA	+
FhlA	focB	+
FhlA	hycA	+
FhlA	hycB	+
FhlA	hycC	+
FhlA	hycD	+
FhlA	hycE	+
FhlA	hycF	+
FhlA	hycG	+
FhlA	hycH	+
FhlA	hycI	+
FhlA	hydN	+
FhlA	hyfA	+
FhlA	hyfB	+
FhlA	hyfC	+
FhlA	hyfD	+
FhlA	hyfE	+
FhlA	hyfF	+
FhlA	hyfG	+
FhlA	hyfH	+
FhlA	hyfI	+
FhlA	hyfJ	+
FhlA	hyfR	+
FhlA	hypA	+
FhlA	hypB	+
FhlA	hypC	+
FhlA	hypD	+
FhlA	hypE	+
FhlA	hypF	+
Fis	acnB	-
Fis	acs	-
Fis	actP	-
Fis	adhE	+
Fis	aldB	-
Fis	ansB	-
Fis	apaG	+
Fis	apaH	+
Fis	bglB	-
Fis	bglF	-
Fis	bglG	-
Fis	carA	+
Fis	carB	+
Fis	cbpA	-
Fis	cbpM	-
Fis	crp	-
Fis	cspI	-
Fis	cysG	-
Fis	deoA	+
Fis	deoB	+
Fis	deoC	+
Fis	deoD	+
Fis	dmsA	-
Fis	dmsB	-
Fis	dmsC	-
Fis	dps	-
Fis	dusB	-
Fis	fadA	+
Fis	fadB	+
Fis	fis	-
Fis	flxA	+
Fis	gadA	-
Fis	gadC	-
Fis	gadX	-
Fis	glcC	-
Fis	glnA	+
Fis	glnG	+
Fis	glnL	+
Fis	glnQ	-
Fis	glpA	+
Fis	glpB	+
Fis	glpC	+
Fis	glpQ	+
Fis	glpT	+
Fis	gltX	-
Fis	grcA	+
Fis	guaA	-
Fis	guaB	-
Fis	gyrA	-
Fis	gyrB	-
Fis	hlyE	-
Fis	hns	+
Fis	hupA	+
Fis	hupB	-
Fis	hyaA	-
Fis	hyaB	-
Fis	hyaC	-
Fis	hyaD	-
Fis	hyaE	-
Fis	hyaF	-
Fis	infB	+
Fis	katE	-
Fis	lpd	+
Fis	malE	+
Fis	malF	+
Fis	malG	+
Fis	marA	+
Fis	marB	+
Fis	marR	+
Fis	mazE	+
Fis	mazF	+
Fis	mazG	+
Fis	mglA	-
Fis	mglC	-
Fis	msrA	-
Fis	mtlA	-
Fis	mtlD	-
Fis	mtlR	-
Fis	nanA	-
Fis	nanE	-
Fis	nanK	-
Fis	nanT	-
Fis	narG	-
Fis	narI	-
Fis	narJ	-
Fis	narK	-
Fis	ndh	+-
Fis	nirB	-
Fis	nirC	-
Fis	nirD	-
Fis	nrdA	+
Fis	nrdB	+
Fis	nrfA	-
Fis	nrfB	-
Fis	nrfC	-
Fis	nrfD	-
Fis	nrfE	-
Fis	nrfF	-
Fis	nrfG	-
Fis	nuoA	+
Fis	nuoB	+
Fis	nuoC	+
Fis	nuoE	+
Fis	nuoF	+
Fis	nuoG	+
Fis	nuoH	+
Fis	nuoI	+
Fis	nuoJ	+
Fis	nuoK	+
Fis	nuoL	+
Fis	nuoM	+
Fis	nuoN	+
Fis	nusA	+
Fis	ogt	-
Fis	osmE	-
Fis	osmY	-
Fis	patA	?
Fis	pdxA	+
Fis	pflB	-
Fis	pnp	+
Fis	proP	+
Fis	ptsG	+-
Fis	pyrD	-
Fis	queA	+
Fis	rbfA	+
Fis	rimP	+
Fis	rplM	-
Fis	rpsI	-
Fis	rpsO	+
Fis	rsmA	+
Fis	sra	+
Fis	topA	+-
Fis	tpr	+
Fis	trg	+
Fis	trmA	+
Fis	truB	+
Fis	tufB	+
Fis	xylF	-
Fis	xylG	-
Fis	xylH	-
Fis	xylR	-
Fis	yeaR	-
Fis	yfaE	+
Fis	yhcH	-
Fis	yjcH	-
Fis	yoaG	-
FliZ	csgA	-
FliZ	csgB	-
FliZ	csgC	-
FliZ	csgD	-
FliZ	csgE	-
FliZ	csgF	-
FliZ	csgG	-
FliZ	flhC	-
FliZ	gadC	-
FliZ	gadE	-
FliZ	gmr	-
FliZ	hdeA	-
FliZ	hdeB	-
FliZ	mdtE	-
FliZ	mdtF	-
FliZ	mlrA	-
FliZ	osmY	-
FliZ	yhiD	-
FNR	aceE	+-
FNR	aceF	+-
FNR	ackA	+
FNR	acnA	-
FNR	acrE	+
FNR	adhE	+
FNR	aer	+
FNR	aldA	-
FNR	amtB	+-
FNR	ansB	+
FNR	arcA	+-
FNR	aspA	+
FNR	aspC	+-
FNR	bcsB	+
FNR	bcsZ	+
FNR	cadC	+
FNR	caiA	+
FNR	caiB	+
FNR	caiC	+
FNR	caiD	+
FNR	caiE	+
FNR	caiF	+
FNR	caiT	+
FNR	ccmA	+
FNR	ccmB	+
FNR	ccmC	+
FNR	ccmD	+
FNR	ccmE	+
FNR	ccmF	+
FNR	ccmG	+
FNR	ccmH	+
FNR	cheB	+
FNR	cheR	+
FNR	cheY	+
FNR	cheZ	+
FNR	citC	-
FNR	citD	-
FNR	citE	-
FNR	citF	-
FNR	citG	-
FNR	citX	-
FNR	cydB	+-
FNR	cydC	+
FNR	cydD	+
FNR	cyoA	-
FNR	cyoB	-
FNR	cyoC	-
FNR	cyoD	-
FNR	cyoE	-
FNR	cysG	+
FNR	dcuA	+
FNR	dcuB	+
FNR	dcuC	+
FNR	dcuR	+
FNR	dcuS	+
FNR	dmsA	+
FNR	dmsB	+
FNR	dmsC	+
FNR	dmsD	+
FNR	dpiA	-
FNR	dpiB	-
FNR	dppA	-
FNR	dppB	-
FNR	dppC	-
FNR	dppD	-
FNR	dppF	-
FNR	emrK	+
FNR	emrY	+
FNR	entF	+
FNR	fdhF	+
FNR	fdnH	+-
FNR	fdnI	+-
FNR	feoA	+
FNR	feoB	+
FNR	feoC	+
FNR	fepE	+
FNR	fes	+
FNR	fhlA	+
FNR	fixA	+
FNR	fixB	+
FNR	fixC	+
FNR	fixX	+
FNR	fnr	-
FNR	focA	+
FNR	focB	-
FNR	frdA	+
FNR	frdB	+
FNR	frdC	+
FNR	frdD	+
FNR	fumA	-
FNR	fumC	-
FNR	gadA	-
FNR	gadW	-
FNR	gadX	-
FNR	garK	+
FNR	garL	+
FNR	garP	+
FNR	garR	+
FNR	gcvH	+
FNR	gcvP	+
FNR	gcvT	+
FNR	gdhA	+
FNR	glnD	+-
FNR	glnK	+-
FNR	glpA	+
FNR	glpB	+
FNR	glpC	+
FNR	glpQ	+
FNR	glpT	+
FNR	gltB	-
FNR	gltD	-
FNR	gltF	-
FNR	gnd	-
FNR	grcA	+-
FNR	hcp	+
FNR	hcr	+
FNR	hemA	-
FNR	hlyE	+
FNR	hmp	-
FNR	hyfA	-
FNR	hyfB	-
FNR	hyfC	-
FNR	hyfD	-
FNR	hyfE	-
FNR	hyfF	-
FNR	hyfG	-
FNR	hyfH	-
FNR	hyfI	-
FNR	hyfJ	-
FNR	hyfR	-
FNR	hypB	+
FNR	hypC	+
FNR	hypD	+
FNR	hypE	+
FNR	iraD	+
FNR	iraM	+
FNR	katG	+
FNR	lpd	+-
FNR	malQ	+
FNR	moaA	+
FNR	moaB	+
FNR	moaC	+
FNR	moaD	+
FNR	moaE	+
FNR	moeA	-
FNR	moeB	-
FNR	nac	-
FNR	napA	+
FNR	napB	+
FNR	napC	+
FNR	napD	+
FNR	napF	+
FNR	napG	+
FNR	napH	+
FNR	narG	+
FNR	narI	+
FNR	narJ	+
FNR	narK	+
FNR	narL	-
FNR	narX	-
FNR	ndh	-
FNR	nikA	+
FNR	nikB	+
FNR	nikC	+
FNR	nikD	+
FNR	nikE	+
FNR	nikR	+
FNR	nirB	+
FNR	nirC	+
FNR	nirD	+
FNR	norV	-
FNR	norW	-
FNR	nrdD	+
FNR	nrdG	+
FNR	nrfA	+
FNR	nrfB	+
FNR	nrfC	+
FNR	nrfD	+
FNR	nrfE	+
FNR	nrfF	+
FNR	nrfG	+
FNR	nuoA	-
FNR	nuoB	-
FNR	nuoC	-
FNR	nuoE	-
FNR	nuoF	-
FNR	nuoG	-
FNR	nuoH	-
FNR	nuoI	-
FNR	nuoJ	-
FNR	nuoK	-
FNR	nuoL	-
FNR	nuoM	-
FNR	nuoN	-
FNR	ompW	+
FNR	ompX	-
FNR	pdhR	+-
FNR	pepT	+
FNR	pflB	+
FNR	phoU	+
FNR	pitA	+
FNR	prfA	-
FNR	prmC	-
FNR	pstA	+
FNR	pstB	+
FNR	pstC	+
FNR	pstS	+
FNR	purM	-
FNR	purN	-
FNR	puuA	-
FNR	puuP	-
FNR	rimM	-
FNR	rplB	+
FNR	rplC	+
FNR	rplD	+
FNR	rplM	-
FNR	rplP	+
FNR	rplS	-
FNR	rplT	-
FNR	rplV	+
FNR	rplW	+
FNR	rpmC	+
FNR	rpsC	+
FNR	rpsI	-
FNR	rpsJ	+
FNR	rpsP	-
FNR	rpsQ	+
FNR	rpsS	+
FNR	sdhA	-
FNR	sdhB	-
FNR	sdhC	-
FNR	sdhD	-
FNR	sodA	-
FNR	soxR	-
FNR	soxS	-
FNR	ssuA	+
FNR	ssuB	+
FNR	ssuC	+
FNR	ssuD	+
FNR	ssuE	+
FNR	sucA	-
FNR	sucB	-
FNR	sucC	-
FNR	sucD	-
FNR	tap	+
FNR	tar	+
FNR	tdcA	+
FNR	tdcB	+
FNR	tdcC	+
FNR	tdcD	+
FNR	tdcE	+
FNR	tdcF	+
FNR	tpx	-
FNR	trmD	-
FNR	ubiA	-
FNR	ubiC	-
FNR	upp	+
FNR	uraA	+
FNR	uxaA	+
FNR	uxaC	+
FNR	xdhA	+
FNR	xdhB	+
FNR	xdhC	+
FNR	ybdN	+
FNR	ybdZ	+
FNR	ychO	-
FNR	ydeJ	+
FNR	ydhT	+
FNR	ydhU	+
FNR	ydhV	+
FNR	ydhW	+
FNR	ydhX	+
FNR	ydhY	+
FNR	yecR	+
FNR	yeiL	-
FNR	yfgF	+
FNR	ygbA	-
FNR	yhjA	+
FNR	ynfF	+
FNR	ynfG	+
FNR	ynfH	+
FNR	yqjI	+
FNR	ysgA	-
FNR	ytfE	-
FNR	zwf	-
FucR	fucA	+
FucR	fucI	+
FucR	fucK	+
FucR	fucO	+
FucR	fucP	+
FucR	fucR	+
FucR	fucU	+
Fur	amtB	+-
Fur	aspC	-
Fur	cirA	-
Fur	cyoA	-
Fur	cyoB	-
Fur	cyoC	-
Fur	cyoD	-
Fur	cyoE	-
Fur	entA	-
Fur	entB	-
Fur	entC	-
Fur	entD	-
Fur	entE	-
Fur	entF	-
Fur	entH	-
Fur	entS	+-
Fur	exbB	-
Fur	exbD	-
Fur	fecA	-
Fur	fecB	-
Fur	fecC	-
Fur	fecD	-
Fur	fecE	-
Fur	fecI	-
Fur	fecR	-
Fur	feoA	-
Fur	feoB	-
Fur	feoC	-
Fur	fepA	-
Fur	fepB	-
Fur	fepC	-
Fur	fepD	-
Fur	fepE	-
Fur	fepG	-
Fur	fes	-
Fur	fhuA	-
Fur	fhuB	-
Fur	fhuC	-
Fur	fhuD	-
Fur	fhuE	-
Fur	fhuF	-
Fur	fiu	-
Fur	flhC	-
Fur	fnr	-
Fur	ftnA	+
Fur	fumC	-
Fur	fur	-
Fur	garK	-
Fur	garL	-
Fur	garP	-
Fur	garR	-
Fur	gdhA	+-
Fur	glnD	-
Fur	glnK	+-
Fur	gltB	-
Fur	gltD	-
Fur	gltF	-
Fur	gnd	-
Fur	gpmA	-
Fur	grcA	-
Fur	gspC	-
Fur	gspD	-
Fur	gspE	-
Fur	gspF	-
Fur	gspG	-
Fur	gspH	-
Fur	gspI	-
Fur	gspJ	-
Fur	gspK	-
Fur	gspL	-
Fur	gspM	-
Fur	gspO	-
Fur	hmp	-
Fur	katE	+
Fur	katG	+
Fur	lpd	+-
Fur	metH	-
Fur	metJ	-
Fur	mntH	-
Fur	mntP	+
Fur	nac	-
Fur	ndh	-
Fur	nrdE	-
Fur	nrdF	-
Fur	nrdH	-
Fur	nrdI	-
Fur	ompF	+
Fur	oppA	-
Fur	oppC	-
Fur	oppD	-
Fur	oppF	-
Fur	purR	-
Fur	pyrC	-
Fur	rcnA	-
Fur	rcnB	-
Fur	rpoS	-
Fur	sdhA	+
Fur	sdhB	+
Fur	sdhC	+
Fur	sdhD	+
Fur	sodA	-
Fur	soxR	-
Fur	soxS	-
Fur	sucA	+
Fur	sucB	+
Fur	sucC	+
Fur	sucD	+
Fur	sufA	-
Fur	sufB	-
Fur	sufC	-
Fur	sufD	-
Fur	sufE	-
Fur	sufS	-
Fur	tfaQ	-
Fur	tonB	+-
Fur	ybdZ	-
Fur	ydfN	-
Fur	ygaC	-
Fur	yhhY	-
Fur	yjjZ	-
Fur	yqjH	-
Fur	zinT	+
Fur	zwf	-
GadE	adiC	+
GadE	aslB	+
GadE	cadA	+
GadE	cadB	+
GadE	cyoA	+
GadE	cyoB	+
GadE	cyoC	+
GadE	cyoD	+
GadE	cyoE	+
GadE	dctR	+
GadE	fabZ	+
GadE	fliC	+
GadE	gadA	+
GadE	gadC	+
GadE	gadE	+
GadE	gadW	+
GadE	gadX	+
GadE	gltB	+
GadE	gltD	+
GadE	gltF	+
GadE	gnd	+
GadE	hdeA	+
GadE	hdeB	+
GadE	hdeD	+
GadE	lpxA	+
GadE	lpxD	+
GadE	lrp	+
GadE	mdtE	+
GadE	mdtF	+
GadE	purA	+
GadE	rcsA	+
GadE	slp	+
GadE	yhiD	+
GadE	yhiM	+
GadW	dctR	-
GadW	gadA	+-
GadW	gadC	+-
GadW	gadE	+
GadW	gadW	-
GadW	gadX	+-
GadW	hdeA	+-
GadW	hdeB	+-
GadW	mdtE	+
GadW	mdtF	+
GadW	slp	-
GadW	yhiD	+-
GadX	amtB	+
GadX	asnB	+
GadX	btuB	-
GadX	cadA	+
GadX	cadB	+
GadX	dctR	+
GadX	gadA	+
GadX	gadC	+
GadX	gadE	+
GadX	gadW	+-
GadX	gadX	+
GadX	glnK	+
GadX	hdeA	+-
GadX	hdeB	+-
GadX	hdeD	+
GadX	hns	+
GadX	lon	+
GadX	mdtE	+
GadX	mdtF	+
GadX	murI	-
GadX	rpoS	+
GadX	slp	+
GadX	uspE	+
GadX	ybaS	+
GadX	ybaT	+
GadX	yhiD	+-
GalR	galE	+-
GalR	galK	+-
GalR	galM	+-
GalR	galP	-
GalR	galR	-
GalR	galS	-
GalR	galT	+-
GalR	mglA	-
GalR	mglB	-
GalR	mglC	-
GalS	galE	+-
GalS	galK	+-
GalS	galM	+-
GalS	galP	-
GalS	galR	-
GalS	galS	-
GalS	galT	+-
GalS	mglA	-
GalS	mglB	-
GalS	mglC	-
GcvA	gcvA	-
GcvA	gcvH	+-
GcvA	gcvP	+-
GcvA	gcvT	+-
GlcC	glcA	+
GlcC	glcB	+
GlcC	glcC	-
GlcC	glcD	+
GlcC	glcE	+
GlcC	glcF	+
GlcC	glcG	+
GlpR	glpA	-
GlpR	glpB	-
GlpR	glpC	-
GlpR	glpD	-
GlpR	glpF	-
GlpR	glpK	-
GlpR	glpQ	-
GlpR	glpT	-
GlpR	glpX	-
GntR	eda	-
GntR	edd	-
GntR	gntK	-
GntR	gntT	-
GntR	gntU	-
GntR	gntX	-
GntR	idnD	-
GntR	idnK	-
GntR	idnO	-
GntR	idnR	-
GntR	idnT	-
GntR	nfuA	-
GutM	gutM	+
GutM	gutQ	+
GutM	srlA	+
GutM	srlB	+
GutM	srlD	+
GutM	srlE	+
GutM	srlR	+
H-NS	acrE	-
H-NS	adiA	-
H-NS	adiY	-
H-NS	appY	-
H-NS	bglB	-
H-NS	bglF	-
H-NS	bglG	-
H-NS	bglJ	-
H-NS	bolA	-
H-NS	cadA	-
H-NS	cadB	-
H-NS	cadC	-
H-NS	caiA	-
H-NS	caiB	-
H-NS	caiC	-
H-NS	caiD	-
H-NS	caiE	-
H-NS	caiF	-
H-NS	caiT	-
H-NS	cas1	-
H-NS	cas2	-
H-NS	casA	-
H-NS	casB	-
H-NS	casC	-
H-NS	casD	-
H-NS	casE	-
H-NS	chiA	-
H-NS	csiD	+
H-NS	csiE	+
H-NS	cspD	+
H-NS	cydB	-
H-NS	cysA	-
H-NS	cysG	-
H-NS	cysM	-
H-NS	cysP	-
H-NS	cysU	-
H-NS	cysW	-
H-NS	dctR	-
H-NS	degP	-
H-NS	dps	-
H-NS	entF	+
H-NS	evgA	-
H-NS	evgS	-
H-NS	fepE	+
H-NS	fes	+
H-NS	fimA	+
H-NS	fimC	+
H-NS	fimD	+
H-NS	fimE	-
H-NS	fimF	+
H-NS	fimG	+
H-NS	fimH	+
H-NS	fimI	+
H-NS	flhC	+
H-NS	fliA	+
H-NS	fliC	+
H-NS	fliY	+
H-NS	fliZ	+
H-NS	ftnA	-
H-NS	gabD	+
H-NS	gabP	+
H-NS	gabT	+
H-NS	gadA	-
H-NS	gadE	-
H-NS	gadW	-
H-NS	gadX	-
H-NS	galE	-
H-NS	galK	-
H-NS	galM	-
H-NS	galT	-
H-NS	garK	-
H-NS	garL	-
H-NS	garP	-
H-NS	garR	-
H-NS	gspA	-
H-NS	gspB	-
H-NS	gspC	-
H-NS	gspD	-
H-NS	gspE	-
H-NS	gspF	-
H-NS	gspG	-
H-NS	gspH	-
H-NS	gspI	-
H-NS	gspJ	-
H-NS	gspK	-
H-NS	gspL	-
H-NS	gspM	-
H-NS	gspO	-
H-NS	gutM	+
H-NS	gutQ	+
H-NS	hchA	-
H-NS	hdeA	-
H-NS	hdeB	-
H-NS	hdeD	-
H-NS	hdfR	-
H-NS	hisJ	+
H-NS	hisM	+
H-NS	hisP	+
H-NS	hisQ	+
H-NS	hlyE	+-
H-NS	hns	-
H-NS	ilvH	-
H-NS	ilvI	-
H-NS	lacY	-
H-NS	lacZ	-
H-NS	leuO	-
H-NS	lhgO	+
H-NS	lrp	-
H-NS	mazE	+
H-NS	mazF	+
H-NS	mdtE	-
H-NS	mdtF	-
H-NS	mukB	+
H-NS	mukE	+
H-NS	mukF	+
H-NS	nhaA	-
H-NS	nhaR	-
H-NS	nirB	-
H-NS	nirC	-
H-NS	nirD	-
H-NS	osmC	-
H-NS	proV	-
H-NS	proW	-
H-NS	proX	-
H-NS	rcsA	-
H-NS	rcsB	-
H-NS	rcsD	-
H-NS	relA	+
H-NS	slp	-
H-NS	smtA	+
[truncated: 1,538 more rows]

## Sheet: C.japonicus.Ueda107
S1.6 Table. Transcriptional regulatory network of Cellvibrio japonicus Ueda107
Transcription Factors	Target Genes	Interaction
AccB	accB	-
AccB	accC	-
Ada	ada	+-
AlaS	alaS	-
ArsR	arsR	-
BaeR	baeR	+
BaeR	baeS	+
BaeR	mdtA	+
BaeR	mdtB	+
BaeR	mdtC	+
BetI	betA	-
BetI	betI	-
BirA	bioA	-
BirA	bioB	-
BirA	bioC	-
BirA	bioD	-
BirA	bioF	-
BolA	ampC	+-
CadC	cadC	+
CpxR	bacA	+
CpxR	baeR	+
CpxR	baeS	+
CpxR	bamE	-
CpxR	cheA	-
CpxR	cheW	-
CpxR	cpxA	+
CpxR	cpxR	+
CpxR	degP	+
CpxR	dsbA	+
CpxR	dsbC	+
CpxR	fabZ	+
CpxR	lpxA	+
CpxR	lpxD	+
CpxR	mdtA	+
CpxR	mdtB	+
CpxR	mdtC	+
CpxR	motA	-
CpxR	motB	-
CpxR	ppiD	+
CpxR	psd	-
CpxR	rdoA	+
CpxR	rpoE	-
CpxR	rpoH	+
CpxR	rseA	-
CpxR	rseB	-
CpxR	rseC	-
CpxR	slt	+
CpxR	tsr	-
CpxR	ung	-
CpxR	yccA	+
Cra	aceE	-
Cra	aceF	-
Cra	acnB	-
Cra	betA	+
Cra	betI	+
Cra	cyoA	-
Cra	cyoB	-
Cra	cyoC	-
Cra	cyoE	-
Cra	cysG	-
Cra	eda	-
Cra	edd	-
Cra	eno	-
Cra	envC	-
Cra	epd	-
Cra	fbaA	-
Cra	glk	-
Cra	gpmM	-
Cra	lpd	-
Cra	mpl	-
Cra	nirB	-
Cra	nirD	-
Cra	pgk	-
Cra	ppc	-
Cra	setA	-
Cra	tpiA	-
Cra	yeaD	-
Cra	yibQ	-
Cra	zwf	-
CreB	creD	+
CreB	malE	-
CRP	aceE	+
CRP	aceF	+
CRP	acnB	+
CRP	acs	+
CRP	actP	+
CRP	aer	+
CRP	ampD	-
CRP	araA	+
CRP	araB	+
CRP	arfB	-
CRP	argG	+
CRP	aroA	-
CRP	chbF	+
CRP	cirA	+
CRP	crp	+-
CRP	cyaA	-
CRP	cyoA	+
CRP	cyoB	+
CRP	cyoC	+
CRP	cyoE	+
CRP	cysG	-
CRP	cytR	+-
CRP	dadX	+-
CRP	dksA	+
CRP	dusB	+-
CRP	ebgA	+
CRP	epd	+
CRP	exuT	+
CRP	fadD	+
CRP	fadH	+
CRP	fadL	+
CRP	fbaA	+
CRP	fecA	+
CRP	fecC	+
CRP	fis	+-
CRP	fiu	+
CRP	fixA	+
CRP	fixB	+
CRP	focA	+
CRP	fucP	+
CRP	fumB	+
CRP	fumC	+
CRP	fur	+
CRP	gabD	+
CRP	gabT	+
CRP	galE	+-
CRP	galK	+-
CRP	galM	+-
CRP	galT	+-
CRP	gcvH	+
CRP	gcvP	+
CRP	gcvT	+
CRP	gdhA	-
CRP	glgA	+
CRP	glgC	+
CRP	glnA	+-
CRP	glnG	+-
CRP	glnL	+-
CRP	glpD	+
CRP	glpG	+
CRP	glpK	+
CRP	glpQ	+
CRP	gltA	+
CRP	gltB	-
CRP	gltD	-
CRP	gntT	+
CRP	gntX	+
CRP	grpE	+
CRP	guaA	+
CRP	guaB	+
CRP	gyrA	+
CRP	hflC	-
CRP	hflK	-
CRP	hflX	-
CRP	hfq	-
CRP	hpt	+
CRP	hupB	+
CRP	hyfA	+
CRP	idnK	+
CRP	idnO	+
CRP	infB	-
CRP	lpd	+-
CRP	malE	+
CRP	malS	+
CRP	malY	+
CRP	mdh	+
CRP	melR	+
CRP	metK	-
CRP	mhpF	+
CRP	modA	+
CRP	modB	+
CRP	modC	+
CRP	mpl	+
CRP	nadC	+
CRP	nagA	+-
CRP	nagB	+-
CRP	nfuA	+
CRP	nirB	-
CRP	nirD	-
CRP	nrdA	+
CRP	nrdB	+
CRP	nusA	-
CRP	ompA	+
CRP	oxyR	+
CRP	paaF	+
CRP	paaK	+
CRP	pgk	+
CRP	pka	+
CRP	pnp	-
CRP	ppdD	+
CRP	puuB	-
CRP	puuR	-
CRP	rbfA	-
CRP	relA	+
CRP	rhaS	+
CRP	rimP	-
CRP	rmf	+
CRP	rplI	+
CRP	rplM	-
CRP	rpoH	+-
CRP	rpoS	?
CRP	rpsF	+
CRP	rpsI	-
CRP	rpsO	-
CRP	rpsR	+
CRP	sdhA	+
CRP	sdhB	+
CRP	sdhC	+
CRP	sdhD	+
CRP	serA	+
CRP	sfsA	+
CRP	sodA	+
CRP	sodB	-
CRP	sohB	-
CRP	srlR	+
CRP	sucA	+
CRP	sucB	+
CRP	sucC	+
CRP	sucD	+
CRP	treC	-
CRP	truB	-
CRP	trxA	-
CRP	ubiG	+
CRP	ugpQ	+
CRP	uidA	+
CRP	ulaF	+
CRP	umpH	+-
CRP	uxaC	+
CRP	uxuA	+
CRP	xseA	-
CRP	xylA	+
CRP	xylB	+
CRP	yaeQ	-
CRP	ybiT	+
CRP	yhfA	+-
CRP	yiaN	+
CRP	yiaO	+
CRP	zraS	+
CspA	gyrA	+
CueR	copA	+
CueR	cueO	+
CueR	moaA	-
CueR	moaB	-
CueR	moaC	-
CueR	moaD	-
CueR	moaE	-
CysB	cysA	+
CysB	cysB	-
CysB	cysC	+
CysB	cysD	+
CysB	cysH	+
CysB	cysI	+
CysB	cysJ	+
CysB	cysK	+
CysB	cysM	+
CysB	cysN	+
CysB	cysP	+
CysB	cysU	+
CysB	cysW	+
CysB	ssuA	-
CysB	ssuC	-
CysB	ssuD	-
CysB	ssuE	-
CysB	tauB	+
CysB	tauC	+
CytR	cytR	-
CytR	rpoH	-
DnaA	dnaA	+-
DnaA	dnaN	+-
DnaA	guaA	-
DnaA	guaB	-
DnaA	nrdA	+-
DnaA	nrdB	+-
DnaA	polA	+
DnaA	recF	+-
DnaA	rpoH	-
FhlA	fhlA	+
FhlA	hyfA	+
Fis	acnB	-
Fis	acs	-
Fis	actP	-
Fis	apaG	+
Fis	apaH	+
Fis	carA	+
Fis	carB	+
Fis	crp	-
Fis	cysG	-
Fis	dusB	-
Fis	fadA	+
Fis	fis	-
Fis	fumB	-
Fis	glnA	+
Fis	glnG	+
Fis	glnL	+
Fis	glpQ	+
Fis	gltX	-
Fis	guaA	-
Fis	guaB	-
Fis	gyrA	-
Fis	gyrB	-
Fis	hupB	-
Fis	infB	+
Fis	lpd	+
Fis	malE	+
Fis	mazG	+
Fis	msrA	-
Fis	ndh	+-
Fis	nirB	-
Fis	nirD	-
Fis	nrdA	+
Fis	nrdB	+
Fis	nrfG	-
Fis	nuoL	+
Fis	nusA	+
Fis	ogt	-
Fis	pdxA	+
Fis	pnp	+
Fis	pyrD	-
Fis	queA	+
Fis	rbfA	+
Fis	rimP	+
Fis	rplM	-
Fis	rpsI	-
Fis	rpsO	+
Fis	rsmA	+
Fis	topA	+-
Fis	trmA	+
Fis	truB	+
Fis	tufB	+
FNR	aceE	+-
FNR	aceF	+-
FNR	acrF	+
FNR	aer	+
FNR	amtB	+-
FNR	aspC	+-
FNR	cadC	+
FNR	ccmA	+
FNR	ccmB	+
FNR	ccmC	+
FNR	ccmD	+
FNR	ccmE	+
FNR	ccmF	+
FNR	ccmG	+
FNR	ccmH	+
FNR	cheB	+
FNR	cheR	+
FNR	cheY	+
FNR	cheZ	+
FNR	cyoA	-
FNR	cyoB	-
FNR	cyoC	-
FNR	cyoE	-
FNR	cysG	+
FNR	entF	+
FNR	feoB	+
FNR	fhlA	+
FNR	fixA	+
FNR	fixB	+
FNR	fnr	-
FNR	focA	+
FNR	fumB	+
FNR	fumC	-
FNR	gcvH	+
FNR	gcvP	+
FNR	gcvT	+
FNR	gdhA	+
FNR	glnD	+-
FNR	glnK	+-
FNR	glpQ	+
FNR	gltB	-
FNR	gltD	-
FNR	gnd	-
FNR	hemA	-
FNR	hyfA	-
FNR	katG	+
FNR	lpd	+-
FNR	malP	+
FNR	malQ	+
FNR	moaA	+
FNR	moaB	+
FNR	moaC	+
FNR	moaD	+
FNR	moaE	+
FNR	moeA	-
FNR	moeB	-
FNR	ndh	-
FNR	nirB	+
FNR	nirD	+
FNR	nrfG	+
FNR	nuoL	-
FNR	phoU	+
FNR	pitA	+
FNR	prfA	-
FNR	prmC	-
FNR	pstA	+
FNR	pstB	+
FNR	pstC	+
FNR	purM	-
FNR	purN	-
FNR	puuP	-
FNR	rimM	-
FNR	rplB	+
FNR	rplC	+
FNR	rplD	+
FNR	rplM	-
FNR	rplP	+
FNR	rplS	-
FNR	rplT	-
FNR	rplV	+
FNR	rplW	+
FNR	rpmC	+
FNR	rpsC	+
FNR	rpsI	-
FNR	rpsJ	+
FNR	rpsP	-
FNR	rpsQ	+
FNR	rpsS	+
FNR	sdhA	-
FNR	sdhB	-
FNR	sdhC	-
FNR	sdhD	-
FNR	sodA	-
FNR	ssuA	+
FNR	ssuC	+
FNR	ssuD	+
FNR	ssuE	+
FNR	sucA	-
FNR	sucB	-
FNR	sucC	-
FNR	sucD	-
FNR	tar	+
FNR	tpx	-
FNR	trmD	-
FNR	ubiA	-
FNR	ubiC	-
FNR	uxaC	+
FNR	xdhA	+
FNR	xdhB	+
FNR	ybdZ	+
FNR	ydhY	+
FNR	ysgA	-
FNR	zwf	-
Fur	amtB	+-
Fur	aspC	-
Fur	cirA	-
Fur	cyoA	-
Fur	cyoB	-
Fur	cyoC	-
Fur	cyoE	-
Fur	entF	-
Fur	exbD	-
Fur	fecA	-
Fur	fecC	-
Fur	fecI	-
Fur	fecR	-
Fur	feoB	-
Fur	fepC	-
Fur	fhuE	-
Fur	fiu	-
Fur	fnr	-
Fur	fumB	+
Fur	fumC	-
Fur	fur	-
Fur	gdhA	+-
Fur	glnD	-
Fur	glnK	+-
Fur	gltB	-
Fur	gltD	-
Fur	gnd	-
Fur	gspD	-
Fur	gspE	-
Fur	gspF	-
Fur	gspG	-
Fur	gspI	-
Fur	gspJ	-
Fur	gspK	-
Fur	katG	+
Fur	lpd	+-
Fur	metH	-
Fur	ndh	-
Fur	oppB	-
Fur	oppC	-
Fur	pyrC	-
Fur	rpoS	-
Fur	sdhA	+
Fur	sdhB	+
Fur	sdhC	+
Fur	sdhD	+
Fur	sodA	-
Fur	sucA	+
Fur	sucB	+
Fur	sucC	+
Fur	sucD	+
Fur	sufA	-
Fur	sufB	-
Fur	sufC	-
Fur	sufD	-
Fur	sufE	-
Fur	sufS	-
Fur	tonB	+-
Fur	ybdZ	-
Fur	zwf	-
GntR	eda	-
GntR	edd	-
GntR	gntT	-
GntR	gntX	-
GntR	idnK	-
GntR	idnO	-
GntR	nfuA	-
HdfR	gltB	+
HdfR	gltD	+
HU	galE	-
HU	galK	-
HU	galM	-
HU	galT	-
HU	pgm	-
IHF	acs	-
IHF	actP	-
IHF	adiA	+
IHF	carA	+-
IHF	carB	+-
IHF	cysG	+-
IHF	cysH	+
IHF	cysI	+
IHF	cysJ	+
IHF	dusB	+
IHF	fhlA	+
IHF	fis	+
IHF	fnr	+
IHF	focA	+
IHF	folA	+
IHF	glpQ	-
IHF	gltA	+
IHF	gltB	+
IHF	gltD	+
IHF	hemA	+
IHF	hemF	-
IHF	hpt	-
IHF	ihfA	-
IHF	ihfB	-
IHF	ilvA	+-
IHF	ilvD	+-
IHF	ilvE	+-
IHF	ndh	-
IHF	nirB	+-
IHF	nirD	+-
IHF	nrfG	+
IHF	nuoL	-
IHF	paaF	+
IHF	paaK	+
IHF	phoU	+
IHF	prfA	+
IHF	prmC	+
IHF	pspE	+
IHF	pstA	+
IHF	pstB	+
IHF	pstC	+
IHF	rpoH	+
IHF	sodA	-
IHF	sodB	-
IHF	ssuA	+-
IHF	ssuC	+-
IHF	ssuD	+-
IHF	ssuE	+-
IHF	sucA	-
IHF	sucB	-
IHF	sucC	-
IHF	sucD	-
IHF	sufA	+
IHF	sufB	+
IHF	sufC	+
IHF	sufD	+
IHF	sufE	+
IHF	sufS	+
IHF	ubiA	-
IHF	ubiC	-
IHF	ulaF	-
IHF	uspA	+
IHF	yiaN	+
IHF	yiaO	+
IlvY	ilvC	+
IlvY	ilvY	-
IscR	erpA	-
IscR	iscR	-
IscR	iscS	-
IscR	nfuA	-
IscR	sufA	+
IscR	sufB	+
IscR	sufC	+
IscR	sufD	+
IscR	sufE	+
IscR	sufS	+
IscR	ydiU	+
KdgR	eda	-
KdgR	edd	-
LexA	ddlB	-
LexA	dinF	-
LexA	dinG	-
LexA	dnaG	-
LexA	ftsA	-
LexA	ftsI	-
LexA	ftsK	-
LexA	ftsL	-
LexA	ftsQ	-
LexA	ftsW	-
LexA	ftsZ	-
LexA	lexA	-
LexA	lpxC	-
LexA	mraY	-
LexA	murC	-
LexA	murD	-
LexA	murE	-
LexA	murF	-
LexA	murG	-
LexA	phr	-
LexA	polB	-
LexA	recA	-
LexA	recN	-
LexA	recX	-
LexA	rpoD	-
LexA	rpsU	-
LexA	ruvA	-
LexA	ruvB	-
LexA	ssb	-
LexA	symE	-
LexA	uvrA	-
LexA	uvrB	-
LexA	uvrC	-
LexA	uvrD	-
LexA	uvrY	-
Lrp	alaA	-
Lrp	aroA	+
Lrp	avtA	-
Lrp	dadX	-
Lrp	gabD	+
Lrp	gabT	+
Lrp	gcvH	+
Lrp	gcvP	+
Lrp	gcvT	+
Lrp	gltB	+
Lrp	gltD	+
Lrp	ilvA	-
Lrp	ilvD	-
Lrp	ilvE	-
Lrp	ilvH	+-
Lrp	ilvI	+-
Lrp	livF	-
Lrp	livG	-
Lrp	livH	-
Lrp	livJ	-
Lrp	livM	-
Lrp	lrp	-
Lrp	oppB	-
Lrp	oppC	-
Lrp	serA	+-
Lrp	yhiD	-
Lrp	yojI	+
MelR	melR	+-
MetR	glyA	+-
MetR	metE	+
MetR	metH	+
MetR	metR	-
MlrA	cadC	+
MlrA	ibaG	+
MlrA	rplU	+
MlrA	rpmA	+
ModE	ccmA	+
ModE	ccmB	+
ModE	ccmC	+
ModE	ccmD	+
ModE	ccmE	+
ModE	ccmF	+
ModE	ccmG	+
ModE	ccmH	+
ModE	moaA	+
ModE	moaB	+
ModE	moaC	+
ModE	moaD	+
ModE	moaE	+
ModE	modA	-
ModE	modB	-
ModE	modC	-
ModE	oppB	-
ModE	oppC	-
MprA	acrA	-
MprA	mprA	-
NarP	ccmA	+-
NarP	ccmB	+-
NarP	ccmC	+-
NarP	ccmD	+-
NarP	ccmE	+-
NarP	ccmF	+-
NarP	ccmG	+-
NarP	ccmH	+-
NarP	cysG	+
NarP	nirB	+
NarP	nirD	+
NarP	nrfG	+
NarP	ydhY	-
NemR	gloA	-
NemR	nemR	-
NrdR	nrdA	-
NrdR	nrdB	-
NsrR	aceE	-
NsrR	aceF	-
NsrR	bamE	-
NsrR	bdcA	-
NsrR	fhlA	-
NsrR	fliA	-
NsrR	grxD	-
NsrR	ihfA	-
NsrR	infC	-
NsrR	lrp	-
NsrR	ndh	-
NsrR	nrfG	-
NsrR	pheS	-
NsrR	pheT	-
NsrR	rfe	-
NsrR	rffD	-
NsrR	rffG	-
NsrR	rffH	-
NsrR	rffM	-
NsrR	rplT	-
NsrR	rpmI	-
NsrR	sodB	-
NsrR	sufA	-
NsrR	sufB	-
NsrR	sufC	-
NsrR	sufD	-
NsrR	sufE	-
NsrR	sufS	-
NsrR	tadA	-
NsrR	thrS	-
NsrR	waaH	-
OxyR	ahpC	+
OxyR	ahpF	+
OxyR	fur	+
OxyR	hemH	+
OxyR	katG	+
OxyR	oxyR	-
OxyR	rimK	-
OxyR	sufA	+
OxyR	sufB	+
OxyR	sufC	+
OxyR	sufD	+
OxyR	sufE	+
OxyR	sufS	+
OxyR	uxuA	-
OxyR	ychF	-
PepA	carA	-
PepA	carB	-
PepA	pepA	-
PgrR	ycjY	-
PhoB	cra	-
PhoB	cusA	+
PhoB	cusB	+
PhoB	cusC	+
PhoB	eda	-
PhoB	phnP	+
PhoB	phoA	+
PhoB	phoB	+
PhoB	phoQ	+
PhoB	phoR	+
PhoB	phoU	+
PhoB	pstA	+
PhoB	pstB	+
PhoB	pstC	+
PhoB	ugpQ	+-
PhoB	waaH	+
PhoB	ydfH	+
PhoB	yedX	+
PhoB	yhjC	+
PhoP	acrA	-
PhoP	argD	-
PhoP	cysB	+
PhoP	fadL	+
PhoP	glgA	+
PhoP	glgB	+
PhoP	glgC	+
PhoP	glgX	+
PhoP	hemL	+
PhoP	malS	+
PhoP	metB	+
PhoP	nagA	+
PhoP	phoP	+-
PhoP	phoQ	+-
PhoP	purD	+
PhoP	purH	+
PhoP	rstA	+
PhoP	rstB	+
PhoP	rutF	+
PhoP	tolC	+
PhoP	ydeP	-
PhoP	ygiB	+
PhoP	ygiC	+
PhoP	yhiD	+
PuuR	puuB	-
PuuR	puuP	-
PuuR	puuR	-
QseB	qseB	+
QseB	qseC	+
RhaS	rhaS	+
RutR	carA	+
RutR	carB	+
RutR	gloA	-
RutR	gmr	-
RutR	nemR	-
RutR	rutF	-
RutR	rutR	-
SdiA	ftsA	-
SdiA	ftsQ	+-
SdiA	ftsZ	-
UidR	uidA	-
UidR	uidR	-
YefM	yefM	-
YefM	yoeB	-
YoeB	yefM	-
YoeB	yoeB	-
Zur	znuA	-
Zur	znuB	-
Zur	znuC	-

## Sheet: S. maltophilia.R551
S1.7 Table. Transcriptional regulatory network of Stenotrophomonas maltophilia R551 3
Transcription Factors	Target Genes	Interaction
AccB	accB	-
AccB	accC	-
AcrR	acrA	-
AcrR	acrB	-
AcrR	acrR	-
Ada	ada	+-
Ada	aidB	+
Ada	alkA	+
Ada	alkB	+-
AgaR	agaR	-
AgaR	agaS	-
AgaR	kbaZ	-
AidB	aidB	-
AlaS	alaS	-
ArgP	argO	+
ArgP	argP	-
ArgP	dapB	+
ArgP	dapD	+
ArgP	dnaA	+
ArgP	dnaN	+
ArgP	gdhA	+
ArgP	lysA	+
ArgP	nrdA	+
ArgP	nrdB	+
ArgP	recF	+
ArsR	arsB	-
ArsR	arsC	-
ArsR	arsR	-
AtoC	atoA	+
AtoC	atoD	+
AtoC	atoE	+
BaeR	acrD	+
BaeR	baeR	+
BaeR	baeS	+
BaeR	mdtA	+
BaeR	mdtB	+
BaeR	mdtC	+
BaeR	mdtD	+
BasR	dgkA	+
BasR	putA	-
BetI	betA	-
BetI	betB	-
BetI	betI	-
BetI	betT	-
BirA	bioA	-
BirA	bioB	-
BirA	bioC	-
BirA	bioD	-
BirA	bioF	-
BolA	ampC	+-
BolA	dacC	+-
CadC	cadC	+
ChbR	chbR	+-
CreB	creD	+
CRP	aaeR	-
CRP	aceA	-
CRP	aceB	-
CRP	aceE	+
CRP	aceF	+
CRP	aceK	-
CRP	acnA	+
CRP	acnB	+
CRP	acs	+
CRP	agp	+
CRP	ampE	-
CRP	ansB	+
CRP	arfB	-
CRP	argG	+
CRP	aroA	-
CRP	caiA	+
CRP	chbR	+
CRP	cirA	+
CRP	citG	-
CRP	comR	-
CRP	crp	+-
CRP	cstA	+
CRP	cyoA	+
CRP	cyoB	+
CRP	cyoC	+
CRP	cyoD	+
CRP	cyoE	+
CRP	cytR	+-
CRP	dadA	+-
CRP	dctA	+
CRP	dksA	+
CRP	dusB	+-
CRP	ebgA	+
CRP	entA	+
CRP	entB	+
CRP	entC	+
CRP	entE	+
CRP	exuT	+
CRP	fadD	+
CRP	fadH	+
CRP	fadL	+
CRP	fecA	+
CRP	fecE	+
CRP	fepA	+
CRP	fis	+-
CRP	fiu	+
CRP	fixA	+
CRP	fixB	+
CRP	fucP	+
CRP	fumB	+
CRP	fumC	+
CRP	fur	+
CRP	gabP	+
CRP	galE	+-
CRP	gapA	+
CRP	gcd	-
CRP	gcvH	+
CRP	gcvP	+
CRP	gcvT	+
CRP	gdhA	-
CRP	glnA	+-
CRP	glnG	+-
CRP	glnL	+-
CRP	glpD	+
CRP	glpK	+
CRP	glpQ	+
CRP	glpR	+
CRP	gltA	+
CRP	gltB	-
CRP	gltD	-
CRP	gntX	+
CRP	grpE	+
CRP	guaA	+
CRP	guaB	+
CRP	gyrA	+
CRP	hflC	-
CRP	hflK	-
CRP	hflX	-
CRP	hfq	-
CRP	hofB	+
CRP	hpt	+
CRP	hupB	+
CRP	hyfR	+
CRP	ilvB	+
CRP	infB	-
CRP	kbaZ	+
CRP	lpd	+-
CRP	malI	+-
CRP	malS	+
CRP	mdh	+
CRP	mdtF	-
CRP	metK	-
CRP	mhpA	+
CRP	mhpC	+
CRP	mlc	+-
CRP	modA	+
CRP	modB	+
CRP	mpl	+
CRP	nadC	+
CRP	nagA	+-
CRP	narQ	-
CRP	nfuA	+
CRP	nrdA	+
CRP	nrdB	+
CRP	nusA	-
CRP	ompA	+
CRP	ompR	+-
CRP	osmY	-
CRP	oxyR	+
CRP	paaE	+
CRP	paaF	+
CRP	paaJ	+
CRP	pgk	+
CRP	pka	+
CRP	pncB	-
CRP	pnp	-
CRP	ppdD	+
CRP	proP	+-
CRP	prpB	+
CRP	prpC	+
CRP	prpD	+
CRP	prpE	+
CRP	prpR	+
CRP	ptsI	+-
CRP	puuB	-
CRP	puuC	-
CRP	puuD	-
CRP	rbfA	-
CRP	rbsK	+
CRP	rbsR	+
CRP	relA	+
CRP	rhaS	+
CRP	rimP	-
CRP	rplI	+
CRP	rplM	-
CRP	rpoH	+-
CRP	rpsF	+
CRP	rpsI	-
CRP	rpsO	-
CRP	rpsR	+
CRP	sdhA	+
CRP	sdhB	+
CRP	sdhC	+
CRP	serA	+
CRP	serC	-
CRP	sodA	+
CRP	sodB	-
CRP	sucA	+
CRP	sucB	+
CRP	sucC	+
CRP	sucD	+
CRP	tdcB	+
CRP	treC	-
CRP	truB	-
CRP	trxA	-
CRP	ubiG	+
CRP	ugpB	+
CRP	ugpE	+
CRP	ulaF	+
CRP	xseA	-
CRP	yaeQ	-
CRP	yeiP	+
CRP	yjiY	+
CRP	zraS	+
CueR	copA	+
CueR	cueO	+
CueR	moaA	-
CueR	moaC	-
CueR	moaE	-
CusR	cusA	+
CusR	cusC	+
CusR	cusR	+
CusR	cusS	+
CysB	cysB	-
CysB	cysJ	+
CysB	cysK	+
CysB	hslJ	-
CysB	ssuE	-
CytR	cytR	-
CytR	rpoH	-
DnaA	dnaA	+-
DnaA	dnaN	+-
DnaA	guaA	-
DnaA	guaB	-
DnaA	nrdA	+-
DnaA	nrdB	+-
DnaA	polA	+
DnaA	recF	+-
DnaA	rpoH	-
ExuR	exuR	-
ExuR	exuT	-
FabR	fabA	-
FabR	fabB	-
Fis	acnB	-
Fis	acs	-
Fis	ansB	-
Fis	apaG	+
Fis	apaH	+
Fis	carA	+
Fis	carB	+
Fis	cbpA	-
Fis	crp	-
Fis	dps	-
Fis	dusB	-
Fis	fis	-
Fis	fumB	-
Fis	glnA	+
Fis	glnG	+
Fis	glnL	+
Fis	glpQ	+
Fis	gltX	-
Fis	guaA	-
Fis	guaB	-
Fis	gyrA	-
Fis	gyrB	-
Fis	hupB	-
Fis	infB	+
Fis	katE	-
Fis	lpd	+
Fis	mazG	+
Fis	msrA	-
Fis	narG	-
Fis	narH	-
Fis	narI	-
Fis	narK	-
Fis	ndh	+-
Fis	nrdA	+
Fis	nrdB	+
Fis	nuoA	+
Fis	nuoB	+
Fis	nuoC	+
Fis	nuoE	+
Fis	nuoF	+
Fis	nuoG	+
Fis	nuoH	+
Fis	nuoI	+
Fis	nuoJ	+
Fis	nuoK	+
Fis	nuoL	+
Fis	nuoM	+
Fis	nuoN	+
Fis	nusA	+
Fis	ogt	-
Fis	osmY	-
Fis	pdxA	+
Fis	pnp	+
Fis	proP	+
Fis	pyrD	-
Fis	queA	+
Fis	rbfA	+
Fis	rimP	+
Fis	rplM	-
Fis	rpsI	-
Fis	rpsO	+
Fis	rsmA	+
Fis	topA	+-
Fis	truB	+
Fis	tufB	+
FNR	aceE	+-
FNR	aceF	+-
FNR	acnA	-
FNR	acrF	+
FNR	amtB	+-
FNR	ansB	+
FNR	aspC	+-
FNR	cadC	+
FNR	caiA	+
FNR	ccmA	+
FNR	ccmB	+
FNR	ccmC	+
FNR	ccmE	+
FNR	ccmF	+
FNR	ccmG	+
FNR	ccmH	+
FNR	cheB	+
FNR	cheR	+
FNR	cheY	+
FNR	citG	-
FNR	cydA	+-
FNR	cydB	+-
FNR	cydC	+
FNR	cydD	+
FNR	cyoA	-
FNR	cyoB	-
FNR	cyoC	-
FNR	cyoD	-
FNR	cyoE	-
FNR	entF	+
FNR	fdnG	+-
FNR	fdnH	+-
FNR	feoB	+
FNR	fixA	+
FNR	fixB	+
FNR	fnr	-
FNR	fumB	+
FNR	fumC	-
FNR	gcvH	+
FNR	gcvP	+
FNR	gcvT	+
FNR	gdhA	+
FNR	glnD	+-
FNR	glpQ	+
FNR	gltB	-
FNR	gltD	-
FNR	gnd	-
FNR	hcr	+
FNR	hemA	-
FNR	hyfR	-
FNR	lpd	+-
FNR	moaA	+
FNR	moaC	+
FNR	moaE	+
FNR	moeA	-
FNR	moeB	-
FNR	narG	+
FNR	narH	+
FNR	narI	+
FNR	narK	+
FNR	narL	-
FNR	ndh	-
FNR	norV	-
FNR	nuoA	-
FNR	nuoB	-
FNR	nuoC	-
FNR	nuoE	-
FNR	nuoF	-
FNR	nuoG	-
FNR	nuoH	-
FNR	nuoI	-
FNR	nuoJ	-
FNR	nuoK	-
FNR	nuoL	-
FNR	nuoM	-
FNR	nuoN	-
FNR	ompW	+
FNR	phoU	+
FNR	prfA	-
FNR	prmC	-
FNR	pstA	+
FNR	pstB	+
FNR	pstC	+
FNR	pstS	+
FNR	purM	-
FNR	purN	-
FNR	puuA	-
FNR	puuP	-
FNR	rimM	-
FNR	rplB	+
FNR	rplC	+
FNR	rplD	+
FNR	rplM	-
FNR	rplP	+
FNR	rplS	-
FNR	rplT	-
FNR	rplV	+
FNR	rplW	+
FNR	rpmC	+
FNR	rpsC	+
FNR	rpsI	-
FNR	rpsJ	+
FNR	rpsP	-
FNR	rpsQ	+
FNR	rpsS	+
FNR	sdhA	-
FNR	sdhB	-
FNR	sdhC	-
FNR	sodA	-
FNR	soxR	-
FNR	soxS	-
FNR	ssuE	+
FNR	sucA	-
FNR	sucB	-
FNR	sucC	-
FNR	sucD	-
FNR	tdcB	+
FNR	trmD	-
FNR	ubiA	-
FNR	upp	+
FNR	yqjI	+
FNR	ysgA	-
FNR	zwf	-
Fur	amtB	+-
Fur	aspC	-
Fur	cirA	-
Fur	cyoA	-
Fur	cyoB	-
Fur	cyoC	-
Fur	cyoD	-
Fur	cyoE	-
Fur	entA	-
Fur	entB	-
Fur	entC	-
Fur	entE	-
Fur	entF	-
Fur	entS	+-
Fur	exbB	-
Fur	exbD	-
Fur	fecA	-
Fur	fecE	-
Fur	fecI	-
Fur	fecR	-
Fur	feoB	-
Fur	fepA	-
Fur	fhuA	-
Fur	fhuE	-
Fur	fiu	-
Fur	fnr	-
Fur	fumB	+
Fur	fumC	-
Fur	fur	-
Fur	gdhA	+-
Fur	glnD	-
Fur	gltB	-
Fur	gltD	-
Fur	gnd	-
Fur	gpmA	-
Fur	gspD	-
Fur	gspE	-
Fur	gspF	-
Fur	gspG	-
Fur	gspK	-
Fur	katE	+
Fur	lpd	+-
Fur	metH	-
Fur	mntH	-
Fur	mntP	+
Fur	ndh	-
Fur	nrdE	-
Fur	sdhA	+
Fur	sdhB	+
Fur	sdhC	+
Fur	sodA	-
Fur	soxR	-
Fur	soxS	-
Fur	sucA	+
Fur	sucB	+
Fur	sucC	+
Fur	sucD	+
Fur	sufA	-
Fur	sufB	-
Fur	sufC	-
Fur	sufD	-
Fur	sufE	-
Fur	sufS	-
Fur	tonB	+-
Fur	yqjH	-
Fur	zwf	-
GcvA	gcvA	-
GcvA	gcvH	+-
GcvA	gcvP	+-
GcvA	gcvT	+-
GlpR	glpD	-
GlpR	glpK	-
GlpR	glpQ	-
HipA	hipA	-
HU	galE	-
HyfR	hyfR	+
IHF	aceA	+
IHF	aceB	+
IHF	aceK	+
IHF	acs	-
IHF	adiA	+
IHF	atoA	+
IHF	atoD	+
IHF	atoE	+
IHF	carA	+-
IHF	carB	+-
IHF	cysJ	+
IHF	dps	+
IHF	dusB	+
IHF	fimA	+
IHF	fimD	+
IHF	fis	+
IHF	fnr	+
IHF	folA	+
IHF	gcd	+
IHF	glcA	+
IHF	glcD	+
IHF	glpQ	-
IHF	gltA	+
IHF	gltB	+
IHF	gltD	+
IHF	hemA	+
IHF	hemF	-
IHF	hipA	+
IHF	hpt	-
IHF	ihfA	-
IHF	ihfB	-
IHF	ilvD	+-
IHF	ilvE	+-
IHF	narG	+
IHF	narH	+
IHF	narI	+
IHF	narK	+
IHF	ndh	-
IHF	norV	+-
IHF	nuoA	-
IHF	nuoB	-
IHF	nuoC	-
IHF	nuoE	-
IHF	nuoF	-
IHF	nuoG	-
IHF	nuoH	-
IHF	nuoI	-
IHF	nuoJ	-
IHF	nuoK	-
IHF	nuoL	-
IHF	nuoM	-
IHF	nuoN	-
IHF	ompR	-
IHF	osmY	-
IHF	paaE	+
IHF	paaF	+
IHF	paaJ	+
IHF	phoU	+
IHF	prfA	+
IHF	prmC	+
IHF	pstA	+
IHF	pstB	+
IHF	pstC	+
IHF	pstS	+
IHF	rpoH	+
IHF	rtcB	+
IHF	sodA	-
IHF	sodB	-
IHF	ssuE	+-
IHF	sucA	-
IHF	sucB	-
IHF	sucC	-
IHF	sucD	-
IHF	sufA	+
IHF	sufB	+
IHF	sufC	+
IHF	sufD	+
IHF	sufE	+
IHF	sufS	+
IHF	tdcB	+
IHF	ubiA	-
IHF	ulaF	-
IHF	ulaG	-
IHF	yadV	+
IscR	erpA	-
IscR	iscR	-
IscR	nfuA	-
IscR	nrdE	+
IscR	sufA	+
IscR	sufB	+
IscR	sufC	+
IscR	sufD	+
IscR	sufE	+
IscR	sufS	+
IscR	ydiU	+
KdpE	kdpA	+
KdpE	kdpB	+
KdpE	kdpC	+
LexA	ddlB	-
LexA	dinB	-
LexA	dinG	-
LexA	dnaG	-
LexA	ftsA	-
LexA	ftsI	-
LexA	ftsK	-
LexA	ftsL	-
LexA	ftsQ	-
LexA	ftsW	-
LexA	ftsZ	-
LexA	lexA	-
LexA	lpxC	-
LexA	mraY	-
LexA	murC	-
LexA	murD	-
LexA	murE	-
LexA	murF	-
LexA	murG	-
LexA	phr	-
LexA	recA	-
LexA	recN	-
LexA	recX	-
LexA	rpoD	-
LexA	rpsU	-
LexA	ruvA	-
LexA	ruvB	-
LexA	ssb	-
LexA	uvrA	-
LexA	uvrB	-
LexA	uvrC	-
LexA	uvrD	-
LexA	uvrY	-
LexA	yafP	-
LldR	lldD	+-
LldR	lldP	+-
LldR	lldR	+-
LrhA	lrhA	+
Lrp	aidB	-
Lrp	alaA	-
Lrp	argO	+
Lrp	aroA	+
Lrp	dadA	-
Lrp	fimA	+
Lrp	fimD	+
Lrp	gabP	+
Lrp	gcvH	+
Lrp	gcvP	+
Lrp	gcvT	+
Lrp	gltB	+
Lrp	gltD	+
Lrp	ilvD	-
Lrp	ilvE	-
Lrp	kbl	+
Lrp	leuE	-
Lrp	lrp	-
Lrp	osmC	+-
Lrp	osmY	-
Lrp	sdaA	-
Lrp	serA	+-
Lrp	serC	+
Lrp	tdh	+
Lrp	yhiD	-
MalI	malI	-
MetR	glyA	+-
MetR	metE	+
MetR	metH	+
MetR	metR	-
Mlc	mlc	-
Mlc	ptsI	-
MlrA	cadC	+
MlrA	rplU	+
MlrA	rpmA	+
MntR	dps	-
MntR	mntH	-
MntR	mntP	+
MprA	acrA	-
MprA	acrB	-
MprA	emrA	-
MprA	emrB	-
MprA	mprA	-
NarL	ccmA	-
NarL	ccmB	-
NarL	ccmC	-
NarL	ccmE	-
NarL	ccmF	-
NarL	ccmG	-
NarL	ccmH	-
NarL	citG	-
NarL	cydC	+
NarL	cydD	+
NarL	fdnG	+
NarL	fdnH	+
NarL	fumB	-
NarL	hcr	+
NarL	moeA	+
NarL	moeB	+
NarL	narG	+
NarL	narH	+
NarL	narI	+
NarL	narK	+
NarL	norV	-
NarL	nuoA	+
NarL	nuoB	+
NarL	nuoC	+
NarL	nuoE	+
NarL	nuoF	+
NarL	nuoG	+
NarL	nuoH	+
NarL	nuoI	+
NarL	nuoJ	+
NarL	nuoK	+
NarL	nuoL	+
NarL	nuoM	+
NarL	nuoN	+
NarL	ogt	+
NarL	ubiA	-
NarP	ccmA	+-
NarP	ccmB	+-
NarP	ccmC	+-
NarP	ccmE	+-
NarP	ccmF	+-
NarP	ccmG	+-
NarP	ccmH	+-
NarP	fdnG	-
NarP	fdnH	-
NarP	hcr	+
NarP	norV	-
NrdR	nrdA	-
NrdR	nrdB	-
NrdR	nrdE	-
OmpR	bolA	-
OmpR	fadL	-
OxyR	ahpC	+
OxyR	ahpF	+
OxyR	dps	+
OxyR	dsbG	+
OxyR	fur	+
OxyR	gor	+
OxyR	hcr	+
OxyR	hemH	+
OxyR	mntH	+
OxyR	oxyR	-
OxyR	rimK	-
OxyR	sufA	+
OxyR	sufB	+
OxyR	sufC	+
OxyR	sufD	+
OxyR	sufE	+
OxyR	sufS	+
OxyR	ychF	-
PepA	carA	-
PepA	carB	-
PepA	pepA	-
PgrR	ycjY	-
PhoB	adiC	+
PhoB	amn	+
PhoB	argP	+
PhoB	cusA	+
PhoB	cusC	+
PhoB	cusR	+
PhoB	cusS	+
PhoB	eda	-
PhoB	phnO	+
PhoB	phoA	+
PhoB	phoB	+
PhoB	phoQ	+
PhoB	phoR	+
PhoB	phoU	+
PhoB	pitB	-
PhoB	prpR	-
PhoB	psiF	+
PhoB	pstA	+
PhoB	pstB	+
PhoB	pstC	+
PhoB	pstS	+
PhoB	tktB	+
PhoB	ugpB	+-
PhoB	ugpE	+-
PhoB	waaH	+
PhoB	yegH	+
PhoB	yhjC	+
PhoP	acrA	-
PhoP	acrB	-
PhoP	cysB	+
PhoP	fadL	+
PhoP	hemL	+
PhoP	malS	+
PhoP	metB	+
PhoP	mgtA	+
PhoP	nagA	+
PhoP	phoP	+-
PhoP	phoQ	+-
PhoP	purD	+
PhoP	purH	+
PhoP	rstA	+
PhoP	rstB	+
PhoP	rutA	+
PhoP	rutE	+
PhoP	tolC	+
PhoP	ybjG	+
PhoP	ydeP	-
PhoP	ygiB	+
PhoP	ygiC	+
PhoP	yhiD	+
PrpR	prpB	+
PrpR	prpC	+
PrpR	prpD	+
PrpR	prpE	+
PrpR	prpR	-
PutA	putA	-
RbsR	purD	-
RbsR	purH	-
RbsR	rbsK	-
RbsR	rbsR	-
RcsB	adiC	+
RcsB	ftsA	+
RcsB	ftsZ	+
RcsB	lolA	+
RcsB	osmC	+
RcsB	rarA	+
RcsB	wzb	+
RcsB	ydeP	+
RcsB	yhiD	+
RhaS	rhaS	+
RstA	narG	+
RstA	narH	+
RstA	narI	+
RutR	carA	+
RutR	carB	+
RutR	gloA	-
RutR	gmr	-
RutR	nemA	-
RutR	rutA	-
RutR	rutE	-
RutR	rutR	-
SdiA	ftsA	-
SdiA	ftsQ	+-
SdiA	ftsZ	-
SoxR	fumC	+
SoxR	soxR	-
SoxR	soxS	+
SoxS	acnA	+
SoxS	acrA	+
SoxS	acrB	+
SoxS	fpr	+
SoxS	fumC	+
SoxS	fur	+
SoxS	pgi	+
SoxS	poxB	+
SoxS	ribA	+
SoxS	rimK	+
SoxS	sodA	+
SoxS	soxS	-
SoxS	tolC	+
SoxS	ygiB	+
SoxS	ygiC	+
SoxS	zwf	+
UidR	uidR	-
YehT	yjiY	+
YqjI	yqjH	-
YqjI	yqjI	-
Zur	ykgM	-
Zur	ykgO	-

## Sheet: P.stutzeri.A1501
S1.8 Table. Transcriptional regulatory network of Pseudomonas stutzeri A1501
Transcription Factors	Target Genes	Interaction
AccB	accB	-
AccB	accC	-
AcrR	acrA	-
AcrR	acrB	-
AcrR	acrR	-
Ada	ada	+-
Ada	aidB	+
Ada	alkA	+
AdiY	adiA	+
AdiY	gltB	+
AdiY	gltD	+
AidB	aidB	-
AlaS	alaS	-
AllS	allE	+
AraC	araC	+-
AraC	xylB	-
ArgP	argO	+
ArgP	argP	-
ArgP	dapB	+
ArgP	dnaA	+
ArgP	dnaN	+
ArgP	gdhA	+
ArgP	lysA	+
ArgP	nrdA	+
ArgP	nrdB	+
ArgP	recF	+
ArsR	arsR	-
AtoC	atoA	+
AtoC	atoD	+
AtoC	atoE	+
BirA	bioA	-
BirA	bioB	-
BirA	bioC	-
BirA	bioD	-
BirA	bioF	-
CpxR	acrD	+
CpxR	bacA	+
CpxR	bamE	-
CpxR	cheA	-
CpxR	cheW	-
CpxR	cpxR	+
CpxR	csgB	-
CpxR	csgD	-
CpxR	csgE	-
CpxR	csgF	-
CpxR	csgG	-
CpxR	degP	+
CpxR	dsbA	+
CpxR	dsbC	+
CpxR	fabZ	+
CpxR	lpxA	+
CpxR	lpxD	+
CpxR	mdtA	+
CpxR	mdtB	+
CpxR	mdtC	+
CpxR	motA	-
CpxR	motB	-
CpxR	ppiA	+
CpxR	ppiD	+
CpxR	psd	-
CpxR	rdoA	+
CpxR	rpoE	-
CpxR	rpoH	+
CpxR	rseB	-
CpxR	rseC	-
CpxR	slt	+
CpxR	ung	-
CpxR	yccA	+
CpxR	yebE	+
CpxR	yqaE	+
Cra	aceA	+
Cra	aceE	-
Cra	aceF	-
Cra	aceK	+
Cra	acnA	+
Cra	acnB	-
Cra	aroP	+
Cra	betA	+
Cra	betB	+
Cra	betT	+
Cra	csgD	+
Cra	csgE	+
Cra	csgF	+
Cra	csgG	+
Cra	cydA	+
Cra	cydB	+
Cra	cyoA	-
Cra	cyoB	-
Cra	cyoC	-
Cra	cyoE	-
Cra	cysG	-
Cra	eda	-
Cra	edd	-
Cra	eno	-
Cra	envC	-
Cra	epd	-
Cra	fruA	-
Cra	fruK	-
Cra	glcC	-
Cra	glk	-
Cra	gpmM	-
Cra	icd	+
Cra	lpd	-
Cra	mpl	-
Cra	nirB	-
Cra	nirD	-
Cra	pck	+
Cra	pdhR	-
Cra	pgk	-
Cra	poxB	+
Cra	ppc	-
Cra	ppsA	+
Cra	prpB	-
Cra	prpC	-
Cra	prpD	-
Cra	ptsI	+-
Cra	tpiA	-
Cra	yeaD	-
Cra	yibQ	-
Cra	zwf	-
CRP	aaeB	+
CRP	aaeR	-
CRP	aaeX	+
CRP	aceA	-
CRP	aceE	+
CRP	aceF	+
CRP	aceK	-
CRP	acnA	+
CRP	acnB	+
CRP	acs	+
CRP	actP	+
CRP	aer	+
CRP	aldB	+
CRP	ampD	-
CRP	ampE	-
CRP	araC	+
CRP	arfB	-
CRP	argG	+
CRP	aroA	-
CRP	aspA	+
CRP	caiA	+
CRP	caiD	+
CRP	cirA	+
CRP	citE	-
CRP	citG	-
CRP	crp	+-
CRP	csgD	+
CRP	csgE	+
CRP	csgF	+
CRP	csgG	+
CRP	cyaA	-
CRP	cyoA	+
CRP	cyoB	+
CRP	cyoC	+
CRP	cyoE	+
CRP	cysG	-
CRP	dadA	+-
CRP	dcuR	+
CRP	deoA	+-
CRP	dksA	+
CRP	dusB	+-
CRP	entD	+
CRP	envZ	+-
CRP	epd	+
CRP	fadD	+
CRP	fadH	+
CRP	fadL	+
CRP	fecE	+
CRP	fis	+-
CRP	fiu	+
CRP	fixA	+
CRP	focA	+
CRP	fumB	+
CRP	fumC	+
CRP	fur	+
CRP	gabD	+
CRP	gabT	+
CRP	galE	+-
CRP	gcd	-
CRP	gcvH	+
CRP	gcvP	+
CRP	gcvT	+
CRP	gdhA	-
CRP	glcC	+
CRP	glgA	+
CRP	glgP	+
CRP	glnA	+-
CRP	glnG	+-
CRP	glnL	+-
CRP	glpD	+
CRP	glpE	+
CRP	glpF	+
CRP	glpG	+
CRP	glpK	+
CRP	glpQ	+
CRP	glpR	+
CRP	gltA	+
CRP	gltB	-
CRP	gltD	-
CRP	gntK	+
CRP	gntX	+
CRP	grpE	+
CRP	guaA	+
CRP	guaB	+
CRP	gyrA	+
CRP	hflC	-
CRP	hflK	-
CRP	hflX	-
CRP	hfq	-
CRP	hpt	+
CRP	hupB	+
CRP	hyfB	+
CRP	infB	-
CRP	lamB	+
CRP	lhgO	+
CRP	lpd	+-
CRP	malE	+
CRP	malF	+
CRP	malG	+
CRP	malK	+
CRP	malS	+
CRP	malT	+
CRP	mdtF	-
CRP	melR	+
CRP	metK	-
CRP	modA	+
CRP	modC	+
CRP	mpl	+
CRP	nadC	+
CRP	nfuA	+
CRP	nirB	-
CRP	nirD	-
CRP	nrdA	+
CRP	nrdB	+
CRP	nusA	-
CRP	ompR	+-
CRP	oxyR	+
CRP	paaF	+
CRP	paaH	+
CRP	paaI	+
CRP	paaJ	+
CRP	pdhR	+
CRP	pgk	+
CRP	pncB	-
CRP	pnp	-
CRP	ppdD	+
CRP	ppiA	+-
CRP	prpB	+
CRP	prpC	+
CRP	prpD	+
CRP	psiE	-
CRP	ptsI	+-
CRP	putP	-
CRP	puuB	-
CRP	puuC	-
CRP	puuD	-
CRP	puuR	-
CRP	rbfA	-
CRP	rbsA	+
CRP	relA	+
CRP	rhaS	+
CRP	rimP	-
CRP	rmf	+
CRP	rplI	+
CRP	rplM	-
CRP	rpoH	+-
CRP	rpoS	?
CRP	rpsF	+
CRP	rpsI	-
CRP	rpsO	-
CRP	rpsR	+
CRP	sdhA	+
CRP	sdhB	+
CRP	sdhC	+
CRP	sdhD	+
CRP	serA	+
CRP	serC	-
CRP	sfsA	+
CRP	sodB	-
CRP	sohB	-
CRP	srlR	+
CRP	sucA	+
CRP	sucB	+
CRP	sucC	+
CRP	sucD	+
CRP	tdcF	+
CRP	tdcG	+
CRP	treC	-
CRP	trg	+
CRP	truB	-
CRP	tsx	+-
CRP	ubiG	+
CRP	ugpA	+
CRP	ugpC	+
CRP	ugpQ	+
CRP	xseA	-
CRP	xylB	+
CRP	yaeQ	-
CRP	ybiS	-
CRP	ybiT	+
CRP	yhfA	+-
CRP	yiaN	+
CRP	yiaO	+
CRP	yjcH	+
CRP	yjiY	+
CRP	zraS	+
CsgD	adrA	+
CsgD	csgB	+
CsgD	csgD	+
CsgD	csgE	+
CsgD	csgF	+
CsgD	csgG	+
CsgD	fliE	-
CsgD	fliF	-
CsgD	fliG	-
CsgD	fliH	-
CsgD	fliI	-
CsgD	fliJ	-
CsgD	fliK	-
CsgD	wrbA	+
CsiR	gabD	-
CsiR	gabT	-
CsiR	lhgO	-
CspA	gyrA	+
CueR	copA	+
CueR	cueO	+
CueR	moaA	-
CueR	moaB	-
CueR	moaC	-
CueR	moaD	-
CueR	moaE	-
CusR	cusA	+
CusR	cusB	+
CusR	cusC	+
CusR	cusF	+
CusR	cusR	+
CusR	cusS	+
CysB	cysA	+
CysB	cysB	-
CysB	cysC	+
CysB	cysD	+
CysB	cysH	+
CysB	cysI	+
CysB	cysJ	+
CysB	cysK	+
CysB	cysM	+
CysB	cysN	+
CysB	cysU	+
CysB	cysW	+
CysB	ssuA	-
CysB	tauA	+
CysB	tauB	+
CysB	tauC	+
DcuR	fumB	+
DnaA	dnaA	+-
DnaA	dnaN	+-
DnaA	guaA	-
DnaA	guaB	-
DnaA	nrdA	+-
DnaA	nrdB	+-
DnaA	polA	+
DnaA	recF	+-
DnaA	rpoH	-
Fis	acnB	-
Fis	acs	-
Fis	actP	-
Fis	aldB	-
Fis	apaG	+
Fis	apaH	+
Fis	carA	+
Fis	carB	+
Fis	crp	-
Fis	cysG	-
Fis	deoA	+
Fis	dps	-
Fis	dusB	-
Fis	fadA	+
Fis	fadB	+
Fis	fis	-
Fis	fumB	-
Fis	glcC	-
Fis	glnA	+
Fis	glnG	+
Fis	glnL	+
Fis	glpQ	+
Fis	gltX	-
Fis	guaA	-
Fis	guaB	-
Fis	gyrA	-
Fis	gyrB	-
Fis	hupB	-
Fis	hyaC	-
Fis	infB	+
Fis	katE	-
Fis	lpd	+
Fis	malE	+
Fis	malF	+
Fis	malG	+
Fis	mazG	+
Fis	msrA	-
Fis	narG	-
Fis	narH	-
Fis	narI	-
Fis	narJ	-
Fis	narK	-
Fis	ndh	+-
Fis	nirB	-
Fis	nirD	-
Fis	nrdA	+
Fis	nrdB	+
Fis	nrfC	-
Fis	nrfG	-
Fis	nuoL	+
Fis	nusA	+
Fis	osmE	-
Fis	pdxA	+
Fis	pnp	+
Fis	pyrD	-
Fis	queA	+
Fis	rbfA	+
Fis	rimP	+
Fis	rplM	-
Fis	rpsI	-
Fis	rpsO	+
Fis	rsmA	+
Fis	topA	+-
Fis	trg	+
Fis	trmA	+
Fis	truB	+
Fis	tufB	+
Fis	yjcH	-
FNR	aceE	+-
FNR	aceF	+-
FNR	ackA	+
FNR	acnA	-
FNR	acrF	+
FNR	aer	+
FNR	amtB	+-
FNR	aspA	+
FNR	bcsB	+
FNR	caiA	+
FNR	caiD	+
FNR	ccmA	+
FNR	ccmB	+
FNR	ccmC	+
FNR	ccmE	+
FNR	ccmF	+
FNR	ccmG	+
FNR	ccmH	+
FNR	cheB	+
FNR	cheR	+
FNR	cheY	+
FNR	cheZ	+
FNR	citE	-
FNR	citG	-
FNR	cydA	+-
FNR	cydB	+-
FNR	cyoA	-
FNR	cyoB	-
FNR	cyoC	-
FNR	cyoE	-
FNR	cysG	+
FNR	dcuR	+
FNR	dcuS	+
FNR	emrK	+
FNR	fdnG	+-
FNR	fixA	+
FNR	fnr	-
FNR	focA	+
FNR	fumB	+
FNR	fumC	-
FNR	gcvH	+
FNR	gcvP	+
FNR	gcvT	+
FNR	gdhA	+
FNR	glnD	+-
FNR	glnK	+-
FNR	glpQ	+
FNR	gltB	-
FNR	gltD	-
FNR	hcr	+
FNR	hemA	-
FNR	hmp	-
FNR	hyfB	-
FNR	hypB	+
FNR	katG	+
FNR	lpd	+-
FNR	malP	+
FNR	malQ	+
FNR	moaA	+
FNR	moaB	+
FNR	moaC	+
FNR	moaD	+
FNR	moaE	+
FNR	moeA	-
FNR	moeB	-
FNR	napA	+
FNR	napB	+
FNR	napC	+
FNR	napD	+
FNR	narG	+
FNR	narH	+
FNR	narI	+
FNR	narJ	+
FNR	narK	+
FNR	narL	-
FNR	narX	-
FNR	ndh	-
FNR	nirB	+
FNR	nirD	+
FNR	norV	-
FNR	norW	-
FNR	nrdD	+
FNR	nrfC	+
FNR	nrfG	+
FNR	nuoL	-
FNR	ompW	+
FNR	pdhR	+-
FNR	phoU	+
FNR	prfA	-
FNR	prmC	-
FNR	pstA	+
FNR	pstB	+
FNR	purM	-
FNR	purN	-
FNR	puuA	-
FNR	rimM	-
FNR	rplB	+
FNR	rplC	+
FNR	rplD	+
FNR	rplM	-
FNR	rplP	+
FNR	rplS	-
FNR	rplT	-
FNR	rplV	+
FNR	rplW	+
FNR	rpmC	+
FNR	rpsC	+
FNR	rpsI	-
FNR	rpsJ	+
FNR	rpsP	-
FNR	rpsQ	+
FNR	rpsS	+
FNR	sdhA	-
FNR	sdhB	-
FNR	sdhC	-
FNR	sdhD	-
FNR	soxR	-
FNR	ssuA	+
FNR	sucA	-
FNR	sucB	-
FNR	sucC	-
FNR	sucD	-
FNR	tap	+
FNR	tdcF	+
FNR	tdcG	+
FNR	tpx	-
FNR	trmD	-
FNR	ubiA	-
FNR	ubiC	-
FNR	upp	+
FNR	uraA	+
FNR	xdhB	+
FNR	yhjA	+
FNR	ysgA	-
FNR	ytfE	-
FNR	zwf	-
Fur	amtB	+-
Fur	cirA	-
Fur	cyoA	-
Fur	cyoB	-
Fur	cyoC	-
Fur	cyoE	-
Fur	entD	-
Fur	entS	+-
Fur	exbD	-
Fur	fecE	-
Fur	fecI	-
Fur	fecR	-
Fur	fhuA	-
Fur	fiu	-
Fur	fnr	-
Fur	fumB	+
Fur	fumC	-
Fur	fur	-
Fur	gdhA	+-
Fur	glnD	-
Fur	glnK	+-
Fur	gltB	-
Fur	gltD	-
Fur	gspD	-
Fur	gspE	-
Fur	gspF	-
Fur	gspG	-
Fur	gspI	-
Fur	gspK	-
Fur	gspL	-
Fur	hmp	-
Fur	katE	+
Fur	katG	+
Fur	lpd	+-
Fur	metH	-
Fur	ndh	-
Fur	pyrC	-
Fur	rpoS	-
Fur	sdhA	+
Fur	sdhB	+
Fur	sdhC	+
Fur	sdhD	+
Fur	soxR	-
Fur	sucA	+
Fur	sucB	+
Fur	sucC	+
Fur	sucD	+
Fur	tonB	+-
Fur	yhhY	-
Fur	zwf	-
GcvA	gcvA	-
GcvA	gcvH	+-
GcvA	gcvP	+-
GcvA	gcvT	+-
GlcC	glcB	+
GlcC	glcC	-
GlcC	glcD	+
GlcC	glcE	+
GlcC	glcF	+
GlcC	glcG	+
GlpR	glpD	-
GlpR	glpF	-
GlpR	glpK	-
GlpR	glpQ	-
GntR	eda	-
GntR	edd	-
GntR	gntK	-
GntR	gntX	-
GntR	nfuA	-
HipA	hipA	-
HU	galE	-
HU	pgm	-
HypT	cydA	+
HypT	cydB	+
HypT	cysH	+
HypT	fecE	-
HypT	metB	+
HypT	metI	+
HypT	metN	+
HypT	metQ	+
IclR	aceA	-
IclR	aceK	-
IclR	iclR	-
IHF	aceA	+
IHF	aceK	+
IHF	acs	-
IHF	actP	-
IHF	adiA	+
IHF	atoA	+
IHF	atoD	+
IHF	atoE	+
IHF	carA	+-
IHF	carB	+-
IHF	csgD	+
IHF	csgE	+
IHF	csgF	+
IHF	csgG	+
IHF	cysG	+-
IHF	cysH	+
IHF	cysI	+
IHF	cysJ	+
IHF	dps	+
IHF	dusB	+
IHF	envZ	-
IHF	fis	+
IHF	fnr	+
IHF	focA	+
IHF	folA	+
IHF	gcd	+
IHF	glcB	+
IHF	glcD	+
IHF	glcE	+
IHF	glcF	+
IHF	glcG	+
IHF	glpQ	-
IHF	gltA	+
IHF	gltB	+
IHF	gltD	+
IHF	hemA	+
IHF	hemF	-
IHF	hipA	+
IHF	hpt	-
IHF	hypB	+
IHF	ihfA	-
IHF	ihfB	-
IHF	ilvA	+-
IHF	ilvD	+-
IHF	ilvE	+-
IHF	narG	+
IHF	narH	+
IHF	narI	+
IHF	narJ	+
IHF	narK	+
IHF	ndh	-
IHF	nirB	+-
IHF	nirD	+-
IHF	norV	+-
IHF	norW	+-
IHF	nrfC	+-
IHF	nrfG	+
IHF	nuoL	-
IHF	ompR	-
IHF	osmE	-
IHF	paaF	+
IHF	paaH	+
IHF	paaI	+
IHF	paaJ	+
IHF	phoU	+
IHF	prfA	+
IHF	prmC	+
IHF	pspE	+
IHF	pstA	+
IHF	pstB	+
IHF	rpoH	+
IHF	sodB	-
IHF	ssuA	+-
IHF	sucA	-
IHF	sucB	-
IHF	sucC	-
IHF	sucD	-
IHF	tdcF	+
IHF	tdcG	+
IHF	ubiA	-
IHF	ubiC	-
IHF	uspA	+
IHF	yiaN	+
IHF	yiaO	+
IHF	yjcH	-
IscR	erpA	-
IscR	hyaC	-
IscR	iscA	-
IscR	iscR	-
IscR	iscS	-
IscR	iscU	-
IscR	napA	-
IscR	napB	-
IscR	napC	-
IscR	napD	-
IscR	nfuA	-
IscR	ydiU	+
KdgR	eda	-
KdgR	edd	-
LeuO	leuA	+
LeuO	leuB	+
LeuO	leuC	+
LeuO	leuD	+
LeuO	leuO	+-
LexA	ddlB	-
LexA	dinB	-
LexA	dinF	-
LexA	dinG	-
LexA	dnaG	-
LexA	ftsA	-
LexA	ftsI	-
LexA	ftsK	-
LexA	ftsL	-
LexA	ftsQ	-
LexA	ftsW	-
LexA	ftsZ	-
LexA	lexA	-
LexA	lpxC	-
LexA	mraY	-
LexA	murC	-
LexA	murD	-
LexA	murE	-
LexA	murF	-
LexA	murG	-
LexA	phr	-
LexA	polB	-
LexA	recA	-
LexA	recN	-
LexA	recX	-
LexA	rpoD	-
LexA	rpsU	-
LexA	ruvA	-
LexA	ruvB	-
LexA	ssb	-
LexA	umuC	-
LexA	umuD	-
LexA	uvrA	-
LexA	uvrB	-
LexA	uvrC	-
LexA	uvrD	-
LexA	uvrY	-
LexA	yebG	-
LrhA	lrhA	+
Lrp	aidB	-
Lrp	alaA	-
Lrp	argO	+
Lrp	aroA	+
Lrp	dadA	-
Lrp	gabD	+
Lrp	gabT	+
Lrp	gcvH	+
Lrp	gcvP	+
Lrp	gcvT	+
Lrp	gltB	+
Lrp	gltD	+
Lrp	ilvA	-
Lrp	ilvD	-
Lrp	ilvE	-
Lrp	ilvH	+-
Lrp	ilvI	+-
Lrp	leuE	-
Lrp	lhgO	+
Lrp	livF	-
Lrp	livG	-
Lrp	livH	-
Lrp	livK	-
Lrp	livM	-
Lrp	lrp	-
Lrp	lysU	-
Lrp	malT	+
Lrp	osmC	+-
Lrp	serA	+-
Lrp	serC	+
Lrp	yhiD	-
MalT	lamB	+
MalT	malE	+
MalT	malF	+
MalT	malG	+
MalT	malK	+
MalT	malP	+
MalT	malQ	+
MalT	malS	+
MelR	melR	+-
MetR	glyA	+-
MetR	hmp	+
MetR	metE	+
MetR	metH	+
MetR	metR	-
MlrA	csgD	+
MlrA	csgE	+
MlrA	csgF	+
MlrA	csgG	+
MlrA	ibaG	+
MlrA	rplU	+
MlrA	rpmA	+
ModE	ccmA	+
ModE	ccmB	+
ModE	ccmC	+
ModE	ccmE	+
ModE	ccmF	+
ModE	ccmG	+
ModE	ccmH	+
ModE	deoA	-
ModE	moaA	+
ModE	moaB	+
ModE	moaC	+
ModE	moaD	+
ModE	moaE	+
ModE	modA	-
ModE	modC	-
ModE	napA	+
ModE	napB	+
ModE	napC	+
ModE	napD	+
ModE	narL	+
ModE	narX	+
NadR	nadA	-
NadR	nadB	-
NadR	pncB	-
NadR	pnuC	-
NarL	aspA	-
NarL	ccmA	-
NarL	ccmB	-
NarL	ccmC	-
NarL	ccmE	-
NarL	ccmF	-
NarL	ccmG	-
NarL	ccmH	-
NarL	citE	-
NarL	citG	-
NarL	cysG	+
NarL	dcuR	-
NarL	dcuS	-
NarL	fdnG	+
NarL	focA	-
NarL	fumB	-
NarL	hcr	+
NarL	hyaC	-
NarL	moeA	+
NarL	moeB	+
NarL	napA	-
NarL	napB	-
NarL	napC	-
NarL	napD	-
NarL	narG	+
NarL	narH	+
NarL	narI	+
NarL	narJ	+
NarL	narK	+
NarL	nirB	+
NarL	nirD	+
NarL	norV	-
NarL	norW	-
NarL	nrfC	+-
NarL	nrfG	+-
NarL	nuoL	+
NarL	ubiA	-
NarL	ubiC	-
NarL	ytfE	+
NemR	gloA	-
NemR	nemA	-
NemR	nemR	-
NorR	norR	-
NorR	norV	+
NorR	norW	+
NrdR	nrdA	-
NrdR	nrdB	-
NrdR	nrdD	-
OmpR	csgD	+
OmpR	csgE	+
OmpR	csgF	+
OmpR	csgG	+
OmpR	fadL	-
OxyR	ahpC	+
OxyR	ahpF	+
OxyR	dps	+
OxyR	dsbG	+
OxyR	fur	+
OxyR	gor	+
OxyR	hcr	+
OxyR	hemH	+
OxyR	katG	+
OxyR	oxyR	-
OxyR	rimK	-
OxyR	trxC	+
OxyR	ychF	-
OxyR	yhjA	+
PdhR	aceE	-
PdhR	aceF	-
PdhR	cyoA	-
PdhR	cyoB	-
PdhR	cyoC	-
PdhR	cyoE	-
PdhR	ddlB	-
PdhR	fecE	+
PdhR	ftsA	-
PdhR	ftsI	-
PdhR	ftsL	-
PdhR	ftsQ	-
PdhR	ftsW	-
PdhR	ftsZ	-
PdhR	glcB	-
PdhR	glcD	-
PdhR	glcE	-
PdhR	glcF	-
PdhR	glcG	-
PdhR	hemL	-
PdhR	lipA	-
PdhR	lpd	-
PdhR	lpxC	-
PdhR	mraY	-
PdhR	mraZ	-
PdhR	murC	-
PdhR	murD	-
PdhR	murE	-
PdhR	murF	-
PdhR	murG	-
PdhR	ndh	-
PdhR	pdhR	-
PdhR	rsmH	-
PepA	carA	-
PepA	carB	-
PepA	pepA	-
PhoB	amn	+
PhoB	argP	+
PhoB	cra	-
PhoB	cusA	+
PhoB	cusB	+
PhoB	cusC	+
PhoB	cusF	+
PhoB	cusR	+
PhoB	cusS	+
PhoB	eda	-
PhoB	phnD	+
PhoB	phnE_1	+
PhoB	phnN	+
PhoB	phoB	+
PhoB	phoQ	+
PhoB	phoR	+
PhoB	phoU	+
PhoB	pitB	-
PhoB	psiE	+
PhoB	pstA	+
PhoB	pstB	+
PhoB	sbcC	-
PhoB	sbcD	-
PhoB	tktB	+
PhoB	ugpA	+-
PhoB	ugpC	+-
PhoB	ugpQ	+-
PhoB	ydfH	+
PhoB	yedX	+
PhoB	yhjC	+
PhoP	acrA	-
PhoP	acrB	-
PhoP	argD	-
PhoP	cysB	+
PhoP	fadL	+
PhoP	glgA	+
PhoP	glgB	+
PhoP	glgP	+
PhoP	glgX	+
PhoP	hemL	+
PhoP	malS	+
PhoP	metB	+
PhoP	mgtA	+
PhoP	phoP	+-
PhoP	phoQ	+-
PhoP	purD	+
PhoP	purH	+
PhoP	rstB	+
PhoP	rutA	+
PhoP	rutB	+
PhoP	rutC	+
PhoP	rutD	+
PhoP	rutE	+
PhoP	rutF	+
PhoP	slyB	+-
PhoP	tolC	+
PhoP	ydeP	-
PhoP	yhiD	+
PutA	putA	-
PutA	putP	-
PuuR	puuA	-
PuuR	puuB	-
PuuR	puuC	-
PuuR	puuD	-
PuuR	puuR	-
QseB	qseB	+
QseB	qseC	+
RhaS	rhaS	+
RutR	carA	+
RutR	carB	+
RutR	gloA	-
RutR	gmr	-
RutR	nemA	-
RutR	nemR	-
RutR	rutA	-
RutR	rutB	-
RutR	rutC	-
RutR	rutD	-
RutR	rutE	-
RutR	rutF	-
RutR	rutR	-
SoxR	fumC	+
SoxR	soxR	-
TyrR	aroF	-
TyrR	aroP	-
TyrR	folA	+
TyrR	tyrB	-
TyrR	tyrR	-
YpdB	yhjX	+
ZntR	zntA	+
Zur	ykgM	-
Zur	znuA	-
Zur	znuB	-
Zur	znuC	-

## Sheet: P.ingrahamii.37
S1.9 Table. Transcriptional regulatory network of Psychromonas ingrahamii 37
Transcription Factors	Target Genes	Interaction
AccB	accB	-
AccB	accC	-
AlaS	alaS	-
AraC	araC	+-
AraC	xylB	-
ArcA	aceA	-
ArcA	aceE	-
ArcA	aceF	-
ArcA	ackA	+
ArcA	acnA	-
ArcA	acnB	-
ArcA	appC	+
ArcA	betA	-
ArcA	betB	-
ArcA	betI	-
ArcA	betT	-
ArcA	citG	-
ArcA	cydA	+
ArcA	cydB	+
ArcA	cydC	+
ArcA	cydD	+
ArcA	cyoA	-
ArcA	cyoB	-
ArcA	cyoC	-
ArcA	cyoE	-
ArcA	dpiA	+
ArcA	fadD	-
ArcA	fadE	-
ArcA	fadI	-
ArcA	fadJ	-
ArcA	fnr	-
ArcA	focA	+
ArcA	fumB	+
ArcA	fumC	-
ArcA	glcB	-
ArcA	glcD	-
ArcA	glpD	-
ArcA	gltA	-
ArcA	grcA	+
ArcA	hemA	+
ArcA	hyaB	+
ArcA	hybG	-
ArcA	lldP	-
ArcA	lpd	-
ArcA	mdh	-
ArcA	moeA	+
ArcA	ndh	-
ArcA	nuoF	-
ArcA	nuoG	-
ArcA	nuoL	-
ArcA	oppD	-
ArcA	pflB	+
ArcA	prfA	+
ArcA	prmC	+
ArcA	ptsG	-
ArcA	puuD	-
ArcA	puuR	-
ArcA	rplB	-
ArcA	rplC	-
ArcA	rplD	-
ArcA	rplP	-
ArcA	rplV	-
ArcA	rplW	-
ArcA	rpmC	-
ArcA	rpoS	-
ArcA	rpsC	-
ArcA	rpsJ	-
ArcA	rpsQ	-
ArcA	rpsS	-
ArcA	sdhA	+-
ArcA	sdhB	+-
ArcA	sdhC	+-
ArcA	sdhD	+-
ArcA	ssb	-
ArcA	sucA	+-
ArcA	sucB	+-
ArcA	sucC	+-
ArcA	sucD	+-
ArcA	treB	+
ArcA	treC	+
ArcA	ubiA	-
ArcA	ubiC	-
ArcA	uvrA	-
ArgP	argO	+
ArgP	argP	-
ArgP	dapB	+
ArgP	dnaA	+
ArgP	dnaN	+
ArgP	lysA	+
ArgP	nrdA	+
ArgP	nrdB	+
ArgP	recF	+
ArgP	yfaE	+
ArgR	argA	-
ArgR	argB	-
ArgR	argC	-
ArgR	argE	-
ArgR	argG	-
ArgR	argH	-
ArgR	argI	-
ArgR	argR	-
ArgR	artJ	-
ArgR	astC	+
ArgR	carA	-
ArgR	carB	-
ArgR	gltB	-
ArgR	gltD	-
ArgR	hisM	-
ArgR	hisP	-
ArgR	hisQ	-
ArgR	infB	-
ArgR	nusA	-
ArgR	pnp	-
ArgR	rbfA	-
ArgR	rimP	-
ArgR	truB	-
ArsR	arsR	-
BaeR	acrD	+
BaeR	baeR	+
BaeR	baeS	+
BaeR	mdtA	+
BaeR	spy	+
BetI	betA	-
BetI	betB	-
BetI	betI	-
BetI	betT	-
BirA	bioA	-
BirA	bioB	-
BirA	bioC	-
BirA	bioD	-
BirA	bioF	-
BolA	ampC	+-
CadC	cadC	+
Cra	aceA	+
Cra	aceE	-
Cra	aceF	-
Cra	acnA	+
Cra	acnB	-
Cra	adhE	-
Cra	betA	+
Cra	betB	+
Cra	betI	+
Cra	betT	+
Cra	crr	+-
Cra	cydA	+
Cra	cydB	+
Cra	cyoA	-
Cra	cyoB	-
Cra	cyoC	-
Cra	cyoE	-
Cra	cysG	-
Cra	eda	-
Cra	eno	-
Cra	envC	-
Cra	epd	-
Cra	fbaA	-
Cra	fruA	-
Cra	fruB	-
Cra	fruK	-
Cra	gapA	-
Cra	glk	-
Cra	gpmM	-
Cra	hypF	-
Cra	lpd	-
Cra	mpl	-
Cra	mtlA	-
Cra	mtlD	-
Cra	mtlR	-
Cra	nirB	-
Cra	nirD	-
Cra	pck	+
Cra	pdhR	-
Cra	pfkA	-
Cra	pgk	-
Cra	ppc	-
Cra	prpB	-
Cra	prpC	-
Cra	prpD	-
Cra	prpE	-
Cra	ptsH	+-
Cra	ptsI	+-
Cra	pykF	-
Cra	setA	-
Cra	tpiA	-
Cra	yeaD	-
Cra	zwf	-
CRP	aaeR	-
CRP	aceA	-
CRP	aceE	+
CRP	aceF	+
CRP	acnA	+
CRP	acnB	+
CRP	acs	+
CRP	actP	+
CRP	aldB	+
CRP	ampD	-
CRP	araC	+
CRP	arfB	-
CRP	argG	+
CRP	aroA	-
CRP	bglB	+
CRP	cdd	+-
CRP	citG	-
CRP	comR	-
CRP	crp	+-
CRP	crr	+-
CRP	csiD	+
CRP	cspE	+
CRP	cyaA	-
CRP	cyoA	+
CRP	cyoB	+
CRP	cyoC	+
CRP	cyoE	+
CRP	cysG	-
CRP	dadA	+-
CRP	deoA	+-
CRP	deoB	+-
CRP	deoC	+-
CRP	deoD	+-
CRP	dksA	+
CRP	dpiA	-
CRP	dusB	+-
CRP	envZ	+-
CRP	epd	+
CRP	fadD	+
CRP	fbaA	+
CRP	fecD	+
CRP	fecE	+
CRP	fis	+-
CRP	focA	+
CRP	fumB	+
CRP	fumC	+
CRP	fur	+
CRP	gabD	+
CRP	gabT	+
CRP	galE	+-
CRP	galK	+-
CRP	galM	+-
CRP	galT	+-
CRP	gapA	+
CRP	gcd	-
CRP	gcvH	+
CRP	gcvP	+
CRP	gcvT	+
CRP	glgA	+
CRP	glgC	+
CRP	glgP	+
CRP	glnA	+-
CRP	glnG	+-
CRP	glnL	+-
CRP	glpD	+
CRP	glpE	+
CRP	glpF	+
CRP	glpG	+
CRP	glpK	+
CRP	glpQ	+
CRP	glpR	+
CRP	glpX	+
CRP	gltA	+
CRP	gltB	-
CRP	gltD	-
CRP	gntX	+
CRP	grcA	+
CRP	grpE	+
CRP	guaA	+
CRP	guaB	+
CRP	gutQ	+
CRP	gyrA	+
CRP	hflC	-
CRP	hflK	-
CRP	hflX	-
CRP	hfq	-
CRP	hupA	+
CRP	hupB	+
CRP	idnK	+
CRP	ilvB	+
CRP	infB	-
CRP	lacA	+-
CRP	lacI	+
CRP	lacZ	+-
CRP	lhgO	+
CRP	lpd	+-
CRP	lsrR	+
CRP	malK	+
CRP	malM	+
CRP	mdh	+
CRP	metK	-
CRP	mhpC	+
CRP	modA	+
CRP	modC	+
CRP	mpl	+
CRP	mtlA	+
CRP	mtlD	+
CRP	mtlR	+
CRP	murQ	+
CRP	nadC	+
CRP	nagA	+-
CRP	nagB	+-
CRP	nagC	+-
CRP	nagE	+-
CRP	nfuA	+
CRP	nirB	-
CRP	nirD	-
CRP	nmpC	+
CRP	nrdA	+
CRP	nrdB	+
CRP	nusA	-
CRP	ompA	+
CRP	ompR	+-
CRP	oxyR	+
CRP	paaA	+
CRP	paaB	+
CRP	paaC	+
CRP	paaD	+
CRP	paaE	+
CRP	paaF	+
CRP	paaG	+
CRP	paaH	+
CRP	paaI	+
CRP	paaJ	+
CRP	paaK	+
CRP	paaZ	+
CRP	pdhR	+
CRP	pflB	+
CRP	pgk	+
CRP	pka	+
CRP	pncB	-
CRP	pnp	-
CRP	ppdD	+
CRP	priB	+
CRP	prpB	+
CRP	prpC	+
CRP	prpD	+
CRP	prpE	+
CRP	ptsG	+
CRP	ptsH	+-
CRP	ptsI	+-
CRP	putP	-
CRP	puuD	-
CRP	puuR	-
CRP	raiA	+
CRP	rbfA	-
CRP	rbsA	+
CRP	rbsB	+
CRP	rbsC	+
CRP	rbsD	+
CRP	rbsK	+
CRP	rbsR	+
CRP	relA	+
CRP	rimP	-
CRP	rplI	+
CRP	rplM	-
CRP	rpoH	+-
CRP	rpoS	?
CRP	rpsF	+
CRP	rpsI	-
CRP	rpsR	+
CRP	sdhA	+
CRP	sdhB	+
CRP	sdhC	+
CRP	sdhD	+
CRP	serA	+
CRP	serC	-
CRP	sfsA	+
CRP	sodB	-
CRP	sohB	-
CRP	sucA	+
CRP	sucB	+
CRP	sucC	+
CRP	sucD	+
CRP	tdcE	+
CRP	tdcF	+
CRP	treB	-
CRP	treC	-
CRP	truB	-
CRP	trxA	-
CRP	ubiG	+
CRP	udp	+-
CRP	ugpA	+
CRP	ugpB	+
CRP	ugpC	+
CRP	ugpE	+
CRP	ugpQ	+
CRP	ulaA	+
CRP	umpH	+-
CRP	uxaC	+
CRP	uxuA	+
CRP	uxuB	+
CRP	uxuR	+
CRP	xseA	-
CRP	xylB	+
CRP	yaeP	-
CRP	yaeQ	-
CRP	ybiT	+
CRP	yeiP	+
CRP	yfaE	+
CRP	yiaM	+
CRP	yiaN	+
CRP	yiaO	+
CsiR	csiD	-
CsiR	gabD	-
CsiR	gabT	-
CsiR	lhgO	-
CueR	copA	+
CueR	moaA	-
CueR	moaB	-
CueR	moaC	-
CueR	moaD	-
CueR	moaE	-
CynR	cynR	-
CynR	cynS	+
CysB	cysB	-
CysB	cysC	+
CysB	cysD	+
CysB	cysH	+
CysB	cysI	+
CysB	cysJ	+
CysB	cysK	+
CysB	cysN	+
CysB	cysP	+
CysB	cysU	+
CysB	hslJ	-
CysB	tauA	+
CysB	tauB	+
CysB	tauC	+
DnaA	dnaA	+-
DnaA	dnaN	+-
DnaA	guaA	-
DnaA	guaB	-
DnaA	nrdA	+-
DnaA	nrdB	+-
DnaA	polA	+
DnaA	recF	+-
DnaA	rpoH	-
DnaA	yfaE	+
DpiA	citG	+
DpiA	dpiA	+
DpiA	mdh	+
FabR	fabA	-
FabR	fabB	-
FadR	fabA	+
FadR	fabB	+
FadR	fabD	+
FadR	fabG	+
FadR	fabH	+
FadR	fadD	-
FadR	fadE	-
FadR	fadI	-
FadR	fadJ	-
FadR	fadR	+
FadR	uspA	-
Fis	acnB	-
Fis	acs	-
Fis	actP	-
Fis	adhE	+
Fis	aldB	-
Fis	apaH	+
Fis	bglB	-
Fis	carA	+
Fis	carB	+
Fis	cbpA	-
Fis	crp	-
Fis	cysG	-
Fis	deoA	+
Fis	deoB	+
Fis	deoC	+
Fis	deoD	+
Fis	dusB	-
Fis	fis	-
Fis	fumB	-
Fis	glnA	+
Fis	glnG	+
Fis	glnL	+
Fis	glnQ	-
Fis	glpQ	+
Fis	gltX	-
Fis	grcA	+
Fis	guaA	-
Fis	guaB	-
Fis	gyrA	-
Fis	gyrB	-
Fis	hupA	+
Fis	hupB	-
Fis	hyaB	-
Fis	infB	+
Fis	lpd	+
Fis	mazG	+
Fis	msrA	-
Fis	mtlA	-
Fis	mtlD	-
Fis	mtlR	-
Fis	ndh	+-
Fis	nirB	-
Fis	nirD	-
Fis	nrdA	+
Fis	nrdB	+
Fis	nuoF	+
Fis	nuoG	+
Fis	nuoL	+
Fis	nusA	+
Fis	ogt	-
Fis	pdxA	+
Fis	pflB	-
Fis	pnp	+
Fis	ptsG	+-
Fis	pyrD	-
Fis	queA	+
Fis	rbfA	+
Fis	rimP	+
Fis	rplM	-
Fis	rpsI	-
Fis	rsmA	+
Fis	topA	+-
Fis	trmA	+
Fis	truB	+
Fis	tufB	+
Fis	yfaE	+
FNR	aceE	+-
FNR	aceF	+-
FNR	ackA	+
FNR	acnA	-
FNR	adhE	+
FNR	amtB	+-
FNR	arcA	+-
FNR	aspC	+-
FNR	cadC	+
FNR	ccmA	+
FNR	ccmB	+
FNR	ccmC	+
FNR	ccmD	+
FNR	ccmE	+
FNR	ccmF	+
FNR	ccmG	+
FNR	ccmH	+
FNR	cheB	+
FNR	cheR	+
FNR	citG	-
FNR	cydA	+-
FNR	cydB	+-
FNR	cydC	+
FNR	cydD	+
FNR	cyoA	-
FNR	cyoB	-
FNR	cyoC	-
FNR	cyoE	-
FNR	cysG	+
FNR	dpiA	-
FNR	dppC	-
FNR	dppF	-
FNR	fdhF	+
FNR	fepE	+
FNR	fnr	-
FNR	focA	+
FNR	frdA	+
FNR	frdB	+
FNR	frdC	+
FNR	frdD	+
FNR	fumB	+
FNR	fumC	-
FNR	garK	+
FNR	gcvH	+
FNR	gcvP	+
FNR	gcvT	+
FNR	glnD	+-
FNR	glnK	+-
FNR	glpQ	+
FNR	gltB	-
FNR	gltD	-
FNR	gnd	-
FNR	grcA	+-
FNR	hemA	-
FNR	hmp	-
FNR	hypB	+
FNR	hypD	+
FNR	hypE	+
FNR	katG	+
FNR	lpd	+-
FNR	malP	+
FNR	malQ	+
FNR	moaA	+
FNR	moaB	+
FNR	moaC	+
FNR	moaD	+
FNR	moaE	+
FNR	moeA	-
FNR	napA	+
FNR	napB	+
FNR	napC	+
FNR	napD	+
FNR	napF	+
FNR	ndh	-
FNR	nirB	+
FNR	nirD	+
FNR	norW	-
FNR	nrdD	+
FNR	nrdG	+
FNR	nuoF	-
FNR	nuoG	-
FNR	nuoL	-
FNR	ompW	+
FNR	pdhR	+-
FNR	pflB	+
FNR	phoU	+
FNR	pitA	+
FNR	prfA	-
FNR	prmC	-
FNR	pstA	+
FNR	pstB	+
FNR	pstC	+
FNR	pstS	+
FNR	purM	-
FNR	purN	-
FNR	rimM	-
FNR	rplB	+
FNR	rplC	+
FNR	rplD	+
FNR	rplM	-
FNR	rplP	+
FNR	rplS	-
FNR	rplT	-
FNR	rplV	+
FNR	rplW	+
FNR	rpmC	+
FNR	rpsC	+
FNR	rpsI	-
FNR	rpsJ	+
FNR	rpsP	-
FNR	rpsQ	+
FNR	rpsS	+
FNR	sdhA	-
FNR	sdhB	-
FNR	sdhC	-
FNR	sdhD	-
FNR	sucA	-
FNR	sucB	-
FNR	sucC	-
FNR	sucD	-
FNR	tdcE	+
FNR	tdcF	+
FNR	trmD	-
FNR	ubiA	-
FNR	ubiC	-
FNR	upp	+
FNR	uraA	+
FNR	uxaC	+
FNR	xdhA	+
FNR	ygbA	-
FNR	ysgA	-
FNR	zwf	-
Fur	amtB	+-
Fur	aspC	-
Fur	cyoA	-
Fur	cyoB	-
Fur	cyoC	-
Fur	cyoE	-
Fur	fecD	-
Fur	fecE	-
Fur	fepE	-
Fur	fnr	-
Fur	fumB	+
Fur	fumC	-
Fur	fur	-
Fur	garK	-
Fur	glnD	-
Fur	glnK	+-
Fur	gltB	-
Fur	gltD	-
Fur	gnd	-
Fur	grcA	-
Fur	gspD	-
Fur	gspE	-
Fur	gspF	-
Fur	gspG	-
Fur	gspH	-
Fur	gspJ	-
Fur	gspK	-
Fur	gspL	-
Fur	hmp	-
Fur	katG	+
Fur	lpd	+-
Fur	metH	-
Fur	metJ	-
Fur	ndh	-
Fur	nrdH	-
Fur	oppD	-
Fur	pyrC	-
Fur	rpoS	-
Fur	sdhA	+
Fur	sdhB	+
Fur	sdhC	+
Fur	sdhD	+
Fur	sucA	+
Fur	sucB	+
Fur	sucC	+
Fur	sucD	+
Fur	sufB	-
Fur	sufC	-
Fur	sufD	-
Fur	sufE	-
Fur	sufS	-
Fur	zwf	-
GalR	galE	+-
GalR	galK	+-
GalR	galM	+-
GalR	galR	-
GalR	galT	+-
GcvA	gcvA	-
GcvA	gcvH	+-
GcvA	gcvP	+-
GcvA	gcvT	+-
GlpR	glpD	-
GlpR	glpF	-
GlpR	glpK	-
GlpR	glpQ	-
GlpR	glpX	-
GntR	eda	-
GntR	gntX	-
GntR	idnK	-
GntR	nfuA	-
HdfR	gltB	+
HdfR	gltD	+
HU	galE	-
HU	galK	-
HU	galM	-
HU	galT	-
HU	pgm	-
HU	seqA	-
IHF	aceA	+
IHF	acs	-
IHF	actP	-
IHF	carA	+-
IHF	carB	+-
IHF	cysG	+-
IHF	cysH	+
IHF	cysI	+
IHF	cysJ	+
IHF	dppC	+
IHF	dppF	+
IHF	dusB	+
IHF	envZ	-
IHF	fis	+
IHF	fnr	+
IHF	focA	+
IHF	folA	+
IHF	gcd	+
IHF	glcB	+
IHF	glcD	+
IHF	glnQ	+
IHF	glpQ	-
IHF	gltA	+
IHF	gltB	+
IHF	gltD	+
IHF	hemA	+
IHF	hemF	-
IHF	hypA	+
IHF	hypB	+
IHF	hypD	+
IHF	hypE	+
IHF	ibpB	+
IHF	ihfA	-
IHF	ihfB	-
IHF	ilvA	+-
IHF	ilvD	+-
IHF	ilvE	+-
IHF	ilvM	+-
IHF	ndh	-
IHF	nirB	+-
IHF	nirD	+-
IHF	nmpC	-
IHF	norW	+-
IHF	nuoF	-
IHF	nuoG	-
IHF	nuoL	-
IHF	ompR	-
IHF	paaA	+
IHF	paaB	+
IHF	paaC	+
IHF	paaD	+
IHF	paaE	+
IHF	paaF	+
IHF	paaG	+
IHF	paaH	+
IHF	paaI	+
IHF	paaJ	+
IHF	paaK	+
IHF	paaZ	+
IHF	pflB	+
IHF	phoU	+
IHF	prfA	+
IHF	prmC	+
IHF	pspB	+
IHF	pspC	+
IHF	pspE	+
IHF	pstA	+
IHF	pstB	+
IHF	pstC	+
IHF	pstS	+
IHF	rpoH	+
IHF	sodB	-
IHF	sucA	-
IHF	sucB	-
IHF	sucC	-
IHF	sucD	-
IHF	sufB	+
IHF	sufC	+
IHF	sufD	+
IHF	sufE	+
IHF	sufS	+
IHF	tdcE	+
IHF	tdcF	+
IHF	ubiA	-
IHF	ubiC	-
IHF	ulaA	-
IHF	uspA	+
IHF	yiaM	+
IHF	yiaN	+
IHF	yiaO	+
IlvY	ilvC	+
IlvY	ilvY	-
IscR	erpA	-
IscR	hyaB	-
IscR	iscA	-
IscR	iscR	-
IscR	iscS	-
IscR	iscU	-
IscR	napA	-
IscR	napB	-
IscR	napC	-
IscR	napD	-
IscR	napF	-
IscR	nfuA	-
IscR	nrdH	+
IscR	sufB	+
IscR	sufC	+
IscR	sufD	+
IscR	sufE	+
IscR	sufS	+
IscR	ydiU	+
LacI	lacA	-
LacI	lacZ	-
LeuO	bglB	+
LeuO	cadC	-
LeuO	cas1	+
LeuO	cas2	+
LeuO	casA	+
LeuO	casB	+
LeuO	casC	+
LeuO	casD	+
LeuO	casE	+
LeuO	leuA	+
LeuO	leuB	+
LeuO	leuC	+
LeuO	leuD	+
LeuO	leuO	+-
LexA	ddlB	-
LexA	dinB	-
LexA	dinF	-
LexA	dinG	-
LexA	dnaG	-
LexA	ftsA	-
LexA	ftsI	-
LexA	ftsK	-
LexA	ftsL	-
LexA	ftsQ	-
LexA	ftsW	-
LexA	ftsZ	-
LexA	lexA	-
LexA	lpxC	-
LexA	mraY	-
LexA	murC	-
LexA	murD	-
LexA	murE	-
LexA	murF	-
LexA	murG	-
LexA	phr	-
LexA	polB	-
LexA	recA	-
LexA	recN	-
LexA	recX	-
LexA	rpoD	-
LexA	rpsU	-
LexA	ruvA	-
LexA	ruvB	-
LexA	ssb	-
LexA	uvrA	-
LexA	uvrB	-
LexA	uvrC	-
LexA	uvrD	-
LexA	uvrY	-
LexA	yafP	-
LexA	ybfE	-
LexA	yebG	-
Lrp	adhE	-
Lrp	alaA	-
Lrp	argO	+
Lrp	aroA	+
Lrp	avtA	-
Lrp	csiD	+
Lrp	dadA	-
Lrp	gabD	+
Lrp	gabT	+
Lrp	gcvH	+
Lrp	gcvP	+
Lrp	gcvT	+
Lrp	gltB	+
Lrp	gltD	+
Lrp	ilvA	-
Lrp	ilvD	-
Lrp	ilvE	-
Lrp	ilvH	+-
Lrp	ilvI	+-
Lrp	ilvM	-
Lrp	kbl	+
Lrp	leuE	-
Lrp	lhgO	+
Lrp	livF	-
Lrp	livG	-
Lrp	livH	-
Lrp	livK	-
Lrp	livM	-
Lrp	lrp	-
Lrp	lysU	-
Lrp	oppD	-
Lrp	osmC	+-
Lrp	sdaA	-
Lrp	serA	+-
Lrp	serC	+
Lrp	tdh	+
LsrR	lsrR	-
MetJ	metA	-
MetJ	metB	-
MetJ	metC	-
MetJ	metE	-
MetJ	metI	-
MetJ	metK	-
MetJ	metN	-
MetJ	metQ	-
MetJ	metR	-
MetR	glyA	+-
MetR	hmp	+
MetR	metE	+
MetR	metH	+
MetR	metR	-
MprA	acrB	-
MprA	mprA	-
MprA	nmpC	-
MtlR	mtlA	-
MtlR	mtlD	-
MtlR	mtlR	-
NagC	creA	-
NagC	crr	-
NagC	glmS	+-
NagC	glmU	+-
NagC	nagA	-
NagC	nagB	-
NagC	nagC	-
NagC	nagE	-
NagC	ptsH	-
NagC	ptsI	-
NagC	umpH	-
NagC	ydeP	-
NemR	gloA	-
NemR	nemA	-
NemR	nemR	-
NrdR	nrdA	-
NrdR	nrdB	-
NrdR	nrdD	-
NrdR	nrdG	-
NrdR	nrdH	-
NrdR	yfaE	-
NsrR	aceE	-
NsrR	aceF	-
NsrR	bamE	-
NsrR	cdd	-
NsrR	fliA	-
NsrR	fliY	-
NsrR	grxD	-
NsrR	hmp	-
NsrR	hypA	-
NsrR	hypB	-
NsrR	hypD	-
NsrR	hypE	-
NsrR	ihfA	-
NsrR	infC	-
NsrR	lrp	-
NsrR	ndh	-
NsrR	pheS	-
NsrR	pheT	-
NsrR	rfe	-
NsrR	rffD	-
NsrR	rffE	-
NsrR	rffG	-
NsrR	rffH	-
NsrR	rffM	-
NsrR	rplT	-
NsrR	rpmI	-
NsrR	sodB	-
NsrR	sufB	-
NsrR	sufC	-
NsrR	sufD	-
NsrR	sufE	-
NsrR	sufS	-
NsrR	tadA	-
NsrR	thrS	-
NsrR	ygbA	-
OmpR	bolA	-
OmpR	nmpC	-
OxyR	fur	+
OxyR	gor	+
OxyR	hemH	+
OxyR	katG	+
OxyR	nfsA	-
OxyR	oxyR	-
OxyR	rimK	-
OxyR	sufB	+
OxyR	sufC	+
OxyR	sufD	+
OxyR	sufE	+
OxyR	sufS	+
OxyR	trxC	+
OxyR	uxuA	-
OxyR	uxuB	-
OxyR	ychF	-
PaaX	paaA	-
PaaX	paaB	-
PaaX	paaC	-
PaaX	paaD	-
PaaX	paaE	-
PaaX	paaF	-
PaaX	paaG	-
PaaX	paaH	-
PaaX	paaI	-
PaaX	paaJ	-
PaaX	paaK	-
PaaX	paaZ	-
PdhR	aceE	-
PdhR	aceF	-
PdhR	cyoA	-
PdhR	cyoB	-
PdhR	cyoC	-
PdhR	cyoE	-
PdhR	ddlB	-
PdhR	fecD	+
PdhR	fecE	+
PdhR	ftsA	-
PdhR	ftsI	-
PdhR	ftsL	-
PdhR	ftsQ	-
PdhR	ftsW	-
PdhR	ftsZ	-
PdhR	glcB	-
PdhR	glcD	-
PdhR	grcA	-
PdhR	hemL	-
PdhR	lipA	-
PdhR	lpd	-
PdhR	lpxC	-
PdhR	mraY	-
PdhR	mraZ	-
PdhR	murC	-
PdhR	murD	-
PdhR	murE	-
PdhR	murF	-
PdhR	murG	-
PdhR	ndh	-
PdhR	pdhR	-
PdhR	rsmH	-
PepA	carA	-
PepA	carB	-
PepA	pepA	-
PhoB	argP	+
PhoB	cra	-
PhoB	cusA	+
PhoB	cusB	+
PhoB	cusC	+
PhoB	eda	-
PhoB	phnC	+
PhoB	phnD	+
PhoB	phnE_1	+
PhoB	phnF	+
PhoB	phnH	+
PhoB	phnI	+
PhoB	phnJ	+
PhoB	phnK	+
PhoB	phnL	+
PhoB	phnM	+
PhoB	phnN	+
PhoB	phnP	+
PhoB	phoA	+
PhoB	phoB	+
PhoB	phoE	+
PhoB	phoQ	+
PhoB	phoR	+
PhoB	phoU	+
PhoB	pstA	+
PhoB	pstB	+
PhoB	pstC	+
PhoB	pstS	+
PhoB	sbcC	-
PhoB	sbcD	-
PhoB	tktB	+
PhoB	ugpA	+-
PhoB	ugpB	+-
PhoB	ugpC	+-
PhoB	ugpE	+-
PhoB	ugpQ	+-
PhoB	ydfH	+
PhoP	acrB	-
PhoP	cysB	+
PhoP	glgA	+
PhoP	glgB	+
PhoP	glgC	+
PhoP	glgP	+
PhoP	glgX	+
PhoP	hemL	+
PhoP	metB	+
PhoP	mgtA	+
PhoP	nagA	+
PhoP	phoP	+-
PhoP	phoQ	+-
PhoP	purD	+
PhoP	purH	+
PhoP	tolC	+
PhoP	treR	-
PhoP	ydeP	-
PutA	putA	-
PutA	putP	-
PuuR	puuD	-
PuuR	puuR	-
QseB	qseB	+
QseB	qseC	+
RbsR	add	+
RbsR	purD	-
RbsR	purH	-
RbsR	rbsA	-
RbsR	rbsB	-
RbsR	rbsC	-
RbsR	rbsD	-
RbsR	rbsK	-
RbsR	rbsR	-
TreR	treB	-
TreR	treC	-
UidR	uidR	-
UxuR	uxuA	-
UxuR	uxuB	-
UxuR	uxuR	-

## Sheet: A.veronii.B565
S1.10 Table. Transcriptional regulatory network of Aeromonas veronii B565
Transcription Factors	Target Genes	Interaction
AccB	accB	-
AccB	accC	-
AcrR	acrA	-
AcrR	acrB	-
AcrR	acrR	-
AgaR	agaA	-
AgaR	agaD	-
AgaR	agaR	-
AgaR	agaS	-
AgaR	agaV	-
AgaR	agaW	-
AgaR	kbaZ	-
AlaS	alaS	-
ArcA	aceA	-
ArcA	aceB	-
ArcA	aceE	-
ArcA	aceF	-
ArcA	aceK	-
ArcA	ackA	+
ArcA	acnB	-
ArcA	betI	-
ArcA	betT	-
ArcA	cadA	-
ArcA	cadB	-
ArcA	cydA	+
ArcA	cydB	+
ArcA	cydC	+
ArcA	cydD	+
ArcA	dctA	-
ArcA	dcuC	+
ArcA	dpiA	+
ArcA	dpiB	+
ArcA	fadA	-
ArcA	fadB	-
ArcA	fadD	-
ArcA	fadE	-
ArcA	fadH	-
ArcA	fadI	-
ArcA	fadJ	-
ArcA	fadL	-
ArcA	fnr	-
ArcA	focA	+
ArcA	fumB	+
ArcA	gatY	-
ArcA	glpA	-
ArcA	glpB	-
ArcA	glpC	-
ArcA	glpD	-
ArcA	gltA	-
ArcA	grcA	+
ArcA	hemA	+
ArcA	hybA	-
ArcA	hybB	-
ArcA	hybC	-
ArcA	hybD	-
ArcA	hybE	-
ArcA	hybF	-
ArcA	hybG	-
ArcA	hybO	-
ArcA	icd	-
ArcA	lpd	-
ArcA	mdh	-
ArcA	moeA	+
ArcA	moeB	+
ArcA	ndh	-
ArcA	nuoA	-
ArcA	nuoB	-
ArcA	nuoC	-
ArcA	nuoE	-
ArcA	nuoF	-
ArcA	nuoG	-
ArcA	nuoH	-
ArcA	nuoI	-
ArcA	nuoJ	-
ArcA	nuoK	-
ArcA	nuoL	-
ArcA	nuoM	-
ArcA	nuoN	-
ArcA	oppA	-
ArcA	oppB	-
ArcA	oppC	-
ArcA	oppD	-
ArcA	oppF	-
ArcA	pflB	+
ArcA	prfA	+
ArcA	prmC	+
ArcA	ptsG	-
ArcA	puuA	-
ArcA	puuB	-
ArcA	puuC	-
ArcA	puuD	-
ArcA	puuP	-
ArcA	puuR	-
ArcA	rplB	-
ArcA	rplC	-
ArcA	rplD	-
ArcA	rplP	-
ArcA	rplV	-
ArcA	rplW	-
ArcA	rpmC	-
ArcA	rpoS	-
ArcA	rpsC	-
ArcA	rpsJ	-
ArcA	rpsQ	-
ArcA	rpsS	-
ArcA	rutB	+
ArcA	rutD	+
ArcA	sdhA	+-
ArcA	sdhB	+-
ArcA	sdhC	+-
ArcA	sdhD	+-
ArcA	sodA	-
ArcA	ssb	-
ArcA	sucA	+-
ArcA	sucB	+-
ArcA	sucC	+-
ArcA	sucD	+-
ArcA	tpx	-
ArcA	treB	+
ArcA	treC	+
ArcA	ubiA	-
ArcA	ubiC	-
ArcA	uvrA	-
ArgP	argO	+
ArgP	argP	-
ArgP	dapB	+
ArgP	dapD	+
ArgP	dnaA	+
ArgP	dnaN	+
ArgP	lysA	+
ArgP	lysC	+
ArgP	nrdA	+
ArgP	nrdB	+
ArgP	recF	+
ArgP	yfaE	+
ArgR	argA	-
ArgR	argB	-
ArgR	argC	-
ArgR	argD	-
ArgR	argE	-
ArgR	argG	-
ArgR	argH	-
ArgR	argI	-
ArgR	argR	-
ArgR	artI	-
ArgR	artM	-
ArgR	artP	-
ArgR	artQ	-
ArgR	astA	+
ArgR	astB	+
ArgR	astD	+
ArgR	astE	+
ArgR	carA	-
ArgR	carB	-
ArgR	gltB	-
ArgR	gltD	-
ArgR	hisM	-
ArgR	hisP	-
ArgR	hisQ	-
ArgR	infB	-
ArgR	nusA	-
ArgR	pnp	-
ArgR	rbfA	-
ArgR	rimP	-
ArgR	rpsO	-
ArgR	truB	-
AsnC	asnA	+
AsnC	asnC	-
AsnC	mioC	-
AsnC	mnmG	-
BetI	betI	-
BetI	betT	-
BirA	bioA	-
BirA	bioB	-
BirA	bioC	-
BirA	bioD	-
BirA	bioF	-
CadC	cadA	+
CadC	cadB	+
CadC	cadC	+
CdaR	cdaR	+
CdaR	garK	+
CdaR	garR	+
ChbR	chbA	+-
ChbR	chbB	+-
ChbR	chbC	+-
ChbR	chbF	+-
ChbR	chbG	+-
ChbR	chbR	+-
CpxR	aroG	+
CpxR	bacA	+
CpxR	baeS	+
CpxR	bamE	-
CpxR	cheA	-
CpxR	cheW	-
CpxR	cpxA	+
CpxR	cpxR	+
CpxR	csgB	-
CpxR	csgD	-
CpxR	csgE	-
CpxR	csgF	-
CpxR	csgG	-
CpxR	dsbA	+
CpxR	dsbC	+
CpxR	fabZ	+
CpxR	lpxA	+
CpxR	lpxD	+
CpxR	motA	-
CpxR	mscM	-
CpxR	ompC	+
CpxR	ppiD	+
CpxR	psd	-
CpxR	rdoA	+
CpxR	rpoE	-
CpxR	rpoH	+
CpxR	rseA	-
CpxR	rseB	-
CpxR	rseC	-
CpxR	slt	+
CpxR	tsr	-
CpxR	ung	-
CpxR	yaiW	+
CpxR	yccA	+
CpxR	yebE	+
CpxR	yqaE	+
CpxR	yqjA	+
Cra	aceA	+
Cra	aceB	+
Cra	aceE	-
Cra	aceF	-
Cra	aceK	+
Cra	acnB	-
Cra	adhE	-
Cra	aroP	+
Cra	betI	+
Cra	betT	+
Cra	crr	+-
Cra	csgD	+
Cra	csgE	+
Cra	csgF	+
Cra	csgG	+
Cra	cydA	+
Cra	cydB	+
Cra	cysG	-
Cra	eda	-
Cra	edd	-
Cra	eno	-
Cra	envC	-
Cra	epd	-
Cra	fbaA	-
Cra	fruA	-
Cra	fruB	-
Cra	fruK	-
Cra	gapA	-
Cra	glk	-
Cra	gpmM	-
Cra	hypF	-
Cra	icd	+
Cra	lpd	-
Cra	marR	-
Cra	mpl	-
Cra	mtlA	-
Cra	mtlD	-
Cra	mtlR	-
Cra	nirB	-
Cra	nirC	-
Cra	nirD	-
Cra	pck	+
Cra	pdhR	-
Cra	pfkA	-
Cra	pgk	-
Cra	ppc	-
Cra	ppsA	+
Cra	prpB	-
Cra	prpC	-
Cra	prpD	-
Cra	ptsH	+-
Cra	ptsI	+-
Cra	pykF	-
Cra	setA	-
Cra	tpiA	-
Cra	yeaD	-
CreB	creD	+
CreB	malE	-
CreB	malF	-
CreB	malG	-
CRP	aaeR	-
CRP	aceA	-
CRP	aceB	-
CRP	aceE	+
CRP	aceF	+
CRP	aceK	-
CRP	acnB	+
CRP	acs	+
CRP	actP	+
CRP	aer	+
CRP	agaA	+
CRP	agaV	+
CRP	agaW	+
CRP	aldB	+
CRP	ampD	-
CRP	ansB	+
CRP	arfB	-
CRP	argG	+
CRP	aroA	-
CRP	aspA	+
CRP	cdd	+-
CRP	chbA	+
CRP	chbB	+
CRP	chbC	+
CRP	chbF	+
CRP	chbG	+
CRP	chbR	+
CRP	cirA	+
CRP	comR	-
CRP	cpdB	+
CRP	crp	+-
CRP	crr	+-
CRP	csgD	+
CRP	csgE	+
CRP	csgF	+
CRP	csgG	+
CRP	cstA	+
CRP	cyaA	-
CRP	cysG	-
CRP	dadA	+-
CRP	dctA	+
CRP	dcuA	+
CRP	dcuB	+
CRP	deoA	+-
CRP	deoB	+-
CRP	deoC	+-
CRP	deoD	+-
CRP	dksA	+
CRP	dpiA	-
CRP	dpiB	-
CRP	dsdA	+
CRP	dsdX	+
CRP	dusB	+-
CRP	ebgA	+
CRP	ebgC	+
CRP	entA	+
CRP	entB	+
CRP	entC	+
CRP	entE	+
CRP	envZ	+-
CRP	epd	+
CRP	fadD	+
CRP	fadH	+
CRP	fadL	+
CRP	fbaA	+
CRP	fecB	+
CRP	fecE	+
CRP	fis	+-
CRP	fixB	+
CRP	focA	+
CRP	fumB	+
CRP	fur	+
CRP	gabD	+
CRP	gabT	+
CRP	gadB	-
CRP	galE	+-
CRP	galK	+-
CRP	galM	+-
CRP	galT	+-
CRP	gapA	+
CRP	gatY	+
CRP	gcvH	+
CRP	gcvP	+
CRP	gcvT	+
CRP	glgA	+
CRP	glgC	+
CRP	glgP	+
CRP	glnA	+-
CRP	glnG	+-
CRP	glnL	+-
CRP	glpA	+
CRP	glpB	+
CRP	glpC	+
CRP	glpD	+
CRP	glpE	+
CRP	glpF	+
CRP	glpG	+
CRP	glpK	+
CRP	glpQ	+
CRP	glpR	+
CRP	glpT	+
CRP	glpX	+
CRP	gltA	+
CRP	gltB	-
CRP	gltD	-
CRP	gntU	+
CRP	gntX	+
CRP	grcA	+
CRP	grpE	+
CRP	guaA	+
CRP	guaB	+
CRP	gyrA	+
CRP	hflC	-
CRP	hflK	-
CRP	hflX	-
CRP	hfq	-
CRP	hofB	+
CRP	hpt	+
CRP	hupA	+
CRP	hupB	+
CRP	hyfA	+
CRP	hyfB	+
CRP	hyfC	+
CRP	hyfG	+
CRP	idnK	+
CRP	ilvB	+
CRP	infB	-
CRP	kbaZ	+
CRP	lacZ	+-
CRP	lamB	+
CRP	lpd	+-
CRP	lsrG	+
CRP	malE	+
CRP	malF	+
CRP	malG	+
CRP	malI	+-
CRP	malK	+
CRP	malM	+
CRP	malS	+
CRP	malX	+
CRP	malY	+
CRP	manA	+-
CRP	marR	+
CRP	mdh	+
CRP	metK	-
CRP	mglA	+
CRP	mglB	+
CRP	mglC	+
CRP	modA	+
CRP	modC	+
CRP	mpl	+
CRP	mtlA	+
CRP	mtlD	+
CRP	mtlR	+
CRP	nadC	+
CRP	nagA	+-
CRP	nagB	+-
CRP	nagC	+-
CRP	nagE	+-
CRP	narQ	-
CRP	nfuA	+
CRP	nirB	-
CRP	nirC	-
CRP	nirD	-
CRP	nrdA	+
CRP	nrdB	+
CRP	nupC	+
CRP	nusA	-
CRP	ompA	+
CRP	ompR	+-
CRP	oxyR	+
CRP	paaF	+
CRP	paaK	+
CRP	pdhR	+
CRP	pflB	+
CRP	pgk	+
CRP	pka	+
CRP	pncB	-
CRP	pnp	-
CRP	ppdD	+
CRP	proP	+-
CRP	prpB	+
CRP	prpC	+
CRP	prpD	+
CRP	ptsG	+
CRP	ptsH	+-
CRP	ptsI	+-
CRP	putP	-
CRP	puuB	-
CRP	puuC	-
CRP	puuD	-
CRP	puuR	-
CRP	raiA	+
CRP	rbfA	-
CRP	rbsA	+
CRP	rbsB	+
CRP	rbsC	+
CRP	rbsD	+
CRP	rbsK	+
CRP	relA	+
CRP	rhaR	+
CRP	rhaS	+
CRP	rimP	-
CRP	rmf	+
CRP	rof	-
CRP	rplI	+
CRP	rplM	-
CRP	rpoH	+-
CRP	rpoS	?
CRP	rpsF	+
CRP	rpsI	-
CRP	rpsO	-
CRP	rpsR	+
CRP	sdhA	+
CRP	sdhB	+
CRP	sdhC	+
CRP	sdhD	+
CRP	serA	+
CRP	serC	-
CRP	sfsA	+
CRP	sodA	+
CRP	sodB	-
CRP	sohB	-
CRP	speC	-
CRP	srlR	+
CRP	sucA	+
CRP	sucB	+
CRP	sucC	+
CRP	sucD	+
CRP	tdcB	+
CRP	tdcC	+
CRP	tdcD	+
CRP	tdcE	+
CRP	tdcG	+
CRP	tnaA	+
CRP	treB	-
CRP	treC	-
CRP	truB	-
CRP	trxA	-
CRP	tsx	+-
CRP	ubiG	+
CRP	udp	+-
CRP	ugpQ	+
CRP	uhpT	+
CRP	ulaA	+
CRP	ulaB	+
CRP	ulaC	+
CRP	umpH	+-
CRP	xseA	-
CRP	yaeP	-
CRP	yaeQ	-
CRP	ybiS	-
CRP	ybiT	+
CRP	ycdZ	+-
CRP	yeiW	+
CRP	yfaE	+
CRP	yhfA	+-
CRP	yjcH	+
CRP	zraR	+
CsgD	adrA	+
CsgD	csgB	+
CsgD	csgD	+
CsgD	csgE	+
CsgD	csgF	+
CsgD	csgG	+
CsgD	fliE	-
CsgD	fliF	-
CsgD	fliG	-
CsgD	fliH	-
CsgD	fliI	-
CsgD	fliJ	-
CsgD	fliK	-
CsgD	pepD	-
CsgD	yccT	+
CsgD	yhbS	-
CsgD	yhbT	-
CueR	copA	+
CueR	moaA	-
CueR	moaB	-
CueR	moaC	-
CueR	moaD	-
CueR	moaE	-
CynR	cynR	-
CynR	cynX	+
CysB	cysB	-
CysB	cysC	+
CysB	cysD	+
CysB	cysH	+
CysB	cysI	+
CysB	cysJ	+
CysB	cysK	+
CysB	cysN	+
CysB	cysU	+
CysB	hslJ	-
DhaR	dhaK	+
DhaR	dhaL	+
DhaR	dhaM	+
DhaR	dhaR	-
DnaA	dnaA	+-
DnaA	dnaN	+-
DnaA	guaA	-
DnaA	guaB	-
DnaA	nrdA	+-
DnaA	nrdB	+-
DnaA	polA	+
DnaA	recF	+-
DnaA	rpoH	-
DnaA	yfaE	+
DpiA	dpiA	+
DpiA	dpiB	+
DpiA	mdh	+
DsdC	dsdA	+
DsdC	dsdC	-
DsdC	dsdX	+
EbgR	ebgA	-
EbgR	ebgC	-
FabR	fabA	-
FabR	fabB	-
FadR	fabA	+
FadR	fabB	+
FadR	fabD	+
FadR	fabG	+
FadR	fabH	+
FadR	fadA	-
FadR	fadB	-
FadR	fadD	-
FadR	fadE	-
FadR	fadH	-
FadR	fadI	-
FadR	fadJ	-
FadR	fadL	-
FadR	fadR	+
FadR	uspA	-
FhlA	fdhF	+
FhlA	fhlA	+
FhlA	hycF	+
FhlA	hycG	+
FhlA	hycH	+
FhlA	hycI	+
FhlA	hydN	+
FhlA	hyfA	+
FhlA	hyfB	+
FhlA	hyfC	+
FhlA	hyfG	+
FhlA	hypB	+
FhlA	hypD	+
FhlA	hypE	+
FhlA	hypF	+
Fis	acnB	-
Fis	acs	-
Fis	actP	-
Fis	adhE	+
Fis	aldB	-
Fis	ansB	-
Fis	apaG	+
Fis	apaH	+
Fis	carA	+
Fis	carB	+
Fis	crp	-
Fis	cysG	-
Fis	deoA	+
Fis	deoB	+
Fis	deoC	+
Fis	deoD	+
Fis	dps	-
Fis	dusB	-
Fis	fadA	+
Fis	fadB	+
Fis	fis	-
Fis	fumB	-
Fis	gadB	-
Fis	glnA	+
Fis	glnG	+
Fis	glnL	+
Fis	glpA	+
Fis	glpB	+
Fis	glpC	+
Fis	glpQ	+
Fis	glpT	+
Fis	gltX	-
Fis	grcA	+
Fis	guaA	-
Fis	guaB	-
Fis	gyrA	-
Fis	gyrB	-
Fis	hns	+
Fis	hupA	+
Fis	hupB	-
Fis	infB	+
Fis	katE	-
Fis	lpd	+
Fis	malE	+
Fis	malF	+
Fis	malG	+
Fis	marR	+
Fis	mazG	+
Fis	mglA	-
Fis	mglC	-
Fis	msrA	-
Fis	mtlA	-
Fis	mtlD	-
Fis	mtlR	-
Fis	ndh	+-
Fis	nirB	-
Fis	nirC	-
Fis	nirD	-
Fis	nrdA	+
Fis	nrdB	+
Fis	nrfA	-
Fis	nrfB	-
Fis	nrfC	-
Fis	nrfD	-
Fis	nrfG	-
Fis	nuoA	+
Fis	nuoB	+
Fis	nuoC	+
Fis	nuoE	+
Fis	nuoF	+
Fis	nuoG	+
Fis	nuoH	+
Fis	nuoI	+
Fis	nuoJ	+
Fis	nuoK	+
Fis	nuoL	+
Fis	nuoM	+
Fis	nuoN	+
Fis	nusA	+
Fis	ogt	-
Fis	pdxA	+
Fis	pflB	-
Fis	pnp	+
Fis	proP	+
Fis	ptsG	+-
Fis	pyrD	-
Fis	queA	+
Fis	rbfA	+
Fis	rimP	+
Fis	rplM	-
Fis	rpsI	-
Fis	rpsO	+
Fis	rsmA	+
Fis	topA	+-
Fis	trmA	+
Fis	truB	+
Fis	tufB	+
Fis	yfaE	+
Fis	yjcH	-
FNR	aceE	+-
FNR	aceF	+-
FNR	ackA	+
FNR	acrF	+
FNR	adhE	+
FNR	aer	+
FNR	amtB	+-
FNR	ansB	+
FNR	arcA	+-
FNR	aspA	+
FNR	aspC	+-
FNR	cadC	+
FNR	ccmA	+
FNR	ccmB	+
FNR	ccmC	+
FNR	ccmD	+
FNR	ccmE	+
FNR	ccmF	+
FNR	ccmG	+
FNR	ccmH	+
FNR	cheB	+
FNR	cheR	+
FNR	cheY	+
FNR	cheZ	+
FNR	cydA	+-
FNR	cydB	+-
FNR	cydC	+
FNR	cydD	+
FNR	cysG	+
FNR	dcuA	+
FNR	dcuB	+
FNR	dcuC	+
FNR	dpiA	-
FNR	dpiB	-
FNR	dppA	-
FNR	dppB	-
FNR	emrK	+
FNR	entF	+
FNR	fdhF	+
FNR	fdnI	+-
FNR	feoB	+
FNR	fepE	+
FNR	fhlA	+
FNR	fixB	+
FNR	fnr	-
FNR	focA	+
FNR	frdA	+
FNR	frdB	+
FNR	frdC	+
FNR	frdD	+
FNR	fumB	+
FNR	garK	+
FNR	garR	+
FNR	gcvH	+
FNR	gcvP	+
FNR	gcvT	+
FNR	glnD	+-
FNR	glnK	+-
FNR	glpA	+
FNR	glpB	+
FNR	glpC	+
FNR	glpQ	+
FNR	glpT	+
FNR	gltB	-
FNR	gltD	-
FNR	grcA	+-
FNR	hcp	+
FNR	hcr	+
FNR	hemA	-
FNR	hmp	-
FNR	hyfA	-
FNR	hyfB	-
FNR	hyfC	-
FNR	hyfG	-
FNR	hypB	+
FNR	hypD	+
FNR	hypE	+
FNR	katG	+
FNR	lpd	+-
FNR	malQ	+
FNR	moaA	+
FNR	moaB	+
FNR	moaC	+
FNR	moaD	+
FNR	moaE	+
FNR	moeA	-
FNR	moeB	-
FNR	napA	+
FNR	napB	+
FNR	napC	+
FNR	napD	+
FNR	napF	+
FNR	napG	+
FNR	napH	+
FNR	ndh	-
FNR	nirB	+
FNR	nirC	+
FNR	nirD	+
FNR	nrdD	+
FNR	nrdG	+
FNR	nrfA	+
FNR	nrfB	+
FNR	nrfC	+
FNR	nrfD	+
FNR	nrfG	+
FNR	nuoA	-
FNR	nuoB	-
FNR	nuoC	-
FNR	nuoE	-
FNR	nuoF	-
FNR	nuoG	-
FNR	nuoH	-
FNR	nuoI	-
FNR	nuoJ	-
FNR	nuoK	-
FNR	nuoL	-
FNR	nuoM	-
FNR	nuoN	-
FNR	ompW	+
FNR	pdhR	+-
FNR	pepT	+
FNR	pflB	+
FNR	phoU	+
FNR	pitA	+
FNR	prfA	-
FNR	prmC	-
FNR	pstA	+
FNR	pstB	+
FNR	purM	-
FNR	purN	-
FNR	puuA	-
FNR	puuP	-
FNR	rimM	-
FNR	rplB	+
FNR	rplC	+
FNR	rplD	+
FNR	rplM	-
FNR	rplP	+
FNR	rplS	-
FNR	rplT	-
FNR	rplV	+
FNR	rplW	+
FNR	rpmC	+
FNR	rpsC	+
FNR	rpsI	-
FNR	rpsJ	+
FNR	rpsP	-
FNR	rpsQ	+
FNR	rpsS	+
FNR	sdhA	-
FNR	sdhB	-
FNR	sdhC	-
FNR	sdhD	-
FNR	sodA	-
FNR	sucA	-
FNR	sucB	-
FNR	sucC	-
FNR	sucD	-
FNR	tdcB	+
FNR	tdcC	+
FNR	tdcD	+
FNR	tdcE	+
FNR	tdcG	+
FNR	tpx	-
FNR	trmD	-
FNR	ubiA	-
FNR	ubiC	-
FNR	upp	+
FNR	uraA	+
FNR	xdhA	+
FNR	xdhB	+
FNR	xdhC	+
FNR	ygbA	-
FNR	yhjA	+
Fur	amtB	+-
Fur	aspC	-
Fur	cirA	-
Fur	entA	-
Fur	entB	-
Fur	entC	-
Fur	entE	-
Fur	entF	-
Fur	fecB	-
Fur	fecE	-
Fur	feoB	-
Fur	fepD	-
Fur	fepE	-
Fur	fhuA	-
Fur	fhuB	-
Fur	fhuC	-
Fur	fhuD	-
Fur	fnr	-
Fur	ftnA	+
Fur	fumB	+
Fur	fur	-
Fur	garK	-
Fur	garR	-
Fur	glnD	-
Fur	glnK	+-
Fur	gltB	-
Fur	gltD	-
Fur	grcA	-
Fur	gspD	-
Fur	gspE	-
Fur	gspF	-
Fur	gspG	-
Fur	gspH	-
Fur	gspI	-
Fur	gspJ	-
Fur	gspK	-
Fur	gspL	-
Fur	hmp	-
Fur	katE	+
Fur	katG	+
Fur	lpd	+-
Fur	metH	-
Fur	metJ	-
Fur	mntH	-
Fur	ndh	-
Fur	oppA	-
Fur	oppB	-
Fur	oppC	-
Fur	oppD	-
Fur	oppF	-
Fur	purR	-
Fur	rpoS	-
Fur	sdhA	+
Fur	sdhB	+
Fur	sdhC	+
Fur	sdhD	+
Fur	sodA	-
Fur	sucA	+
Fur	sucB	+
Fur	sucC	+
Fur	sucD	+
Fur	sufS	-
Fur	tonB	+-
Fur	yhhY	-
Fur	yqjH	-
GalR	galE	+-
GalR	galK	+-
GalR	galM	+-
GalR	galR	-
GalR	galT	+-
GalR	mglA	-
GalR	mglB	-
GalR	mglC	-
GcvA	gcvA	-
GcvA	gcvH	+-
GcvA	gcvP	+-
GcvA	gcvT	+-
GlpR	glpA	-
GlpR	glpB	-
GlpR	glpC	-
GlpR	glpD	-
GlpR	glpF	-
GlpR	glpK	-
GlpR	glpQ	-
GlpR	glpT	-
GlpR	glpX	-
GntR	eda	-
GntR	edd	-
GntR	gntU	-
GntR	gntX	-
GntR	idnK	-
GntR	nfuA	-
H-NS	acrF	-
H-NS	bolA	-
H-NS	cadA	-
H-NS	cadB	-
H-NS	cadC	-
H-NS	chiA	-
H-NS	cspD	+
H-NS	cydA	-
H-NS	cydB	-
H-NS	cysG	-
H-NS	cysU	-
H-NS	dps	-
H-NS	entF	+
H-NS	fepE	+
H-NS	fliA	+
H-NS	fliC	+
H-NS	fliY	+
H-NS	ftnA	-
H-NS	gabD	+
H-NS	gabT	+
H-NS	galE	-
H-NS	galK	-
H-NS	galM	-
H-NS	galT	-
H-NS	garK	-
H-NS	garR	-
H-NS	gspA	-
H-NS	gspD	-
H-NS	gspE	-
H-NS	gspF	-
H-NS	gspG	-
H-NS	gspH	-
H-NS	gspI	-
H-NS	gspJ	-
H-NS	gspK	-
H-NS	gspL	-
H-NS	hdfR	-
H-NS	hisM	+
H-NS	hisP	+
H-NS	hisQ	+
H-NS	hns	-
H-NS	ilvH	-
H-NS	ilvI	-
H-NS	lacZ	-
H-NS	leuO	-
H-NS	lrp	-
H-NS	mukB	+
H-NS	mukE	+
H-NS	mukF	+
H-NS	nhaA	-
H-NS	nhaR	-
H-NS	nirB	-
H-NS	nirC	-
H-NS	nirD	-
H-NS	rcsB	-
H-NS	relA	+
H-NS	smtA	+
H-NS	srlR	+
H-NS	yhiD	-
H-NS	yjjP	-
HdfR	gltB	+
HdfR	gltD	+
HU	galE	-
HU	galK	-
HU	galM	-
HU	galT	-
HU	mtr	-
HU	pgm	-
HU	seqA	-
HU	tyrP	-
IHF	aceA	+
IHF	aceB	+
IHF	aceK	+
IHF	acs	-
IHF	actP	-
IHF	carA	+-
IHF	carB	+-
IHF	csgD	+
IHF	csgE	+
IHF	csgF	+
IHF	csgG	+
IHF	cysG	+-
IHF	cysH	+
IHF	cysI	+
IHF	cysJ	+
IHF	dcuD	+
IHF	dppA	+
IHF	dppB	+
IHF	dps	+
IHF	dusB	+
IHF	envZ	-
IHF	fhlA	+
IHF	fis	+
IHF	fnr	+
IHF	focA	+
IHF	folA	+
IHF	glnP	+
IHF	glpQ	-
IHF	glpT	-
IHF	gltA	+
IHF	gltB	+
IHF	gltD	+
IHF	hemA	+
IHF	hemF	-
IHF	hpt	-
IHF	hycF	+
IHF	hycG	+
IHF	hycH	+
IHF	hycI	+
IHF	hypB	+
IHF	hypD	+
IHF	hypE	+
IHF	ihfA	-
IHF	ihfB	-
IHF	ilvA	+-
IHF	ilvD	+-
IHF	ilvE	+-
IHF	ilvM	+-
IHF	mtr	-
IHF	ndh	-
IHF	nirB	+-
IHF	nirC	+-
IHF	nirD	+-
IHF	nrfA	+-
IHF	nrfB	+-
IHF	nrfC	+-
IHF	nrfD	+-
IHF	nrfG	+
IHF	nuoA	-
IHF	nuoB	-
IHF	nuoC	-
IHF	nuoE	-
IHF	nuoF	-
IHF	nuoG	-
IHF	nuoH	-
IHF	nuoI	-
IHF	nuoJ	-
IHF	nuoK	-
IHF	nuoL	-
IHF	nuoM	-
IHF	nuoN	-
IHF	ompC	-
IHF	ompR	-
IHF	paaF	+
IHF	paaK	+
IHF	pflB	+
IHF	phoU	+
IHF	prfA	+
IHF	prmC	+
IHF	pspA	+
IHF	pspB	+
IHF	pspC	+
IHF	pspG	+
IHF	pstA	+
IHF	pstB	+
IHF	rpoH	+
IHF	sodA	-
IHF	sodB	-
IHF	sucA	-
IHF	sucB	-
IHF	sucC	-
IHF	sucD	-
IHF	sufS	+
IHF	tdcB	+
IHF	tdcC	+
IHF	tdcD	+
IHF	tdcE	+
IHF	tdcG	+
IHF	tyrP	-
IHF	ubiA	-
IHF	ubiC	-
IHF	ulaA	-
IHF	ulaB	-
IHF	ulaC	-
IHF	uspA	+
IHF	yjcH	-
IlvY	ilvC	+
IlvY	ilvY	-
IscR	erpA	-
IscR	iscA	-
IscR	iscR	-
IscR	iscS	-
IscR	iscU	-
IscR	napA	-
IscR	napB	-
IscR	napC	-
IscR	napD	-
IscR	napF	-
IscR	napG	-
IscR	napH	-
IscR	nfuA	-
IscR	sufS	+
IscR	ydiU	+
KdpE	kdpA	+
KdpE	kdpB	+
KdpE	kdpC	+
LeuO	cadC	-
LeuO	leuA	+
LeuO	leuB	+
LeuO	leuC	+
LeuO	leuD	+
LeuO	leuO	+-
LexA	dinB	-
LexA	dinF	-
LexA	dinG	-
LexA	dinI	-
LexA	dnaG	-
LexA	ftsA	-
LexA	ftsI	-
LexA	ftsK	-
LexA	ftsL	-
LexA	ftsQ	-
LexA	ftsW	-
LexA	ftsZ	-
LexA	lexA	-
LexA	lpxC	-
LexA	mraY	-
LexA	murC	-
LexA	murD	-
LexA	murE	-
LexA	murF	-
LexA	murG	-
LexA	phr	-
LexA	polB	-
LexA	recA	-
LexA	recN	-
LexA	recX	-
LexA	rpoD	-
LexA	rpsU	-
LexA	ruvA	-
LexA	ruvB	-
LexA	ssb	-
LexA	umuC	-
LexA	umuD	-
LexA	uvrA	-
LexA	uvrB	-
LexA	uvrC	-
LexA	uvrD	-
LexA	uvrY	-
LexA	yafP	-
LexA	ybfE	-
LexA	ydjM	-
LexA	yebG	-
LrhA	lrhA	+
Lrp	adhE	-
Lrp	alaA	-
Lrp	argO	+
Lrp	aroA	+
Lrp	avtA	-
Lrp	cadA	+
Lrp	cadB	+
Lrp	dadA	-
Lrp	gabD	+
Lrp	gabT	+
Lrp	gcvH	+
Lrp	gcvP	+
Lrp	gcvT	+
Lrp	gltB	+
Lrp	gltD	+
Lrp	ilvA	-
Lrp	ilvD	-
Lrp	ilvE	-
Lrp	ilvH	+-
Lrp	ilvI	+-
Lrp	ilvM	-
Lrp	kbl	+
Lrp	leuE	-
Lrp	livF	-
Lrp	livG	-
Lrp	livH	-
Lrp	livJ	-
Lrp	livM	-
Lrp	lrp	-
Lrp	ompC	-
Lrp	oppA	-
Lrp	oppB	-
Lrp	oppC	-
Lrp	oppD	-
Lrp	oppF	-
Lrp	serA	+-
Lrp	serC	+
Lrp	tdh	+
Lrp	yhiD	-
Lrp	yojI	+
MalI	malI	-
MalI	malX	-
MalI	malY	-
MarR	marR	-
MetJ	ahpC	-
MetJ	ahpF	-
MetJ	folE	-
MetJ	metA	-
MetJ	metB	-
MetJ	metE	-
MetJ	metF	-
MetJ	metI	-
MetJ	metK	-
MetJ	metL	-
MetJ	metN	-
MetJ	metQ	-
MetJ	metR	-
MetR	glyA	+-
MetR	hmp	+
MetR	metE	+
MetR	metH	+
MetR	metR	-
MngR	mngA	-
MngR	mngB	-
MngR	mngR	-
MprA	acrA	-
MprA	acrB	-
MprA	emrB	-
MprA	mprA	-
MtlR	mtlA	-
MtlR	mtlD	-
MtlR	mtlR	-
NagC	chbA	-
NagC	chbB	-
NagC	chbC	-
NagC	chbF	-
NagC	chbG	-
NagC	chbR	-
NagC	chiP	-
NagC	creA	-
NagC	creB	-
NagC	creC	-
NagC	creD	-
NagC	crr	-
NagC	dinI	-
NagC	feoB	?
NagC	glmS	+-
NagC	glmU	+-
NagC	nagA	-
NagC	nagB	-
NagC	nagC	-
NagC	nagE	-
NagC	ptsH	-
NagC	ptsI	-
NagC	umpH	-
NarP	ccmA	+-
NarP	ccmB	+-
NarP	ccmC	+-
NarP	ccmD	+-
NarP	ccmE	+-
NarP	ccmF	+-
NarP	ccmG	+-
NarP	ccmH	+-
NarP	cysG	+
NarP	fdhF	+
NarP	fdnI	-
NarP	hcp	+
NarP	hcr	+
NarP	napA	+-
NarP	napB	+-
NarP	napC	+-
NarP	napD	+-
NarP	napF	+-
NarP	napG	+-
NarP	napH	+-
NarP	nirB	+
NarP	nirC	+
NarP	nirD	+
NarP	nrfA	+
NarP	nrfB	+
NarP	nrfC	+
NarP	nrfD	+
NarP	nrfG	+
NemR	gloA	-
NemR	nemA	-
NemR	nemR	-
NhaR	nhaA	+
NhaR	nhaR	+
NhaR	pgaC	+
NrdR	nrdA	-
NrdR	nrdB	-
NrdR	nrdD	-
NrdR	nrdG	-
NrdR	yfaE	-
NsrR	aceE	-
NsrR	aceF	-
NsrR	bamE	-
NsrR	cdd	-
NsrR	dkgB	-
NsrR	dsdC	-
NsrR	fhlA	-
NsrR	fliA	-
NsrR	fliY	-
NsrR	grxD	-
NsrR	hcp	-
NsrR	hcr	-
NsrR	hmp	-
NsrR	hycF	-
NsrR	hycG	-
NsrR	hycH	-
NsrR	hycI	-
NsrR	hypB	-
NsrR	hypD	-
NsrR	hypE	-
NsrR	ihfA	-
NsrR	infC	-
NsrR	lrp	-
NsrR	ndh	-
NsrR	nrfA	-
NsrR	nrfB	-
NsrR	nrfC	-
NsrR	nrfD	-
NsrR	nrfG	-
NsrR	pgpC	-
NsrR	pheS	-
NsrR	pheT	-
NsrR	rffE	-
NsrR	rplT	-
NsrR	rpmI	-
NsrR	sodB	-
NsrR	sufS	-
NsrR	tadA	-
NsrR	tehA	-
NsrR	tehB	-
NsrR	thrS	-
NsrR	ygbA	-
OmpR	bolA	-
OmpR	csgD	+
OmpR	csgE	+
OmpR	csgF	+
OmpR	csgG	+
OmpR	fadL	-
OmpR	ompC	+
OxyR	ahpC	+
OxyR	ahpF	+
OxyR	dps	+
OxyR	fur	+
OxyR	gor	+
OxyR	grxA	+
OxyR	hcp	+
OxyR	hcr	+
OxyR	hemH	+
OxyR	katG	+
OxyR	mntH	+
OxyR	nfsA	-
OxyR	oxyR	-
OxyR	rimK	-
OxyR	sufS	+
OxyR	trxC	+
OxyR	ybjN	-
OxyR	ychF	-
OxyR	yhjA	+
PdhR	aceE	-
PdhR	aceF	-
PdhR	fecB	+
PdhR	fecE	+
PdhR	ftsA	-
PdhR	ftsI	-
PdhR	ftsL	-
PdhR	ftsQ	-
PdhR	ftsW	-
PdhR	ftsZ	-
PdhR	grcA	-
PdhR	hemL	-
PdhR	lipA	-
PdhR	lpd	-
PdhR	lpxC	-
PdhR	mraY	-
PdhR	mraZ	-
PdhR	murC	-
PdhR	murD	-
PdhR	murE	-
PdhR	murF	-
PdhR	murG	-
PdhR	ndh	-
PdhR	pdhR	-
PdhR	rsmH	-
PepA	carA	-
PepA	carB	-
PepA	pepA	-
PgrR	ycjY	-
PhoB	argP	+
PhoB	cra	-
PhoB	cusA	+
PhoB	cusB	+
PhoB	cusC	+
PhoB	eda	-
PhoB	mipA	+
PhoB	phnO	+
PhoB	phoA	+
PhoB	phoB	+
PhoB	phoQ	+
PhoB	phoR	+
PhoB	phoU	+
PhoB	pstA	+
PhoB	pstB	+
PhoB	sbcC	-
PhoB	sbcD	-
PhoB	ugpQ	+-
PhoB	ydfH	+
PhoB	yhjC	+
PhoP	acrA	-
PhoP	acrB	-
PhoP	argD	-
PhoP	cysB	+
PhoP	dcuD	-
PhoP	fadL	+
PhoP	glgA	+
PhoP	glgB	+
PhoP	glgC	+
PhoP	glgP	+
PhoP	glgX	+
PhoP	hemL	+
PhoP	malS	+
PhoP	metB	+
PhoP	metL	+
PhoP	nagA	+
PhoP	phoP	+-
PhoP	phoQ	+-
PhoP	purD	+
PhoP	purH	+
PhoP	rstA	+
PhoP	rstB	+
PhoP	rutB	+
PhoP	rutD	+
PhoP	slyB	+-
PhoP	tolC	+
PhoP	treR	-
PhoP	yhiD	+
PspF	pspA	+
PspF	pspB	+
PspF	pspC	+
PspF	pspF	-
PspF	pspG	+
PurR	carA	-
PurR	carB	-
PurR	codA	-
PurR	codB	-
PurR	cvpA	-
PurR	gcvH	-
PurR	gcvP	-
PurR	gcvT	-
PurR	glnB	-
PurR	glyA	-
PurR	guaA	-
PurR	guaB	-
PurR	hflD	-
PurR	prs	-
PurR	purA	-
PurR	purB	-
PurR	purD	-
PurR	purE	-
PurR	purF	-
PurR	purH	-
PurR	purK	-
PurR	purL	-
PurR	purM	-
PurR	purN	-
PurR	purR	-
PurR	pyrD	-
PurR	speA	-
PurR	speB	-
PurR	ubiX	-
PutA	putA	-
PutA	putP	-
PuuR	puuA	-
PuuR	puuB	-
PuuR	puuC	-
PuuR	puuD	-
PuuR	puuP	-
PuuR	puuR	-
QseB	qseB	+
QseB	qseC	+
RcnR	rcnR	-
RcsB	aslB	+
RcsB	cadA	+
RcsB	cadB	+
RcsB	csgD	-
RcsB	csgE	-
RcsB	csgF	-
RcsB	csgG	-
RcsB	ftsA	+
RcsB	ftsZ	+
RcsB	gadB	+
RcsB	leuO	+
RcsB	lolA	+
RcsB	rarA	+
RcsB	wcaA	+
RcsB	wza	+
RcsB	wzc	+
RcsB	yhiD	+
RhaR	rhaR	+
RhaR	rhaS	+
RhaS	rhaR	+
RhaS	rhaS	+
Rob	acrA	+
Rob	acrB	+
Rob	aslB	+
Rob	marR	+
Rob	mltF	+
Rob	nfo	+
Rob	nfsA	+
Rob	rimK	+
Rob	rob	-
Rob	sodA	+
Rob	tolC	+
Rob	ybiS	+
Rob	ybjN	+
RstA	csgD	-
RstA	csgE	-
RstA	csgF	-
RstA	csgG	-
SdiA	ftsA	-
SdiA	ftsQ	+-
SdiA	ftsZ	-
SgrR	setA	+
SgrR	sgrR	-
SgrR	tbpA	-
SgrR	thiP	-
SgrR	thiQ	-
TorR	tnaA	+
TorR	torA	+
TorR	torC	+
TorR	torD	+
TorR	torR	-
TorR	yhiD	+
TreR	treB	-
TreR	treC	-
TyrR	aroF	-
TyrR	aroG	-
TyrR	aroP	-
TyrR	folA	+
TyrR	mtr	+
TyrR	tyrA	-
TyrR	tyrB	-
TyrR	tyrP	+-
TyrR	tyrR	-
UhpA	uhpT	+
YpdB	yhjX	+
YqhC	yqhD	+
ZntR	zntA	+
ZraR	zraR	+
Zur	ykgM	-
Zur	znuA	-
Zur	znuB	-
Zur	znuC	-

[truncated: 101 more sheets: P.stutzeri.ATCC, S.denitrificans.OS217, S.maltophilia.JV3, C.sakazakii.SP291, A.macleodii.str.Deep.ecotype, A.macleodii.str.Black.Sea.11, S.bongori.NCTC.12419, A.macleodii.str.Ionian.Sea.U7, P.stuartii.MRSN.2154, S.amazonensis.SB2B, S.agarivorans.SA1.DSM.21679, F.balearica.DSM.9799, V.fischeri.ES114, C.sakazakii.ES15, V.cholerae.MJ.1236, A.baumannii.TCDC.AB0715, P.stutzeri.DSM.10701, S.blattae.DSM.4481, A.oleivorans.DR1, L.longbeachae.NSW150 …]
