# Supplementary material for: Transcription Factors Exhibit Differential Conservation in Bacteria with Reduced Genomes
Source: PLoS One. 2016 Jan 14;11(1):e0146901. doi: 10.1371/journal.pone.0146901 (PMC4713081; doi:10.1371/journal.pone.0146901)
Supplement: S4 Table — (XLSX) [file pone.0146901.s004.xlsx]

## Sheet: S4 Table
S4 Table. Computed probabilities from hypergeometric distribution for each type of regulators in each bacterial genome.
Statistical significance is attained if the corresponding probability is below 0.05
Bacterium	Probability data for activators	Probability data for repressors	Probability data for dual regulators	Probability data for global regulation	Probability data for NAPs
Yersinia enterocolitica palearctica 105 5R r	p (#activators=24)=0.990437170197175	p (#repressors=42)=0.454596981988833	p (#duals=53)=0.125145060299161	p (#globals=10)=0.00893767843141214	p (#NAPs=4)=0.1573338883449
Shewanella loihica PV 4	p (#activators=12)=0.991652842445591	p (#repressors=20)=0.954202079036245	p (#duals=40)=0.00129013843029772	p (#globals=9)=0.000877786769049507	p (#NAPs=3)=0.157413115016112
Alteromonas macleodii English str Channel 673	p (#activators=10)=0.998058671001562	p (#repressors=19)=0.955805307730087	p (#duals=41)=0.000108772670177886	p (#globals=8)=0.0056068552828979	p (#NAPs=3)=0.141282252814756
Alteromonas macleodii str English Channel 615	p (#activators=13)=0.956265396139981	p (#repressors=21)=0.831717751552429	p (#duals=34)=0.0443279156725526	p (#globals=9)=0.00053518220802185	p (#NAPs=3)=0.136114406399113
Escherichia coli BW2952	p (#activators=46)=0.340502766956147	p (#repressors=60)=0.769614795914346	p (#duals=71)=0.794829760126857	p (#globals=10)=0.495017603814377	p (#NAPs=4)=0.758269933687914
Cellvibrio japonicus Ueda107	p (#activators=9)=0.979795305821371	p (#repressors=18)=0.677997424275185	p (#duals=28)=0.0506064228388204	p (#globals=8)=0.000938911328259223	p (#NAPs=3)=0.0748351589652802
Stenotrophomonas maltophilia R551 3	p (#activators=14)=0.9352562987554	p (#repressors=23)=0.702917402968473	p (#duals=33)=0.123969022372938	p (#globals=6)=0.117868200269853	p (#NAPs=3)=0.146554885056339
Pseudomonas stutzeri A1501	p (#activators=14)=0.911754184115611	p (#repressors=19)=0.945475216324741	p (#duals=35)=0.0224694843435381	p (#globals=7)=0.0281968007152488	p (#NAPs=3)=0.136114406399113
Psychromonas ingrahamii 37	p (#activators=5)=0.99998973221669	p (#repressors=25)=0.144766738813682	p (#duals=33)=0.0111518673936012	p (#globals=8)=0.00230348931530851	p (#NAPs=3)=0.10289109426976
Aeromonas veronii B565	p (#activators=18)=0.97281316680572	p (#repressors=29)=0.819133280970801	p (#duals=46)=0.00825006259867006	p (#globals=10)=0.000553474148341456	p (#NAPs=4)=0.0533915480537685
Pseudomonas stutzeri ATCC 17588 LMG 11199	p (#activators=13)=0.956265396139981	p (#repressors=19)=0.945475216324741	p (#duals=37)=0.00451246321903112	p (#globals=7)=0.0281968007152488	p (#NAPs=3)=0.136114406399113
Shewanella denitrificans OS217	p (#activators=10)=0.995946273606527	p (#repressors=20)=0.858919064668692	p (#duals=37)=0.00207635249144603	p (#globals=9)=0.000412842699072849	p (#NAPs=3)=0.126094161167074
Stenotrophomonas maltophilia JV3	p (#activators=14)=0.9352562987554	p (#repressors=22)=0.801977196962806	p (#duals=35)=0.0394102510676793	p (#globals=6)=0.117868200269853	p (#NAPs=3)=0.146554885056339
Cronobacter sakazakii SP291	p (#activators=26)=0.993346250004845	p (#repressors=45)=0.451836098281606	p (#duals=56)=0.154360361230702	p (#globals=10)=0.018481902966766	p (#NAPs=4)=0.208925042160446
Alteromonas macleodii str Deep ecotype	p (#activators=9)=0.999931694667641	p (#repressors=26)=0.58425859633177	p (#duals=41)=0.00241245517361608	p (#globals=9)=0.00139783273409393	p (#NAPs=3)=0.180368875289018
Alteromonas macleodii str Black Sea 11	p (#activators=11)=0.995297407922261	p (#repressors=19)=0.964469255360377	p (#duals=42)=0.000053832742029358	p (#globals=8)=0.00621224339870284	p (#NAPs=3)=0.146554885056339
Salmonella bongori NCTC 12419	p (#activators=32)=0.904549164629764	p (#repressors=42)=0.977430771732001	p (#duals=66)=0.000822292917383768	p (#globals=10)=0.0391168865695169	p (#NAPs=4)=0.280105610964005
Alteromonas macleodii str Ionian Sea U7	p (#activators=10)=0.998842447544651	p (#repressors=23)=0.737548062657549	p (#duals=38)=0.00559437243714588	p (#globals=9)=0.000777900688433528	p (#NAPs=3)=0.151931967701882
Providencia stuartii MRSN 2154	p (#activators=14)=0.999959052153944	p (#repressors=37)=0.238592417618659	p (#duals=50)=0.00392951340616813	p (#globals=10)=0.00129215701062811	p (#NAPs=4)=0.0741496402976635
Shewanella amazonensis SB2B	p (#activators=13)=0.985952770666762	p (#repressors=21)=0.941974460569166	p (#duals=40)=0.00284339416178336	p (#globals=9)=0.00111157712055909	p (#NAPs=3)=0.16868580914305
Simiduia agarivorans SA1 DSM 21679	p (#activators=8)=0.997248883709296	p (#repressors=19)=0.712798699733184	p (#duals=30)=0.0406892385079662	p (#globals=7)=0.0111741536050317	p (#NAPs=3)=0.090236981497369
Sodalis glossinidius str morsitans	p (#activators=14)=0.967268965560504	p (#repressors=26)=0.502917657784282	p (#duals=36)=0.0581892308390196	p (#globals=9)=0.00111157712055909	p (#NAPs=4)=0.0226959088665194
Ferrimonas balearica DSM 9799	p (#activators=12)=0.966013783796617	p (#repressors=19)=0.902454877721817	p (#duals=35)=0.00856536868686202	p (#globals=9)=0.000361422931715296	p (#NAPs=3)=0.12124218162815
Vibrio fischeri ES114	p (#activators=13)=0.999200114162545	p (#repressors=29)=0.620866895238559	p (#duals=45)=0.00252054080404562	p (#globals=10)=0.000278519987190201	p (#NAPs=4)=0.040948751127542
Cronobacter sakazakii ES15	p (#activators=25)=0.990872604156972	p (#repressors=41)=0.733785442573706	p (#duals=57)=0.0272930790876537	p (#globals=4)=0.978220979543355	p (#NAPs=4)=0.178914083085869
Vibrio cholerae MJ 1236	p (#activators=17)=0.988144114496306	p (#repressors=30)=0.728441780547881	p (#duals=44)=0.0351891876449657	p (#globals=9)=0.00705357751839809	p (#NAPs=4)=0.0533915480537685
Acinetobacter baumannii TCDC AB0715	p (#activators=11)=0.990752374093673	p (#repressors=26)=0.233944958242589	p (#duals=31)=0.17980261024788	p (#globals=6)=0.0977961044240763	p (#NAPs=3)=0.131051630918091
Pseudomonas stutzeri DSM 10701	p (#activators=14)=0.960874508197934	p (#repressors=21)=0.929302201430556	p (#duals=37)=0.023279443676533	p (#globals=7)=0.0419915148846094	p (#NAPs=3)=0.162997890950458
Shimwellia blattae DSM 4481 NBRC 105725	p (#activators=28)=0.922938892795073	p (#repressors=38)=0.95364051771506	p (#duals=59)=0.00738708048026097	p (#globals=10)=0.0134690828441282	p (#NAPs=4)=0.184639333744616
Acinetobacter oleivorans DR1	p (#activators=14)=0.9352562987554	p (#repressors=27)=0.235505131786603	p (#duals=28)=0.638293193360778	p (#globals=6)=0.117868200269853	p (#NAPs=3)=0.146554885056339
Legionella longbeachae NSW150	p (#activators=5)=0.973235211827524	p (#repressors=10)=0.829990771756218	p (#duals=19)=0.0509280344005537	p (#globals=7)=0.000328225533173951	p (#NAPs=3)=0.020147204966392
Nitrosococcus halophilus Nc 4	p (#activators=8)=0.741732935599148	p (#repressors=14)=0.313242641554033	p (#duals=14)=0.647773368814939	p (#globals=5)=0.0226376094979281	p (#NAPs=3)=0.0218271659433991
Thioflavicoccus mobilis 8321	p (#activators=8)=0.871670630539498	p (#repressors=11)=0.899121667786035	p (#duals=22)=0.0382289033932203	p (#globals=6)=0.00743637932103551	p (#NAPs=3)=0.0315271502708072
Glaciecola nitratireducens FR1064	p (#activators=9)=0.986667791424397	p (#repressors=16)=0.911852019708615	p (#duals=33)=0.00156226407190589	p (#globals=8)=0.00122922391932567	p (#NAPs=3)=0.0823269597846657
Listonella anguillarum M3	p (#activators=18)=0.960939365591779	p (#repressors=26)=0.948041953854783	p (#duals=45)=0.00975731867130415	p (#globals=9)=0.00586880930643366	p (#NAPs=4)=0.0489671644524484
Proteus mirabilis HI4320	p (#activators=17)=0.997018436847044	p (#repressors=32)=0.727635980905724	p (#duals=49)=0.00478526279236235	p (#globals=10)=0.00105232204292158	p (#NAPs=4)=0.068475138984193
Erwinia pyrifoliae Ep1 96	p (#activators=16)=0.997777735706103	p (#repressors=29)=0.887641621906636	p (#duals=49)=0.00165972074410273	p (#globals=9)=0.00921411665286841	p (#NAPs=4)=0.0605819051414906
Erwinia tasmaniensis Et1 99	p (#activators=17)=0.995153437545918	p (#repressors=29)=0.905727754368998	p (#duals=51)=0.000318668223471172	p (#globals=10)=0.00085331856747799	p (#NAPs=4)=0.0631327222000797
Marinobacter sp BSs20148	p (#activators=10)=0.981130774833184	p (#repressors=19)=0.74804060692396	p (#duals=31)=0.0271347229090615	p (#globals=7)=0.012366587881578	p (#NAPs=3)=0.0943495903701021
Halomonas elongata DSM 2581	p (#activators=11)=0.988534754076948	p (#repressors=23)=0.546251840497146	p (#duals=33)=0.0497043620980375	p (#globals=6)=0.0916348545875569	p (#NAPs=3)=0.126094161167074
Vibrio anguillarum 775	p (#activators=18)=0.960939365591779	p (#repressors=27)=0.906655240011675	p (#duals=44)=0.0206083229877229	p (#globals=9)=0.00586880930643366	p (#NAPs=4)=0.0489671644524484
Vibrio cholerae O1 biovar El Tor str N16961	p (#activators=17)=0.98213026657093	p (#repressors=29)=0.761407582381341	p (#duals=44)=0.0206083229877229	p (#globals=9)=0.00586880930643366	p (#NAPs=4)=0.0489671644524484
Thioalkalivibrio nitratireducens DSM 14787	p (#activators=6)=0.988652981760348	p (#repressors=16)=0.41359759220745	p (#duals=20)=0.26205472218257	p (#globals=5)=0.0517689520336117	p (#NAPs=3)=0.0384340757870865
Marinobacter hydrocarbonoclasticus ATCC 49840	p (#activators=15)=0.657763868235813	p (#repressors=15)=0.986390188978876	p (#duals=31)=0.0478490268461062	p (#globals=7)=0.015051544952221	p (#NAPs=3)=0.10289109426976
Thalassolituus oleivorans MIL 1	p (#activators=13)=0.783966314439034	p (#repressors=18)=0.784155264519531	p (#duals=27)=0.176219076665868	p (#globals=8)=0.00140075831068648	p (#NAPs=3)=0.0862295274147511
Marinomonas posidonica IVIA Po 181	p (#activators=9)=0.997930908975783	p (#repressors=27)=0.0860780737754561	p (#duals=29)=0.250340145253481	p (#globals=6)=0.0800911192150662	p (#NAPs=3)=0.116495826470111
Acinetobacter calcoaceticus PHEA 2	p (#activators=10)=0.993546673933126	p (#repressors=24)=0.339400517152072	p (#duals=31)=0.0990931265699242	p (#globals=6)=0.0800911192150662	p (#NAPs=3)=0.116495826470111
Xanthomonas albilineans GPE PC73	p (#activators=9)=0.840227091410786	p (#repressors=12)=0.89287815586105	p (#duals=23)=0.0476310372977448	p (#globals=7)=0.00153927846933439	p (#NAPs=3)=0.0384340757870865
Pseudoalteromonas haloplanktis TAC125	p (#activators=11)=0.992579857255603	p (#repressors=21)=0.831717751552429	p (#duals=37)=0.00451246321903112	p (#globals=8)=0.00505136482144666	p (#NAPs=3)=0.136114406399113
Proteus mirabilis BB2000	p (#activators=19)=0.972125355592451	p (#repressors=29)=0.905727754368998	p (#duals=48)=0.0057803800327446	p (#globals=10)=0.00085331856747799	p (#NAPs=4)=0.0631327222000797
Erwinia amylovora CFBP1430	p (#activators=17)=0.993881050559161	p (#repressors=29)=0.887641621906636	p (#duals=49)=0.00165972074410273	p (#globals=9)=0.00921411665286841	p (#NAPs=4)=0.0605819051414906
Edwardsiella tarda EIB202	p (#activators=28)=0.459329668371725	p (#repressors=30)=0.987292139568748	p (#duals=51)=0.0205672538403788	p (#globals=10)=0.00282303600142382	p (#NAPs=4)=0.100442195179198
Morganella morganii subsp morganii KT	p (#activators=18)=0.996075033064342	p (#repressors=34)=0.618551218236742	p (#duals=50)=0.00548564382076412	p (#globals=10)=0.00142962052239705	p (#NAPs=4)=0.07711562590957
Vibrio cholerae LMA3984 4	p (#activators=15)=0.97602931938807	p (#repressors=24)=0.892118625744969	p (#duals=42)=0.00425659176074383	p (#globals=9)=0.00216761193622494	p (#NAPs=4)=0.0308189067641783
Chromohalobacter salexigens DSM 3043	p (#activators=11)=0.985858968765303	p (#repressors=22)=0.629229590559612	p (#duals=33)=0.0381098737008225	p (#globals=6)=0.0857342255465263	p (#NAPs=3)=0.12124218162815
Allochromatium vinosum DSM 180	p (#activators=8)=0.890243917534463	p (#repressors=15)=0.460414006569279	p (#duals=18)=0.412492569076688	p (#globals=6)=0.00845900320989465	p (#NAPs=3)=0.0337364574424561
Frateuria aurantia DSM 6220	p (#activators=11)=0.974277247528501	p (#repressors=23)=0.378468322240318	p (#duals=28)=0.270170691356807	p (#globals=7)=0.0165551361539101	p (#NAPs=3)=0.107320274405366
Nitrosococcus oceani ATCC 19707	p (#activators=6)=0.926942929654266	p (#repressors=11)=0.709940233967405	p (#duals=17)=0.186231378714012	p (#globals=7)=0.000328225533173951	p (#NAPs=3)=0.020147204966392
Legionella pneumophila subsp pneumophila	p (#activators=6)=0.895571060501414	p (#repressors=9)=0.867863858082451	p (#duals=18)=0.0558358278227339	p (#globals=6)=0.00225496243199092	p (#NAPs=3)=0.0170358139270056
Tolumonas auensis DSM 9187	p (#activators=12)=0.999291023131603	p (#repressors=27)=0.696736873751977	p (#duals=42)=0.00838078107662539	p (#globals=10)=0.000171392571701507	p (#NAPs=4)=0.0339578694901594
Thioalkalivibrio sulfidophilus HL EbGr7	p (#activators=7)=0.97303368264959	p (#repressors=16)=0.460862220153365	p (#duals=21)=0.200508993856585	p (#globals=6)=0.0121796733846839	p (#NAPs=3)=0.0409245839740242
Pseudoxanthomonas spadix BD a59	p (#activators=9)=0.95630947563874	p (#repressors=21)=0.158958729781415	p (#duals=21)=0.539958701537378	p (#globals=7)=0.00455750974262133	p (#NAPs=3)=0.0610928031273404
Pseudoxanthomonas suwonensis 11 1	p (#activators=4)=0.998462233221464	p (#repressors=13)=0.698064569167459	p (#duals=24)=0.00667636454507412	p (#globals=6)=0.00743637932103551	p (#NAPs=3)=0.0315271502708072
Nitrosococcus watsonii C 113	p (#activators=6)=0.926942929654266	p (#repressors=14)=0.267662706061785	p (#duals=15)=0.443080848594369	p (#globals=6)=0.00313345916329078	p (#NAPs=3)=0.020147204966392
Methylococcus capsulatus Bath	p (#activators=5)=0.949702801830795	p (#repressors=10)=0.717130498301069	p (#duals=16)=0.160758014738555	p (#globals=6)=0.0018955656130659	p (#NAPs=3)=0.0156012812113295
Alkalilimnicola ehrlichii MLHE 1	p (#activators=2)=0.999986471915483	p (#repressors=20)=0.0386822215170191	p (#duals=20)=0.218114273117682	p (#globals=6)=0.00958592981050017	p (#NAPs=3)=0.0360383913933404
Acidithiobacillus caldus SM 1	p (#activators=5)=0.993345342649615	p (#repressors=20)=0.0210617882887598	p (#duals=15)=0.760737634384062	p (#globals=5)=0.0389331950978973	p (#NAPs=3)=0.0315271502708072
Acidithiobacillus ferrivorans SS3	p (#activators=8)=0.906628739885322	p (#repressors=15)=0.50875704313856	p (#duals=18)=0.467339964527396	p (#globals=5)=0.0472194991599525	p (#NAPs=3)=0.0360383913933404
Methylophaga nitratireducenticrescens	p (#activators=10)=0.919370712826111	p (#repressors=16)=0.792332978385875	p (#duals=25)=0.141189537227414	p (#globals=8)=0.000613189855924782	p (#NAPs=3)=0.0643745046760759
Alcanivorax borkumensis SK2	p (#activators=7)=0.99646659385768	p (#repressors=17)=0.719545322063999	p (#duals=28)=0.02811487843775	p (#globals=7)=0.00579188270086999	p (#NAPs=3)=0.0677584260726187
Psychrobacter cryohalolentis K5	p (#activators=6)=0.997358164534674	p (#repressors=22)=0.0576162074339351	p (#duals=21)=0.436345159114117	p (#globals=6)=0.0209710899503746	p (#NAPs=3)=0.0548335271373571
Acidithiobacillus ferrooxidans ATCC 23270	p (#activators=6)=0.972716358567661	p (#repressors=14)=0.509477440612837	p (#duals=19)=0.194301317425031	p (#globals=6)=0.00651147282600068	p (#NAPs=3)=0.0294092959014705
Kangiella koreensis DSM 16069	p (#activators=9)=0.861620140856672	p (#repressors=15)=0.602534130757703	p (#duals=21)=0.200508993856585	p (#globals=8)=0.000168987796288176	p (#NAPs=3)=0.0409245839740242
Idiomarina loihiensis GSL 199	p (#activators=8)=0.997248883709296	p (#repressors=20)=0.591817463043381	p (#duals=29)=0.0764286839347658	p (#globals=9)=0.000133169609821703	p (#NAPs=4)=0.00875208181747057
Methylophaga frappieri	p (#activators=8)=0.871670630539498	p (#repressors=11)=0.899121667786035	p (#duals=21)=0.077759537673408	p (#globals=8)=8.00038207916149E-05	p (#NAPs=3)=0.0315271502708072
Xylella fastidiosa 9a5c	p (#activators=3)=0.997977764475841	p (#repressors=17)=0.0280708402413648	p (#duals=14)=0.534452570381329	p (#globals=5)=0.0177206740398983	p (#NAPs=3)=0.0185505963509275
Mannheimia haemolytica D174	p (#activators=6)=0.999782304012729	p (#repressors=21)=0.41880463235125	p (#duals=32)=0.00615409451533659	p (#globals=9)=0.000114250375480438	p (#NAPs=4)=0.00817817481304627
Gallibacterium anatis UMN179	p (#activators=7)=0.999443237358961	p (#repressors=26)=0.0544665267119975	p (#duals=27)=0.249546828791413	p (#globals=9)=0.000154783281590466	p (#NAPs=3)=0.0943495903701021
Halorhodospira halophila SL1	p (#activators=3)=0.996468340045687	p (#repressors=15)=0.0764383734339703	p (#duals=14)=0.413721836994984	p (#globals=5)=0.0136119019100218	p (#NAPs=3)=0.0156012812113295
Cycloclasticus zancles 7 ME	p (#activators=6)=0.912416655610727	p (#repressors=11)=0.664952742081136	p (#duals=16)=0.250606909973007	p (#globals=6)=0.00266592022493797	p (#NAPs=3)=0.0185505963509275
Psychrobacter arcticus 273 4	p (#activators=6)=0.966436871292941	p (#repressors=13)=0.608708926351964	p (#duals=18)=0.257202019576469	p (#globals=4)=0.122598517300372	p (#NAPs=3)=0.0273816700442262
Halothiobacillus neapolitanus c2	p (#activators=8)=0.890243917534463	p (#repressors=12)=0.844293342164423	p (#duals=21)=0.101771947752696	p (#globals=6)=0.00845900320989465	p (#NAPs=3)=0.0337364574424561
Thiomicrospira crunogena XCL 2	p (#activators=4)=0.974896088296319	p (#repressors=10)=0.621433008266306	p (#duals=16)=0.0924274570463474	p (#globals=6)=0.00131258884304899	p (#NAPs=3)=0.0129664074050439
Bibersteinia trehalosi USDA ARS USMARC 192	p (#activators=5)=0.999812291921848	p (#repressors=21)=0.221706370553728	p (#duals=27)=0.0562396261612903	p (#globals=9)=5.07076185613671E-05	p (#NAPs=4)=0.00571986713600028
Pasteurella multocida 36950	p (#activators=4)=0.999984871925667	p (#repressors=20)=0.418069226964916	p (#duals=32)=0.00177782716810588	p (#globals=8)=0.000938911328259223	p (#NAPs=3)=0.0748351589652802
Haemophilus parasuis ZJ0906	p (#activators=4)=0.999943198011624	p (#repressors=20)=0.254086578221836	p (#duals=26)=0.0623659081074874	p (#globals=9)=0.000035778589836569	p (#NAPs=3)=0.0610928031273404
Actinobacillus succinogenes 130Z	p (#activators=7)=0.999033292792584	p (#repressors=21)=0.41880463235125	p (#duals=30)=0.0304627503977642	p (#globals=8)=0.00140075831068648	p (#NAPs=3)=0.0862295274147511
Mannheimia succiniciproducens MBEL55E	p (#activators=8)=0.998345163037201	p (#repressors=21)=0.548163901718394	p (#duals=32)=0.0176263313695312	p (#globals=9)=0.000179413787036185	p (#NAPs=4)=0.00998995662742258
Aggregatibacter actinomycetemcomitans D7S 1	p (#activators=2)=0.999999889988501	p (#repressors=25)=0.0317841545003187	p (#duals=28)=0.0506064228388204	p (#globals=9)=0.000070858917467966	p (#NAPs=4)=0.00662475177725431
Haemophilus somnus 2336	p (#activators=4)=0.999958937778557	p (#repressors=23)=0.0605997656097516	p (#duals=26)=0.0808751003704662	p (#globals=7)=0.00514496164063995	p (#NAPs=3)=0.0643745046760759
Actinobacillus pleuropneumoniae serovar 3 str JL03	p (#activators=6)=0.999707402890715	p (#repressors=24)=0.0973186174206224	p (#duals=28)=0.0845889315724182	p (#globals=9)=9.77322489049525E-05	p (#NAPs=4)=0.00763296315884318
Coxiella burnetii Dugway 5J108 111	p (#activators=3)=0.978100019194275	p (#repressors=7)=0.8282124423673	p (#duals=15)=0.0334795582872864	p (#globals=4)=0.0295799723535066	p (#NAPs=3)=0.00766355364324033
Candidatus Hamiltonella defensa 5AT Acyrthosiphon pisum	p (#activators=3)=0.912191607782225	p (#repressors=8)=0.325647055703796	p (#duals=8)=0.562860185894697	p (#globals=3)=0.0686975982318351	p (#NAPs=3)=0.00344620925786462
Aggregatibacter actinomycetemcomitans ANH9381	p (#activators=3)=0.999997672752602	p (#repressors=24)=0.0500481774060482	p (#duals=27)=0.0731392361287001	p (#globals=9)=6.00441277072817E-05	p (#NAPs=4)=0.00615985691569261
Francisella tularensis holarctica LVS	p (#activators=2)=0.971598440907221	p (#repressors=9)=0.130623425445824	p (#duals=6)=0.83387451664539	p (#globals=1)=0.648367004177737	p (#NAPs=1)=0.337137409889934
Francisella tularensis mediasiatica FSC147	p (#activators=4)=0.808679701579578	p (#repressors=9)=0.223030271123417	p (#duals=6)=0.905445684094709	p (#globals=1)=0.687083657223139	p (#NAPs=1)=0.366841960987573
Francisella tularensis tularensis FSC198	p (#activators=3)=0.912191607782225	p (#repressors=9)=0.173877693635335	p (#duals=6)=0.873736939022226	p (#globals=1)=0.668233275128147	p (#NAPs=1)=0.352117355429144
Haemophilus influenzae Rd KW20	p (#activators=4)=0.999800410109025	p (#repressors=15)=0.727866593525258	p (#duals=28)=0.00284169630979193	p (#globals=8)=0.000282061051932031	p (#NAPs=3)=0.0489750300978333
Serratia symbiotica str Cinara cedri	p (#activators=0)=1	p (#repressors=4)=0.743457187094773	p (#duals=9)=0.0457505542764018	p (#globals=4)=0.00272654740120731	p (#NAPs=4)=1.67878700008394E-05
Haemophilus ducreyi 35000HP	p (#activators=0)=1	p (#repressors=11)=0.565406477736863	p (#duals=21)=0.00177718440935498	p (#globals=8)=1.03899091007709E-05	p (#NAPs=3)=0.0156012812113295
secondary endosymbiont of Ctenarytaina eucalypti	p (#activators=1)=0.987697263918891	p (#repressors=5)=0.596020318019922	p (#duals=8)=0.187517692619413	p (#globals=3)=0.031604906199197	p (#NAPs=1)=0.274605277512631
Dichelobacter nodosus VCS1703A	p (#activators=3)=0.836529943231666	p (#repressors=5)=0.724006282552503	p (#duals=8)=0.330630834054402	p (#globals=2)=0.210782578691959	p (#NAPs=2)=0.0384178245922506
secondary endosymbiont of Heteropsylla cubana	p (#activators=1)=0.864933121361259	p (#repressors=2)=0.738254834445744	p (#duals=3)=0.566505395959813	p (#globals=1)=0.310969994467455	p (#NAPs=1)=0.136376438048357
Candidatus Vesicomyosocius okutanii HA	p (#activators=1)=0.969354653718008	p (#repressors=3)=0.823955909532869	p (#duals=7)=0.138465481666569	p (#globals=2)=0.11758438308557	p (#NAPs=2)=0.0193228383709661
Wigglesworthia glossinidia str endosymbiont of glossina brevipalpis	p (#activators=1)=0.958617598086361	p (#repressors=5)=0.280209894474286	p (#duals=4)=0.692545463151133	p (#globals=2)=0.100758661576609	p (#NAPs=2)=0.016216897938723
Baumannia cicadellinicola str Hc Homalodisca coagulata	p (#activators=1)=0.969354653718008	p (#repressors=5)=0.360911857779818	p (#duals=5)=0.543883670042135	p (#globals=2)=0.11758438308557	p (#NAPs=2)=0.0193228383709661
Buchnera aphidicola APS Acyrthosiphon pisum	p (#activators=0)=1	p (#repressors=2)=0.807786117249429	p (#duals=6)=0.0421885508857373	p (#globals=3)=0.00473443645299058	p (#NAPs=4)=1.17397692313562E-06
Buchnera aphidicola Sg Schizaphis graminum	p (#activators=0)=1	p (#repressors=2)=0.807786117249429	p (#duals=6)=0.0421885508857373	p (#globals=2)=0.055773696122068	p (#NAPs=3)=0.000177740106162733
Buchnera aphidicola Bp Baizongia pistaciae	p (#activators=0)=1	p (#repressors=2)=0.537404064772108	p (#duals=3)=0.303270248460476	p (#globals=0)=1	p (#NAPs=1)=0.0989333832664849
Buchnera aphidicola Cinara tujafilina	p (#activators=0)=1	p (#repressors=2)=0.537404064772108	p (#duals=3)=0.303270248460476	p (#globals=1)=0.2325077071585	p (#NAPs=1)=0.0989333832664849
Buchnera aphidicola BCc	p (#activators=0)=1	p (#repressors=1)=0.870022823508977	p (#duals=4)=0.0789628495980988	p (#globals=2)=0.0216581761580884	p (#NAPs=2)=0.00307523255015377
Candidatus Portiera aleyrodidarum BT B	p (#activators=0)=1	p (#repressors=0)=1	p (#duals=0)=1	p (#globals=0)=1	p (#NAPs=0)=1
Candidatus Carsonella ruddii PV	p (#activators=0)=1	p (#repressors=0)=1	p (#duals=0)=1	p (#globals=0)=1	p (#NAPs=0)=1
