# Supplementary material for: Transcription Factors Exhibit Differential Conservation in Bacteria with Reduced Genomes
Source: PLoS One. 2016 Jan 14;11(1):e0146901. doi: 10.1371/journal.pone.0146901 (PMC4713081; doi:10.1371/journal.pone.0146901)
Supplement: S5 Table — (XLSX) [file pone.0146901.s005.xlsx]

## Sheet: S5.1 Table
S5.1 Table. Phylogenetically independent contrasts of Frequency of activators vs Genome size, these contrasts were performed in PDAP:PDTREE module of Mesquite version 3.02.
Name of Contrast as Node - Node	Name of Node at Base of Contrast	Unstandardized Contrast for Trait 1	Unstandardized Contrast for Trait 2	Standard Deviation of Contrast	Nodal Value for Trait 1	Nodal Value for Trait 2	Uncorrected Height of Base Node from Root of Tree	Corrected Height of Base Node from Root of Tree	Average Uncorrected Height of Daughter Nodes	Average Corrected Height of Daughter Nodes	Name of First Daughter Branch (Descendant-Ancestor)	Corrected Length of First Daughter Branch	Name of Second Daughter Branch (Descendant-Ancestor)	Corrected Length of Second Daughter Branch	Standardized Contrast for Trait 1	Standardized Contrast for Trait 2
Node3-Pseudomonas_stutzeri_ATCC_17588___LMG_11199	Node2	0.00827951	0.980733	0.000988463	4.55123	13.3905	0	0	3.89056e-07	4.8853e-07	Node3-Node2	5.88004e-07	Pseudomonas_stutzeri_ATCC_17588___LMG_11199-Node2	3.89056e-07	8.37614	992.179
Node4-Pseudomonas_stutzeri_A1501	Node3	-0.397873	-0.683823	0.00269548	4.55621	13.9807	3.89056e-07	5.88004e-07	1.264e-06	4.22081e-06	Node4-Node3	7.0609e-06	Pseudomonas_stutzeri_A1501-Node3	2.04717e-07	-147.607	-253.692
Node5-Pseudomonas_stutzeri_DSM_10701	Node4	-0.0318636	-4.76524	0.00669899	4.16955	13.3162	1.93422e-06	7.64891e-06	1.91447e-05	3.00871e-05	Node5-Node4	3.84366e-05	Pseudomonas_stutzeri_DSM_10701-Node4	6.43987e-06	-4.75648	-711.337
Node6-Cellvibrio_japonicus_Ueda107	Node5	-0.729186	0.394155	0.00658856	4.14226	9.23476	2.99153e-05	4.60855e-05	4.81313e-05	6.779e-05	Node6-Node5	1.75541e-05	Cellvibrio_japonicus_Ueda107-Node5	2.58551e-05	-110.675	59.8242
Node219-Morganella_morganii_subsp__morganii_KT	Node6	0.0479352	-8.62228	0.0605537	3.84738	9.39416	4.04922e-05	6.36395e-05	0.00187037	0.00189702	Node219-Node6	6.99052e-06	Morganella_morganii_subsp__morganii_KT-Node6	0.00365977	0.791614	-142.391
Simiduia_agarivorans_SA1___DSM_21679-Node218	Node219	0.639933	-1.94729	0.00581206	3.84748	9.37772	4.04922e-05	7.063e-05	5.24419e-05	8.752e-05	Simiduia_agarivorans_SA1___DSM_21679-Node219	2.38995e-05	Node218-Node219	9.88054e-06	110.104	-335.044
Node126-Node7	Node218	-0.782428	-3.14179	0.00629743	3.6603	9.94729	4.04922e-05	8.05106e-05	5.00857e-05	0.000100339	Node126-Node218	1.86701e-05	Node7-Node218	2.09875e-05	-124.246	-498.9
Node220-Node209	Node126	-0.920033	-6.39905	0.00637804	3.29194	8.4682	5.22455e-05	9.91807e-05	6.5729e-05	0.00011952	Node220-Node126	8.83617e-06	Node209-Node126	3.18432e-05	-144.25	-1003.29
Node190-Node127	Node220	0.329909	2.19262	0.00602675	3.0921	7.07823	5.22455e-05	0.000108017	5.79951e-05	0.000126178	Node190-Node220	2.11393e-05	Node127-Node220	1.51824e-05	54.7408	363.815
Node191-Alcanivorax_borkumensis_SK2	Node190	0.272821	2.25346	0.00827137	3.28411	8.35434	5.69788e-05	0.000129156	8.23152e-05	0.000163364	Node191-Node190	2.72976e-05	Alcanivorax_borkumensis_SK2-Node190	4.1118e-05	32.9838	272.441
Node192-Node201	Node191	0.420056	0.495253	0.00861986	3.39296	9.25346	6.65335e-05	0.000156454	8.57868e-05	0.000193605	Node192-Node191	4.50165e-05	Node201-Node191	2.92855e-05	48.7312	57.4549
Node193-Node198	Node192	1.22262	5.98214	0.00908277	3.64746	9.55351	9.16551e-05	0.00020147	0.000130669	0.000242719	Node193-Node192	3.34919e-05	Node198-Node192	4.90047e-05	134.609	658.625
Acinetobacter_baumannii_TCDC_AB0715-Node195	Node193	0.144396	-1.9114	0.00365338	4.14381	11.9821	0.000121813	0.000234962	0.000128294	0.000241636	Acinetobacter_baumannii_TCDC_AB0715-Node193	6.85819e-06	Node195-Node193	6.48897e-06	39.524	-523.188
Acinetobacter_oleivorans_DR1-Acinetobacter_calcoaceticus_PHEA_2	Node195	0.29001	4	0.00139223	4.07361	12.9114	0.000127918	0.000241451	0.000128887	0.00024242	Acinetobacter_oleivorans_DR1-Node195	5.27508e-07	Acinetobacter_calcoaceticus_PHEA_2-Node195	1.41079e-06	208.306	2873.09
Psychrobacter_cryohalolentis_K5-Psychrobacter_arcticus_273_4	Node198	0.4504	0	0.00217472	2.92119	6	0.000139525	0.000250475	0.00014189	0.00025284	Psychrobacter_cryohalolentis_K5-Node198	1.88911e-06	Psychrobacter_arcticus_273_4-Node198	2.84031e-06	207.107	0
Node202-Node205	Node201	3.5364	11	0.0104588	3.2274	9.05826	7.99184e-05	0.000185739	9.61677e-05	0.000240433	Node202-Node201	1.93092e-05	Node205-Node201	9.00778e-05	338.126	1051.74
Halomonas_elongata_DSM_2581-Chromohalobacter_salexigens_DSM_3043	Node202	0.36465	0	0.00579279	3.85165	11	9.10268e-05	0.000205048	0.000107805	0.000221827	Halomonas_elongata_DSM_2581-Node202	1.92926e-05	Chromohalobacter_salexigens_DSM_3043-Node202	1.42638e-05	62.9489	0
Candidatus_Portiera_aleyrodidarum_BT_B-Candidatus_Carsonella_ruddii_PV	Node205	0.191996	0	0.0211416	0.315249	0	0.000101309	0.000275817	0.000324793	0.000499301	Candidatus_Portiera_aleyrodidarum_BT_B-Node205	8.47613e-05	Candidatus_Carsonella_ruddii_PV-Node205	0.000362207	9.08142	0
Node221-Node181	Node127	1.00489	0.49782	0.00671976	2.9542	6.16172	5.90115e-05	0.000123199	6.52618e-05	0.000145777	Node221-Node127	1.11888e-05	Node181-Node127	3.39663e-05	149.543	74.0831
Node174-Node128	Node221	-0.757717	0.530793	0.00714036	3.20319	6.28507	5.90115e-05	0.000134388	6.93754e-05	0.00015988	Node174-Node221	3.44033e-05	Node128-Node221	1.65815e-05	-106.117	74.3369
Node175-Node178	Node174	0.240097	2.96549	0.0090942	2.69191	6.64324	7.3992e-05	0.000168791	0.000103967	0.000210144	Node175-Node174	5.15336e-05	Node178-Node174	3.1171e-05	26.4011	326.086
Methylophaga_nitratireducenticrescens-Methylophaga_frappieri	Node175	0.3919	2	0.00386301	2.84151	8.49105	0.000122761	0.000220325	0.000130223	0.000227786	Methylophaga_nitratireducenticrescens-Node175	1.12589e-05	Methylophaga_frappieri-Node175	3.66392e-06	101.449	517.731
Cycloclasticus_zancles_7_ME-Thiomicrospira_crunogena_XCL_2	Node178	0.2277	2	0.0105109	2.60141	5.52555	8.51718e-05	0.000199962	0.000140412	0.000255202	Cycloclasticus_zancles_7_ME-Node178	2.62084e-05	Thiomicrospira_crunogena_XCL_2-Node178	8.42717e-05	21.6631	190.278
Node129-Node171	Node128	-0.495608	0.811751	0.0086923	3.44962	6.11244	6.47588e-05	0.000150969	9.82124e-05	0.000188747	Node129-Node128	1.31083e-05	Node171-Node128	6.24477e-05	-57.0169	93.3874
Node224-Methylococcus_capsulatus_Bath	Node129	0.0763593	1.61985	0.00545654	3.36364	6.25327	7.2654e-05	0.000164078	8.4172e-05	0.000178965	Node224-Node129	6.73792e-06	Methylococcus_capsulatus_Bath-Node129	2.30359e-05	13.9941	296.865
Node167-Node223	Node224	0.739276	1.80321	0.00612553	3.38092	6.61985	7.2654e-05	0.000170816	8.20684e-05	0.000189577	Node167-Node224	2.87187e-05	Node223-Node224	8.80334e-06	120.688	294.377
Thioflavicoccus_mobilis_8321-Allochromatium_vinosum_DSM_180	Node167	0.46845	0	0.00640078	3.94675	8	9.14827e-05	0.000199534	0.000111968	0.000220019	Thioflavicoccus_mobilis_8321-Node167	1.66847e-05	Allochromatium_vinosum_DSM_180-Node167	2.42853e-05	73.1864	0
Node158-Node222	Node223	-0.0204329	-2.15646	0.00602389	3.20747	6.19679	7.2654e-05	0.000179619	7.84113e-05	0.000197763	Node158-Node223	2.1265e-05	Node222-Node223	1.50223e-05	-3.39198	-357.984
Node159-Coxiella_burnetii_Dugway_5J108_111	Node158	1.22168	2.40351	0.00787009	3.1955	4.93307	8.41686e-05	0.000200884	0.000111138	0.000231853	Node159-Node158	1.21233e-05	Coxiella_burnetii_Dugway_5J108_111-Node158	4.98149e-05	155.231	305.398
Node160-Node163	Node159	0.434641	4.56898	0.00613047	3.43462	5.40351	8.82925e-05	0.000213007	0.000101299	0.000231799	Node160-Node159	1.15473e-05	Node163-Node159	2.60353e-05	70.8984	745.29
Thioalkalivibrio_nitratireducens_DSM_14787-Thioalkalivibrio_sulfidophilus_HL_EbGr7	Node160	0.5378	-1	0.00573806	3.56816	6.80734	9.47185e-05	0.000224555	0.000111181	0.000241017	Thioalkalivibrio_nitratireducens_DSM_14787-Node160	2.65818e-05	Thioalkalivibrio_sulfidophilus_HL_EbGr7-Node160	6.34349e-06	93.7251	-174.275
Alkalilimnicola_ehrlichii_MLHE_1-Halorhodospira_halophila_SL1	Node163	0.59749	-1	0.00595992	3.13352	2.23836	0.000107879	0.000239043	0.00012564	0.000256803	Alkalilimnicola_ehrlichii_MLHE_1-Node163	8.46663e-06	Halorhodospira_halophila_SL1-Node163	2.70541e-05	100.251	-167.787
Node147-Node130	Node222	0.959104	-0.229664	0.00780617	3.21593	7.08953	7.2654e-05	0.000194641	8.44703e-05	0.000225109	Node147-Node222	2.68761e-05	Node130-Node222	3.40601e-05	122.865	-29.4208
Node148-Node153	Node147	0.761098	0.681134	0.00936445	3.63895	6.98823	8.08072e-05	0.000221517	0.000120222	0.000265364	Node148-Node147	2.7094e-05	Node153-Node147	6.05989e-05	81.2752	72.7361
Nitrosococcus_halophilus_Nc_4-Node150	Node148	0.676783	2	0.00446523	3.8741	7.19868	0.000103113	0.000248612	0.000112729	0.000258581	Nitrosococcus_halophilus_Nc_4-Node148	7.98851e-06	Node150-Node148	1.19498e-05	151.567	447.905
Nitrosococcus_watsonii_C_113-Nitrosococcus_oceani_ATCC_19707	Node150	-0.14882	0	0.00175086	3.46848	6	0.000114357	0.000260561	0.000115889	0.000262094	Nitrosococcus_watsonii_C_113-Node150	1.96073e-06	Nitrosococcus_oceani_ATCC_19707-Node150	1.10478e-06	-84.9982	0
Node154-Acidithiobacillus_caldus_SM_1	Node153	-0.155107	1.88912	0.00507818	3.113	6.51754	0.000137331	0.000282116	0.000149092	0.00029501	Node154-Node153	5.07233e-06	Acidithiobacillus_caldus_SM_1-Node153	2.07155e-05	-30.5438	372.008
Acidithiobacillus_ferrivorans_SS3-Acidithiobacillus_ferrooxidans_ATCC_23270	Node154	0.22515	2	0.00302993	3.08249	6.88912	0.000140137	0.000287189	0.000144727	0.000291779	Acidithiobacillus_ferrivorans_SS3-Node154	5.09917e-06	Acidithiobacillus_ferrooxidans_ATCC_23270-Node154	4.08128e-06	74.3087	660.082
Node131-Node144	Node130	1.36338	2.57312	0.00888693	2.67984	7.21789	8.81333e-05	0.000228701	0.000107084	0.00026819	Node131-Node130	4.9075e-05	Node144-Node130	2.99026e-05	153.414	289.54
Node132-Frateuria_aurantia_DSM_6220	Node131	-0.147027	-4.19922	0.00769633	3.52702	8.81678	0.000122423	0.000277776	0.0001499	0.000307393	Node132-Node131	2.84373e-05	Frateuria_aurantia_DSM_6220-Node131	3.07962e-05	-19.1035	-545.613
Node133-Xylella_fastidiosa_9a5c	Node132	1.1053	5.79702	0.00435402	3.45643	6.80078	0.000146581	0.000306214	0.000153994	0.000315692	Node133-Node132	6.52814e-06	Xylella_fastidiosa_9a5c-Node132	1.24294e-05	253.857	1331.42
Node134-Node139	Node133	0.215373	-0.408988	0.00406503	3.83705	8.79702	0.000148978	0.000312742	0.000152712	0.000321004	Node134-Node133	8.32358e-06	Node139-Node133	8.20089e-06	52.9819	-100.611
Node135-Pseudoxanthomonas_suwonensis_11_1	Node134	1.14678	10	0.00453785	3.94554	8.59101	0.000152188	0.000321065	0.000162019	0.000331361	Node135-Node134	1.11383e-05	Pseudoxanthomonas_suwonensis_11_1-Node134	9.45387e-06	252.713	2203.68
Stenotrophomonas_maltophilia_JV3-Stenotrophomonas_maltophilia_R551_3	Node135	-0.02949	0	0.00215617	4.56583	14	0.000162397	0.000332204	0.000164721	0.000334528	Stenotrophomonas_maltophilia_JV3-Node135	3.36524e-06	Stenotrophomonas_maltophilia_R551_3-Node135	1.28383e-06	-13.677	0
Xanthomonas_albilineans_GPE_PC73-Pseudoxanthomonas_spadix_BD_a59	Node139	0.39975	0	0.00431051	3.73016	9	0.000153236	0.000320943	0.000162526	0.000330233	Xanthomonas_albilineans_GPE_PC73-Node139	5.67694e-06	Pseudoxanthomonas_spadix_BD_a59-Node139	1.29035e-05	92.7385	0
Halothiobacillus_neapolitanus_c2-Dichelobacter_nodosus_VCS1703A	Node144	1.19354	5	0.0107414	2.16364	6.24366	9.17438e-05	0.000258604	0.000149433	0.000316293	Halothiobacillus_neapolitanus_c2-Node144	4.05286e-05	Dichelobacter_nodosus_VCS1703A-Node144	7.48491e-05	111.116	465.489
Legionella_longbeachae_NSW150-Legionella_pneumophila_subsp__pneumophila	Node171	0.65662	-1	0.00373278	3.85925	5.44152	0.000123771	0.000213417	0.000130738	0.000220384	Legionella_longbeachae_NSW150-Node171	6.15205e-06	Legionella_pneumophila_subsp__pneumophila-Node171	7.78163e-06	175.906	-267.897
Kangiella_koreensis_DSM_16069-Node183	Node181	1.44575	7.10472	0.00930883	2.1983	5.78725	7.15122e-05	0.000157166	9.78298e-05	0.000200493	Kangiella_koreensis_DSM_16069-Node181	3.91851e-05	Node183-Node181	4.74693e-05	155.309	763.224
Node184-Candidatus_Vesicomyosocius_okutanii_HA	Node183	0.871303	2.03049	0.0117475	1.40632	1.89528	8.49623e-05	0.000204635	0.000153843	0.000273637	Node184-Node183	7.71554e-05	Candidatus_Vesicomyosocius_okutanii_HA-Node183	6.08484e-05	74.1692	172.844
Francisella_tularensis_tularensis_FSC198-Node186	Node184	-0.00223416	-0.0817492	0.00101649	1.89345	3.03049	0.000161876	0.00028179	0.000162275	0.000282307	Francisella_tularensis_tularensis_FSC198-Node184	3.85319e-07	Node186-Node184	6.4793e-07	-2.19792	-80.4231
Francisella_tularensis_holarctica_LVS-Francisella_tularensis_mediasiatica_FSC147	Node186	0.0021	-2	0.000975794	1.89485	3.08175	0.000162288	0.000282438	0.000162764	0.000282914	Francisella_tularensis_holarctica_LVS-Node186	5.15007e-07	Francisella_tularensis_mediasiatica_FSC147-Node186	4.37167e-07	2.15209	-2049.61
Marinobacter_sp__BSs20148-Marinobacter_hydrocarbonoclasticus_ATCC_49840	Node209	0.07438	-5	0.00479818	4.01213	13.4773	7.92126e-05	0.000131024	9.07239e-05	0.000142535	Marinobacter_sp__BSs20148-Node209	1.60112e-05	Marinobacter_hydrocarbonoclasticus_ATCC_49840-Node209	7.01142e-06	15.5017	-1042.06
Node8-Node123	Node7	0.362175	-0.329265	0.00741166	4.07437	11.61	4.7926e-05	0.000101498	6.51225e-05	0.000128964	Node8-Node7	3.06065e-05	Node123-Node7	2.43261e-05	48.8656	-44.4252
Node9-Node118	Node8	-0.404753	-0.238622	0.00546518	4.27616	11.4265	7.10656e-05	0.000132105	7.65044e-05	0.000147039	Node9-Node8	1.48752e-05	Node118-Node8	1.4993e-05	-74.0604	-43.6623
Node10-Ferrimonas_balearica_DSM_9799	Node9	-0.32112	-1.08671	0.00699106	4.07458	11.3077	7.46404e-05	0.00014698	9.47351e-05	0.000171417	Node10-Node9	1.77381e-05	Ferrimonas_balearica_DSM_9799-Node9	3.11369e-05	-45.9329	-155.443
Node225-Node114	Node10	0.209152	6.87895	0.00627475	3.95804	10.9133	8.36929e-05	0.000164718	8.79821e-05	0.000184404	Node225-Node10	1.29352e-05	Node114-Node10	2.64374e-05	33.3323	1096.29
Node101-Node11	Node225	0.0565067	-4.90399	0.00721977	4.02675	13.1732	8.36929e-05	0.000177653	9.39274e-05	0.000203716	Node101-Node225	2.38245e-05	Node11-Node225	2.83005e-05	7.82667	-679.245
Node102-Pseudoalteromonas_haloplanktis_TAC125	Node101	0.578538	-0.195012	0.00879269	4.05258	10.9318	8.99363e-05	0.000201478	0.000125112	0.000240133	Node102-Node101	5.02761e-05	Pseudoalteromonas_haloplanktis_TAC125-Node101	2.70352e-05	65.7977	-22.1789
Node103-Glaciecola_nitratireducens_FR1064	Node102	0.393204	2.4093	0.00608543	4.42881	10.805	0.000133253	0.000251754	0.000151103	0.00027027	Node103-Node102	9.28868e-06	Glaciecola_nitratireducens_FR1064-Node102	2.77437e-05	64.6141	395.914
Node104-Node109	Node103	0.00315631	0.953835	0.00295986	4.52743	11.4093	0.000141208	0.000261042	0.000144797	0.000265423	Node104-Node103	1.6417e-06	Node109-Node103	7.11906e-06	1.06637	322.257
Node105-Alteromonas_macleodii_str__English_Channel_615	Node104	-0.127491	-3.31365	0.0013912	4.52803	11.588	0.000142377	0.000262684	0.000143167	0.000263652	Node105-Node104	1.11074e-06	Alteromonas_macleodii_str__English_Channel_615-Node104	8.2469e-07	-91.6414	-2381.87
Alteromonas_macleodii_str__Deep_ecotype-Alteromonas_macleodii_str__Ionian_Sea_U7	Node105	0.038	-1	0.00128184	4.45486	9.68635	0.000143134	0.000263795	0.000143955	0.000264616	Alteromonas_macleodii_str__Deep_ecotype-Node105	1.12775e-06	Alteromonas_macleodii_str__Ionian_Sea_U7-Node105	5.15367e-07	29.6449	-780.128
Alteromonas_macleodii_English_str__Channel_673-Alteromonas_macleodii_str__Black_Sea_11	Node109	0.12127	-1	0.00218646	4.52487	10.6342	0.000147218	0.000268161	0.000149608	0.000270552	Alteromonas_macleodii_English_str__Channel_673-Node109	3.03192e-06	Alteromonas_macleodii_str__Black_Sea_11-Node109	1.74871e-06	55.464	-457.359
Node12-Node91	Node11	-0.343412	1.6204	0.00753585	3.99607	15.8358	9.79185e-05	0.000205954	0.000116937	0.000234348	Node12-Node11	2.5759e-05	Node91-Node11	3.103e-05	-45.5705	215.025
Node13-Node88	Node12	-0.557969	1.04902	0.00692355	3.84031	16.5708	0.000112253	0.000231713	0.000124309	0.00025568	Node13-Node12	1.87907e-05	Node88-Node12	2.91448e-05	-80.59	151.514
Node14-Node65	Node13	1.76707	14.2051	0.00855931	3.62158	16.982	0.000117156	0.000250503	0.000148843	0.000287134	Node14-Node13	1.862e-05	Node65-Node13	5.46418e-05	206.45	1659.61
Node15-Node62	Node14	-0.362713	-0.220145	0.00470175	4.07069	20.5923	0.000130295	0.000269123	0.000135703	0.000280177	Node15-Node14	1.20615e-05	Node62-Node14	1.0045e-05	-77.1443	-46.8219
Node16-Node33	Node15	0.785246	9.08911	0.00427467	3.8728	20.4722	0.000137798	0.000281185	0.000142299	0.000290321	Node16-Node15	9.55585e-06	Node33-Node15	8.71699e-06	183.697	2126.27
Node17-Node28	Node16	0.400976	11.8994	0.00405077	4.28344	25.2254	0.000143952	0.000290741	0.00015002	0.000298945	Node17-Node16	4.81472e-06	Node28-Node16	1.1594e-05	98.9877	2937.58
Node18-Node21	Node17	-0.0124337	-10.1394	0.00341233	4.4011	28.717	0.00014625	0.000295555	0.000149373	0.000301377	Node18-Node17	3.67852e-06	Node21-Node17	7.96546e-06	-3.64375	-2971.41
Cronobacter_sakazakii_Sp291-Cronobacter_sakazakii_ES15	Node18	0.25011	1	0.00207713	4.39717	25.5138	0.000148851	0.000299234	0.000151008	0.000301391	Cronobacter_sakazakii_Sp291-Node18	2.09778e-06	Cronobacter_sakazakii_ES15-Node18	2.21667e-06	120.412	481.434
Node22-Shimwellia_blattae_DSM_4481___NBRC_105725	Node21	0.374828	11.4341	0.00441797	4.4096	35.6532	0.000149896	0.000303521	0.000157799	0.00031328	Node22-Node21	6.45412e-06	Shimwellia_blattae_DSM_4481___NBRC_105725-Node21	1.30644e-05	84.8415	2588.08
Node23-Salmonella_bongori_NCTC_12419	Node22	0.148044	14.9865	0.00385326	4.53355	39.4341	0.000152638	0.000309975	0.000160008	0.000317399	Node23-Node22	7.48243e-06	Salmonella_bongori_NCTC_12419-Node22	7.36518e-06	38.4205	3889.3
Escherichia_coli_BW2952-Escherichia_coli_K_12_substr__MG1655	Node23	-0.06081	-2	0.00065559	4.60815	46.9865	0.000160013	0.000317457	0.000160228	0.000317672	Escherichia_coli_BW2952-Node23	2.11997e-07	Escherichia_coli_K_12_substr__MG1655-Node23	2.17802e-07	-92.7561	-3050.69
Node29-Erwinia_tasmaniensis_Et1_99	Node28	-0.14237	-0.383483	0.00265351	4.00012	16.8175	0.00015379	0.000302335	0.000156926	0.000305855	Node29-Node28	3.69105e-06	Erwinia_tasmaniensis_Et1_99-Node28	3.35006e-06	-53.6535	-144.519
Erwinia_pyrifoliae_Ep1_96-Erwinia_amylovora_CFBP1430	Node29	0.23902	-1	0.00180314	3.92549	16.6165	0.000156712	0.000306026	0.000158338	0.000307651	Erwinia_pyrifoliae_Ep1_96-Node29	2.00449e-06	Erwinia_amylovora_CFBP1430-Node29	1.24682e-06	132.558	-554.588
Node34-Node39	Node33	1.04787	-0.551224	0.00519077	3.4982	16.1363	0.000140646	0.000289902	0.000148036	0.000303374	Node34-Node33	1.8306e-05	Node39-Node33	8.63812e-06	201.871	-106.193
Providencia_stuartii_MRSN_2154-Node36	Node34	0.479873	-4.40362	0.00528086	4.21012	15.7618	0.000152259	0.000308208	0.000166127	0.000322152	Providencia_stuartii_MRSN_2154-Node34	1.11572e-05	Node36-Node34	1.67303e-05	90.8703	-833.883
Proteus_mirabilis_HI4320-Proteus_mirabilis_BB2000	Node36	0.25315	-2	0.000848518	3.92224	18.4036	0.000168839	0.000324938	0.000169199	0.000325298	Proteus_mirabilis_HI4320-Node36	5.05292e-07	Proteus_mirabilis_BB2000-Node36	2.14692e-07	298.344	-2357.05
Edwardsiella_tarda_EIB202-Node41	Node39	1.20207	21.8854	0.00468938	3.16226	16.313	0.000143812	0.00029854	0.000150417	0.000309535	Edwardsiella_tarda_EIB202-Node39	1.1743e-05	Node41-Node39	1.02473e-05	256.338	4667.02
Node42-Node51	Node41	1.82715	9.44724	0.00620172	2.6021	6.11458	0.000145278	0.000308787	0.000156442	0.000328018	Node42-Node41	1.35678e-05	Node51-Node41	2.48935e-05	294.621	1523.33
Node43-Sodalis_glossinidius__str__morsitans	Node42	-2.98631	-13	0.00410184	3.24666	9.44724	0.000155017	0.000322355	0.000160776	0.000330768	Node43-Node42	1.09328e-05	Sodalis_glossinidius__str__morsitans-Node42	5.89236e-06	-728.04	-3169.31
Secondary_endosymbiont_of_Ctenarytaina_eucalypti-Node45	Node43	0.536483	0	0.00530965	1.30619	1	0.000160642	0.000333288	0.000167919	0.000347384	Secondary_endosymbiont_of_Ctenarytaina_eucalypti-Node43	7.09144e-06	Node45-Node43	2.11009e-05	101.039	0
Node46-Wigglesworthia_glossinidia__str__endosymbiont_of_glossina_brevipalpis	Node45	0.291675	0	0.00799472	0.904657	1	0.000168105	0.000354389	0.000193894	0.000386346	Node46-Node45	1.97268e-05	Wigglesworthia_glossinidia__str__endosymbiont_of_glossina_brevipalpis-Node45	4.41888e-05	36.4834	0
secondary_endosymbiont_of_Heteropsylla_cubana-Baumannia_cicadellinicola_str__Hc__Homalodisca_coagulata_	Node46	0.435406	0	0.00772884	0.994679	1	0.000175495	0.000374115	0.000205362	0.000403983	secondary_endosymbiont_of_Heteropsylla_cubana-Node46	1.74128e-05	Baumannia_cicadellinicola_str__Hc__Homalodisca_coagulata_-Node46	4.23222e-05	56.3352	0
Serratia_symbiotica_str__Cinara_cedri-Node53	Node51	1.26458	0	0.00788786	1.41951	0	0.000157867	0.000333681	0.000184951	0.00036479	Serratia_symbiotica_str__Cinara_cedri-Node51	1.68884e-05	Node53-Node51	4.533e-05	160.32	0
Node54-Buchnera_aphidicola_BCc	Node53	0.123813	0	0.00582184	0.498175	0	0.000195147	0.000379011	0.00020798	0.000395958	Node54-Node53	1.31596e-05	Buchnera_aphidicola_BCc-Node53	2.07341e-05	21.267	0
Buchnera_aphidicola__Cinara_tujafilina_-Node56	Node54	-0.192605	0	0.00574463	0.546247	0	0.000200079	0.00039217	0.000212491	0.000408671	Buchnera_aphidicola__Cinara_tujafilina_-Node54	1.73605e-05	Node56-Node54	1.56403e-05	-33.5278	0
Node57-Buchnera_aphidicola_Bp__Baizongia_pistaciae_	Node56	0.0296343	0	0.0059804	0.63753	0	0.000207543	0.000407811	0.000223875	0.000425693	Node57-Node56	1.26526e-05	Buchnera_aphidicola_Bp__Baizongia_pistaciae_-Node56	2.31125e-05	4.95523	0
Buchnera_aphidicola_APS__Acyrthosiphon_pisum_-Buchnera_aphidicola_Sg__Schizaphis_graminum_	Node57	0.014271	0	0.00353322	0.648013	0	0.000217095	0.000420463	0.000223337	0.000426705	Buchnera_aphidicola_APS__Acyrthosiphon_pisum_-Node57	6.7459e-06	Buchnera_aphidicola_Sg__Schizaphis_graminum_-Node57	5.73775e-06	4.03909	0
Yersinia_enterocolitica_palearctica_105_5R_r_-Candidatus_Hamiltonella_defensa_5AT__Acyrthosiphon_pisum_	Node62	2.45261	21	0.00712271	4.23551	20.6924	0.000133608	0.000279168	0.000158975	0.000304535	Yersinia_enterocolitica_palearctica_105_5R_r_-Node62	7.99077e-06	Candidatus_Hamiltonella_defensa_5AT__Acyrthosiphon_pisum_-Node62	4.27422e-05	344.337	2948.32
Node226-Actinobacillus_succinogenes_130Z	Node65	-0.0241603	-0.923119	0.00444405	2.30362	6.38723	0.00016739	0.000305145	0.000173945	0.00031502	Node226-Node65	6.63971e-06	Actinobacillus_succinogenes_130Z-Node65	1.31098e-05	-5.43655	-207.72
Mannheimia_succiniciproducens_MBEL55E-Node66	Node226	0.0348721	3.60938	0.00516466	2.2955	6.07688	0.00016739	0.000311785	0.000177929	0.000325122	Mannheimia_succiniciproducens_MBEL55E-Node226	1.42121e-05	Node66-Node226	1.24616e-05	6.75206	698.861
Node67-Node72	Node66	0.405516	3.27258	0.00483338	2.27921	4.39062	0.000174256	0.000324246	0.00018057	0.000335927	Node67-Node66	9.29016e-06	Node72-Node66	1.40714e-05	83.8991	677.081
Node68-Actinobacillus_pleuropneumoniae_serovar_3_str__JL03	Node67	0.315838	-0.490241	0.00472565	2.44047	5.69203	0.00017833	0.000333537	0.000186566	0.000344703	Node68-Node67	8.30296e-06	Actinobacillus_pleuropneumoniae_serovar_3_str__JL03-Node67	1.40288e-05	66.8347	-103.74
Mannheimia_haemolytica_D174-Bibersteinia_trehalosi_USDA_ARS_USMARC_192	Node68	0.29435	1	0.00484261	2.5579	5.50976	0.000180773	0.00034184	0.000192498	0.000353565	Mannheimia_haemolytica_D174-Node68	1.14966e-05	Bibersteinia_trehalosi_USDA_ARS_USMARC_192-Node68	1.19543e-05	60.7833	206.5
Node227-Haemophilus_ducreyi_35000HP	Node72	0.564915	4.06776	0.00478442	2.03495	2.41945	0.00018281	0.000338318	0.000189618	0.000349763	Node227-Node72	9.27564e-06	Haemophilus_ducreyi_35000HP-Node72	1.36151e-05	118.074	850.209
Haemophilus_somnus_2336-Node73	Node227	-7.52523e-06	-0.106298	0.00633532	2.26386	4.06776	0.00018281	0.000347593	0.000199864	0.000367662	Haemophilus_somnus_2336-Node227	2.55855e-05	Node73-Node227	1.45508e-05	-0.00118782	-16.7786
Node74-Haemophilus_parasuis_ZJ0906	Node73	-0.125172	0.21858	0.00491303	2.26387	4.1063	0.000191331	0.000362144	0.000199786	0.000374213	Node74-Node73	1.23994e-05	Haemophilus_parasuis_ZJ0906-Node73	1.17385e-05	-25.4775	44.4898
Node75-Pasteurella_multocida_36950	Node74	-0.271167	0.395271	0.00540751	2.19957	4.21858	0.000196503	0.000374544	0.000207099	0.000389164	Node75-Node74	1.30712e-05	Pasteurella_multocida_36950-Node74	1.617e-05	-50.1463	73.0966
Gallibacterium_anatis_UMN179-Node77	Node75	0.782311	3.30912	0.00693066	2.07835	4.39527	0.000201525	0.000387615	0.000222991	0.000411632	Gallibacterium_anatis_UMN179-Node75	3.78095e-05	Node77-Node75	1.02247e-05	112.877	477.46
Node78-Haemophilus_influenzae_Rd_KW20	Node77	0.386063	-1.46089	0.00553046	1.91183	3.69088	0.000206648	0.00039784	0.000221461	0.000413133	Node78-Node77	2.41142e-05	Haemophilus_influenzae_Rd_KW20-Node77	6.47182e-06	69.8067	-264.154
Aggregatibacter_actinomycetemcomitans_D7S_1-Aggregatibacter_actinomycetemcomitans_ANH9381	Node78	0.17226	-1	0.00196405	2.2162	2.53911	0.000229803	0.000421954	0.000231732	0.000423882	Aggregatibacter_actinomycetemcomitans_D7S_1-Node78	2.07961e-06	Aggregatibacter_actinomycetemcomitans_ANH9381-Node78	1.7779e-06	87.7063	-509.151
Aeromonas_veronii_B565-Tolumonas_auensis_DSM_9187	Node88	1.08049	6	0.00663329	4.17955	15.933	0.000131461	0.000260857	0.000153462	0.000282858	Aeromonas_veronii_B565-Node88	1.51582e-05	Tolumonas_auensis_DSM_9187-Node88	2.88423e-05	162.889	904.529
Vibrio_fischeri_ES114-Node93	Node91	0.202184	-4.38144	0.00544685	4.18372	14.9504	0.000121621	0.000236984	0.00013253	0.000251818	Vibrio_fischeri_ES114-Node91	1.32068e-05	Node93-Node91	1.64614e-05	37.1195	-804.399
Node94-Node98	Node93	-0.109038	-1.66065	0.00579534	4.07154	17.3814	0.000130232	0.000253445	0.000146888	0.000270238	Node94-Node93	2.10759e-05	Node98-Node93	1.25101e-05	-18.8147	-286.549
Node228-Vibrio_cholerae_LMA3984_4	Node94	0.394806	2	0.000563798	4.00311	16.3394	0.000151237	0.000274521	0.000151344	0.00027468	Node228-Node94	1.05e-07	Vibrio_cholerae_LMA3984_4-Node94	2.12869e-07	700.262	3547.37
Vibrio_cholerae_O1_biovar_El_Tor_str__N16961-Vibrio_cholerae_MJ_1236	Node228	-0.20291	0	0.000648134	4.13353	17	0.000151237	0.000274626	0.000151447	0.000274836	Vibrio_cholerae_O1_biovar_El_Tor_str__N16961-Node228	2.07164e-07	Vibrio_cholerae_MJ_1236-Node228	2.12914e-07	-313.068	0
Listonella_anguillarum_M3-Vibrio_anguillarum_775	Node98	0.06584	0	0.00159417	4.11215	18	0.00014254	0.000265955	0.00014381	0.000267226	Listonella_anguillarum_M3-Node98	2.21571e-07	Vibrio_anguillarum_775-Node98	2.31982e-06	41.3004	0
Psychromonas_ingrahamii_37-Idiomarina_loihiensis_GSL_199	Node114	1.71984	-3	0.00853257	3.8176	6.2943	9.22714e-05	0.000191155	0.000128674	0.000227558	Psychromonas_ingrahamii_37-Node114	3.14105e-05	Idiomarina_loihiensis_GSL_199-Node114	4.13943e-05	201.562	-351.594
Node119-Shewanella_denitrificans_OS217	Node118	-0.110365	2.56348	0.00566831	4.47934	11.5463	7.83684e-05	0.000147098	9.14853e-05	0.000163162	Node119-Node118	1.27489e-05	Shewanella_denitrificans_OS217-Node118	1.93809e-05	-19.4705	452.248
Shewanella_loihica_PV_4-Shewanella_amazonensis_SB2B	Node119	0.29645	-1	0.00489598	4.43554	12.5635	8.52212e-05	0.000159846	9.72066e-05	0.000171832	Shewanella_loihica_PV_4-Node119	1.35071e-05	Shewanella_amazonensis_SB2B-Node119	1.04636e-05	60.5496	-204.249
Thalassolituus_oleivorans_MIL_1-Marinomonas_posidonica_IVIA_Po_181	Node123	0.02039	4	0.0078104	3.91399	11.7558	5.91794e-05	0.000125824	8.96806e-05	0.000156325	Thalassolituus_oleivorans_MIL_1-Node123	1.89749e-05	Marinomonas_posidonica_IVIA_Po_181-Node123	4.20275e-05	2.61062	512.137

## Sheet: S5.2 Table
S5.2 Table. Phylogenetically independent contrasts of Frequency of repressors vs Genome size, these contrasts were performed in PDAP:PDTREE module of Mesquite version 3.02.
Name of Contrast as Node - Node	Name of Node at Base of Contrast	Unstandardized Contrast for Trait 1	Unstandardized Contrast for Trait 2	Standard Deviation of Contrast	Nodal Value for Trait 1	Nodal Value for Trait 2	Uncorrected Height of Base Node from Root of Tree	Corrected Height of Base Node from Root of Tree	Average Uncorrected Height of Daughter Nodes	Average Corrected Height of Daughter Nodes	Name of First Daughter Branch (Descendant-Ancestor)	Corrected Length of First Daughter Branch	Name of Second Daughter Branch (Descendant-Ancestor)	Corrected Length of Second Daughter Branch	Standardized Contrast for Trait 1	Standardized Contrast for Trait 2
Node3-Pseudomonas_stutzeri_ATCC_17588___LMG_11199	Node2	0.00827951	0.0447586	0.000988463	4.55123	19.0178	0	0	3.89056e-07	4.8853e-07	Node3-Node2	5.88004e-07	Pseudomonas_stutzeri_ATCC_17588___LMG_11199-Node2	3.89056e-07	8.37614	45.2809
Node4-Pseudomonas_stutzeri_A1501	Node3	-0.397873	1.58853	0.00269548	4.55621	19.0448	3.89056e-07	5.88004e-07	1.264e-06	4.22081e-06	Node4-Node3	7.0609e-06	Pseudomonas_stutzeri_A1501-Node3	2.04717e-07	-147.607	589.331
Node5-Pseudomonas_stutzeri_DSM_10701	Node4	-0.0318636	-2.86734	0.00669899	4.16955	20.5885	1.93422e-06	7.64891e-06	1.91447e-05	3.00871e-05	Node5-Node4	3.84366e-05	Pseudomonas_stutzeri_DSM_10701-Node4	6.43987e-06	-4.75648	-428.026
Node6-Cellvibrio_japonicus_Ueda107	Node5	-0.729186	0.222727	0.00658856	4.14226	18.1327	2.99153e-05	4.60855e-05	4.81313e-05	6.779e-05	Node6-Node5	1.75541e-05	Cellvibrio_japonicus_Ueda107-Node5	2.58551e-05	-110.675	33.805
Node219-Morganella_morganii_subsp__morganii_KT	Node6	0.0479352	-15.8074	0.0605537	3.84738	18.2227	4.04922e-05	6.36395e-05	0.00187037	0.00189702	Node219-Node6	6.99052e-06	Morganella_morganii_subsp__morganii_KT-Node6	0.00365977	0.791614	-261.048
Simiduia_agarivorans_SA1___DSM_21679-Node218	Node219	0.639933	1.14121	0.00581206	3.84748	18.1926	4.04922e-05	7.063e-05	5.24419e-05	8.752e-05	Simiduia_agarivorans_SA1___DSM_21679-Node219	2.38995e-05	Node218-Node219	9.88054e-06	110.104	196.352
Node126-Node7	Node218	-0.782428	-5.94351	0.00629743	3.6603	17.8588	4.04922e-05	8.05106e-05	5.00857e-05	0.000100339	Node126-Node218	1.86701e-05	Node7-Node218	2.09875e-05	-124.246	-943.8
Node220-Node209	Node126	-0.920033	-1.47868	0.00637804	3.29194	15.0607	5.22455e-05	9.91807e-05	6.5729e-05	0.00011952	Node220-Node126	8.83617e-06	Node209-Node126	3.18432e-05	-144.25	-231.84
Node190-Node127	Node220	0.329909	7.23246	0.00602675	3.0921	14.7395	5.22455e-05	0.000108017	5.79951e-05	0.000126178	Node190-Node220	2.11393e-05	Node127-Node220	1.51824e-05	54.7408	1200.06
Node191-Alcanivorax_borkumensis_SK2	Node190	0.272821	3.24259	0.00827137	3.28411	18.9488	5.69788e-05	0.000129156	8.23152e-05	0.000163364	Node191-Node190	2.72976e-05	Alcanivorax_borkumensis_SK2-Node190	4.1118e-05	32.9838	392.026
Node192-Node201	Node191	0.420056	4.50608	0.00861986	3.39296	20.2426	6.65335e-05	0.000156454	8.57868e-05	0.000193605	Node192-Node191	4.50165e-05	Node201-Node191	2.92855e-05	48.7312	522.755
Node193-Node198	Node192	1.22262	7.68926	0.00908277	3.64746	22.9726	9.16551e-05	0.00020147	0.000130669	0.000242719	Node193-Node192	3.34919e-05	Node198-Node192	4.90047e-05	134.609	846.577
Acinetobacter_baumannii_TCDC_AB0715-Node195	Node193	0.144396	-0.183551	0.00365338	4.14381	26.0943	0.000121813	0.000234962	0.000128294	0.000241636	Acinetobacter_baumannii_TCDC_AB0715-Node193	6.85819e-06	Node195-Node193	6.48897e-06	39.524	-50.2415
Acinetobacter_oleivorans_DR1-Acinetobacter_calcoaceticus_PHEA_2	Node195	0.29001	3	0.00139223	4.07361	26.1836	0.000127918	0.000241451	0.000128887	0.00024242	Acinetobacter_oleivorans_DR1-Node195	5.27508e-07	Acinetobacter_calcoaceticus_PHEA_2-Node195	1.41079e-06	208.306	2154.82
Psychrobacter_cryohalolentis_K5-Psychrobacter_arcticus_273_4	Node198	0.4504	9	0.00217472	2.92119	18.4051	0.000139525	0.000250475	0.00014189	0.00025284	Psychrobacter_cryohalolentis_K5-Node198	1.88911e-06	Psychrobacter_arcticus_273_4-Node198	2.84031e-06	207.107	4138.46
Node202-Node205	Node201	3.5364	22.4251	0.0104588	3.2274	18.4666	7.99184e-05	0.000185739	9.61677e-05	0.000240433	Node202-Node201	1.93092e-05	Node205-Node201	9.00778e-05	338.126	2144.13
Halomonas_elongata_DSM_2581-Chromohalobacter_salexigens_DSM_3043	Node202	0.36465	1	0.00579279	3.85165	22.4251	9.10268e-05	0.000205048	0.000107805	0.000221827	Halomonas_elongata_DSM_2581-Node202	1.92926e-05	Chromohalobacter_salexigens_DSM_3043-Node202	1.42638e-05	62.9489	172.628
Candidatus_Portiera_aleyrodidarum_BT_B-Candidatus_Carsonella_ruddii_PV	Node205	0.191996	0	0.0211416	0.315249	0	0.000101309	0.000275817	0.000324793	0.000499301	Candidatus_Portiera_aleyrodidarum_BT_B-Node205	8.47613e-05	Candidatus_Carsonella_ruddii_PV-Node205	0.000362207	9.08142	0
Node221-Node181	Node127	1.00489	1.25821	0.00671976	2.9542	11.7163	5.90115e-05	0.000123199	6.52618e-05	0.000145777	Node221-Node127	1.11888e-05	Node181-Node127	3.39663e-05	149.543	187.24
Node174-Node128	Node221	-0.757717	-1.057	0.00714036	3.20319	12.0281	5.90115e-05	0.000134388	6.93754e-05	0.00015988	Node174-Node221	3.44033e-05	Node128-Node221	1.65815e-05	-106.117	-148.032
Node175-Node178	Node174	0.240097	1.46485	0.0090942	2.69191	11.3149	7.3992e-05	0.000168791	0.000103967	0.000210144	Node175-Node174	5.15336e-05	Node178-Node174	3.1171e-05	26.4011	161.075
Methylophaga_nitratireducenticrescens-Methylophaga_frappieri	Node175	0.3919	5	0.00386301	2.84151	12.2276	0.000122761	0.000220325	0.000130223	0.000227786	Methylophaga_nitratireducenticrescens-Node175	1.12589e-05	Methylophaga_frappieri-Node175	3.66392e-06	101.449	1294.33
Cycloclasticus_zancles_7_ME-Thiomicrospira_crunogena_XCL_2	Node178	0.2277	1	0.0105109	2.60141	10.7628	8.51718e-05	0.000199962	0.000140412	0.000255202	Cycloclasticus_zancles_7_ME-Node178	2.62084e-05	Thiomicrospira_crunogena_XCL_2-Node178	8.42717e-05	21.6631	95.1389
Node129-Node171	Node128	-0.495608	3.40396	0.0086923	3.44962	12.3719	6.47588e-05	0.000150969	9.82124e-05	0.000188747	Node129-Node128	1.31083e-05	Node171-Node128	6.24477e-05	-57.0169	391.606
Node224-Methylococcus_capsulatus_Bath	Node129	0.0763593	3.82893	0.00545654	3.36364	12.9624	7.2654e-05	0.000164078	8.4172e-05	0.000178965	Node224-Node129	6.73792e-06	Methylococcus_capsulatus_Bath-Node129	2.30359e-05	13.9941	701.715
Node167-Node223	Node224	0.739276	-1.5678	0.00612553	3.38092	13.8289	7.2654e-05	0.000170816	8.20684e-05	0.000189577	Node167-Node224	2.87187e-05	Node223-Node224	8.80334e-06	120.688	-255.946
Thioflavicoccus_mobilis_8321-Allochromatium_vinosum_DSM_180	Node167	0.46845	-4	0.00640078	3.94675	12.629	9.14827e-05	0.000199534	0.000111968	0.000220019	Thioflavicoccus_mobilis_8321-Node167	1.66847e-05	Allochromatium_vinosum_DSM_180-Node167	2.42853e-05	73.1864	-624.924
Node158-Node222	Node223	-0.0204329	1.25523	0.00602389	3.20747	14.1968	7.2654e-05	0.000179619	7.84113e-05	0.000197763	Node158-Node223	2.1265e-05	Node222-Node223	1.50223e-05	-3.39198	208.375
Node159-Coxiella_burnetii_Dugway_5J108_111	Node158	1.22168	9.86283	0.00787009	3.1955	14.9324	8.41686e-05	0.000200884	0.000111138	0.000231853	Node159-Node158	1.21233e-05	Coxiella_burnetii_Dugway_5J108_111-Node158	4.98149e-05	155.231	1253.2
Node160-Node163	Node159	0.434641	-2.80821	0.00613047	3.43462	16.8628	8.82925e-05	0.000213007	0.000101299	0.000231799	Node160-Node159	1.15473e-05	Node163-Node159	2.60353e-05	70.8984	-458.074
Thioalkalivibrio_nitratireducens_DSM_14787-Thioalkalivibrio_sulfidophilus_HL_EbGr7	Node160	0.5378	0	0.00573806	3.56816	16	9.47185e-05	0.000224555	0.000111181	0.000241017	Thioalkalivibrio_nitratireducens_DSM_14787-Node160	2.65818e-05	Thioalkalivibrio_sulfidophilus_HL_EbGr7-Node160	6.34349e-06	93.7251	0
Alkalilimnicola_ehrlichii_MLHE_1-Halorhodospira_halophila_SL1	Node163	0.59749	5	0.00595992	3.13352	18.8082	0.000107879	0.000239043	0.00012564	0.000256803	Alkalilimnicola_ehrlichii_MLHE_1-Node163	8.46663e-06	Halorhodospira_halophila_SL1-Node163	2.70541e-05	100.251	838.937
Node147-Node130	Node222	0.959104	0.60441	0.00780617	3.21593	13.6771	7.2654e-05	0.000194641	8.44703e-05	0.000225109	Node147-Node222	2.68761e-05	Node130-Node222	3.40601e-05	122.865	77.4273
Node148-Node153	Node147	0.761098	-2.30609	0.00936445	3.63895	13.9437	8.08072e-05	0.000221517	0.000120222	0.000265364	Node148-Node147	2.7094e-05	Node153-Node147	6.05989e-05	81.2752	-246.26
Nitrosococcus_halophilus_Nc_4-Node150	Node148	0.676783	1.91883	0.00446523	3.8741	13.2312	0.000103113	0.000248612	0.000112729	0.000258581	Nitrosococcus_halophilus_Nc_4-Node148	7.98851e-06	Node150-Node148	1.19498e-05	151.567	429.727
Nitrosococcus_watsonii_C_113-Nitrosococcus_oceani_ATCC_19707	Node150	-0.14882	3	0.00175086	3.46848	12.0812	0.000114357	0.000260561	0.000115889	0.000262094	Nitrosococcus_watsonii_C_113-Node150	1.96073e-06	Nitrosococcus_oceani_ATCC_19707-Node150	1.10478e-06	-84.9982	1713.44
Node154-Acidithiobacillus_caldus_SM_1	Node153	-0.155107	-5.55544	0.00507818	3.113	15.5373	0.000137331	0.000282116	0.000149092	0.00029501	Node154-Node153	5.07233e-06	Acidithiobacillus_caldus_SM_1-Node153	2.07155e-05	-30.5438	-1093.98
Acidithiobacillus_ferrivorans_SS3-Acidithiobacillus_ferrooxidans_ATCC_23270	Node154	0.22515	1	0.00302993	3.08249	14.4446	0.000140137	0.000287189	0.000144727	0.000291779	Acidithiobacillus_ferrivorans_SS3-Node154	5.09917e-06	Acidithiobacillus_ferrooxidans_ATCC_23270-Node154	4.08128e-06	74.3087	330.041
Node131-Node144	Node130	1.36338	10.0316	0.00888693	2.67984	13.3393	8.81333e-05	0.000228701	0.000107084	0.00026819	Node131-Node130	4.9075e-05	Node144-Node130	2.99026e-05	153.414	1128.8
Node132-Frateuria_aurantia_DSM_6220	Node131	-0.147027	-6.59209	0.00769633	3.52702	19.5727	0.000122423	0.000277776	0.0001499	0.000307393	Node132-Node131	2.84373e-05	Frateuria_aurantia_DSM_6220-Node131	3.07962e-05	-19.1035	-856.524
Node133-Xylella_fastidiosa_9a5c	Node132	1.1053	-0.903066	0.00435402	3.45643	16.4079	0.000146581	0.000306214	0.000153994	0.000315692	Node133-Node132	6.52814e-06	Xylella_fastidiosa_9a5c-Node132	1.24294e-05	253.857	-207.41
Node134-Node139	Node133	0.215373	2.71444	0.00406503	3.83705	16.0969	0.000148978	0.000312742	0.000152712	0.000321004	Node134-Node133	8.32358e-06	Node139-Node133	8.20089e-06	52.9819	667.755
Node135-Pseudoxanthomonas_suwonensis_11_1	Node134	1.14678	9.72385	0.00453785	3.94554	17.4642	0.000152188	0.000321065	0.000162019	0.000331361	Node135-Node134	1.11383e-05	Pseudoxanthomonas_suwonensis_11_1-Node134	9.45387e-06	252.713	2142.83
Stenotrophomonas_maltophilia_JV3-Stenotrophomonas_maltophilia_R551_3	Node135	-0.02949	-1	0.00215617	4.56583	22.7239	0.000162397	0.000332204	0.000164721	0.000334528	Stenotrophomonas_maltophilia_JV3-Node135	3.36524e-06	Stenotrophomonas_maltophilia_R551_3-Node135	1.28383e-06	-13.677	-463.785
Xanthomonas_albilineans_GPE_PC73-Pseudoxanthomonas_spadix_BD_a59	Node139	0.39975	-9	0.00431051	3.73016	14.7498	0.000153236	0.000320943	0.000162526	0.000330233	Xanthomonas_albilineans_GPE_PC73-Node139	5.67694e-06	Pseudoxanthomonas_spadix_BD_a59-Node139	1.29035e-05	92.7385	-2087.92
Halothiobacillus_neapolitanus_c2-Dichelobacter_nodosus_VCS1703A	Node144	1.19354	7	0.0107414	2.16364	9.54112	9.17438e-05	0.000258604	0.000149433	0.000316293	Halothiobacillus_neapolitanus_c2-Node144	4.05286e-05	Dichelobacter_nodosus_VCS1703A-Node144	7.48491e-05	111.116	651.684
Legionella_longbeachae_NSW150-Legionella_pneumophila_subsp__pneumophila	Node171	0.65662	1	0.00373278	3.85925	9.55848	0.000123771	0.000213417	0.000130738	0.000220384	Legionella_longbeachae_NSW150-Node171	6.15205e-06	Legionella_pneumophila_subsp__pneumophila-Node171	7.78163e-06	175.906	267.897
Kangiella_koreensis_DSM_16069-Node183	Node181	1.44575	9.35449	0.00930883	2.1983	10.7699	7.15122e-05	0.000157166	9.78298e-05	0.000200493	Kangiella_koreensis_DSM_16069-Node181	3.91851e-05	Node183-Node181	4.74693e-05	155.309	1004.9
Node184-Candidatus_Vesicomyosocius_okutanii_HA	Node183	0.871303	6	0.0117475	1.40632	5.64551	8.49623e-05	0.000204635	0.000153843	0.000273637	Node184-Node183	7.71554e-05	Candidatus_Vesicomyosocius_okutanii_HA-Node183	6.08484e-05	74.1692	510.747
Francisella_tularensis_tularensis_FSC198-Node186	Node184	-0.00223416	-1.77636e-15	0.00101649	1.89345	9	0.000161876	0.00028179	0.000162275	0.000282307	Francisella_tularensis_tularensis_FSC198-Node184	3.85319e-07	Node186-Node184	6.4793e-07	-2.19792	-1.74754e-12
Francisella_tularensis_holarctica_LVS-Francisella_tularensis_mediasiatica_FSC147	Node186	0.0021	0	0.000975794	1.89485	9	0.000162288	0.000282438	0.000162764	0.000282914	Francisella_tularensis_holarctica_LVS-Node186	5.15007e-07	Francisella_tularensis_mediasiatica_FSC147-Node186	4.37167e-07	2.15209	0
Marinobacter_sp__BSs20148-Marinobacter_hydrocarbonoclasticus_ATCC_49840	Node209	0.07438	4	0.00479818	4.01213	16.2182	7.92126e-05	0.000131024	9.07239e-05	0.000142535	Marinobacter_sp__BSs20148-Node209	1.60112e-05	Marinobacter_hydrocarbonoclasticus_ATCC_49840-Node209	7.01142e-06	15.5017	833.649
Node8-Node123	Node7	0.362175	0.462319	0.00741166	4.07437	21.0042	4.7926e-05	0.000101498	6.51225e-05	0.000128964	Node8-Node7	3.06065e-05	Node123-Node7	2.43261e-05	48.8656	62.3773
Node9-Node118	Node8	-0.404753	1.83654	0.00546518	4.27616	21.2618	7.10656e-05	0.000132105	7.65044e-05	0.000147039	Node9-Node8	1.48752e-05	Node118-Node8	1.4993e-05	-74.0604	336.043
Node10-Ferrimonas_balearica_DSM_9799	Node9	-0.32112	4.98599	0.00699106	4.07458	22.1764	7.46404e-05	0.00014698	9.47351e-05	0.000171417	Node10-Node9	1.77381e-05	Ferrimonas_balearica_DSM_9799-Node9	3.11369e-05	-45.9329	713.195
Node225-Node114	Node10	0.209152	1.70248	0.00627475	3.95804	23.986	8.36929e-05	0.000164718	8.79821e-05	0.000184404	Node225-Node10	1.29352e-05	Node114-Node10	2.64374e-05	33.3323	271.322
Node101-Node11	Node225	0.0565067	-8.34734	0.00721977	4.02675	24.5453	8.36929e-05	0.000177653	9.39274e-05	0.000203716	Node101-Node225	2.38245e-05	Node11-Node225	2.83005e-05	7.82667	-1156.18
Node102-Pseudoalteromonas_haloplanktis_TAC125	Node101	0.578538	-0.772011	0.00879269	4.05258	20.73	8.99363e-05	0.000201478	0.000125112	0.000240133	Node102-Node101	5.02761e-05	Pseudoalteromonas_haloplanktis_TAC125-Node101	2.70352e-05	65.7977	-87.8015
Node103-Glaciecola_nitratireducens_FR1064	Node102	0.393204	5.64353	0.00608543	4.42881	20.228	0.000133253	0.000251754	0.000151103	0.00027027	Node103-Node102	9.28868e-06	Glaciecola_nitratireducens_FR1064-Node102	2.77437e-05	64.6141	927.385
Node104-Node109	Node103	0.00315631	3.25315	0.00295986	4.52743	21.6435	0.000141208	0.000261042	0.000144797	0.000265423	Node104-Node103	1.6417e-06	Node109-Node103	7.11906e-06	1.06637	1099.09
Node105-Alteromonas_macleodii_str__English_Channel_615	Node104	-0.127491	2.94096	0.0013912	4.52803	22.2531	0.000142377	0.000262684	0.000143167	0.000263652	Node105-Node104	1.11074e-06	Alteromonas_macleodii_str__English_Channel_615-Node104	8.2469e-07	-91.6414	2113.98
Alteromonas_macleodii_str__Deep_ecotype-Alteromonas_macleodii_str__Ionian_Sea_U7	Node105	0.038	3	0.00128184	4.45486	23.941	0.000143134	0.000263795	0.000143955	0.000264616	Alteromonas_macleodii_str__Deep_ecotype-Node105	1.12775e-06	Alteromonas_macleodii_str__Ionian_Sea_U7-Node105	5.15367e-07	29.6449	2340.38
Alteromonas_macleodii_English_str__Channel_673-Alteromonas_macleodii_str__Black_Sea_11	Node109	0.12127	0	0.00218646	4.52487	19	0.000147218	0.000268161	0.000149608	0.000270552	Alteromonas_macleodii_English_str__Channel_673-Node109	3.03192e-06	Alteromonas_macleodii_str__Black_Sea_11-Node109	1.74871e-06	55.464	0
Node12-Node91	Node11	-0.343412	2.03169	0.00753585	3.99607	29.0774	9.79185e-05	0.000205954	0.000116937	0.000234348	Node12-Node11	2.5759e-05	Node91-Node11	3.103e-05	-45.5705	269.604
Node13-Node88	Node12	-0.557969	2.7762	0.00692355	3.84031	29.9989	0.000112253	0.000231713	0.000124309	0.00025568	Node13-Node12	1.87907e-05	Node88-Node12	2.91448e-05	-80.59	400.979
Node14-Node65	Node13	1.76707	13.9811	0.00855931	3.62158	31.0872	0.000117156	0.000250503	0.000148843	0.000287134	Node14-Node13	1.862e-05	Node65-Node13	5.46418e-05	206.45	1633.44
Node15-Node62	Node14	-0.362713	-4.41071	0.00470175	4.07069	34.6406	0.000130295	0.000269123	0.000135703	0.000280177	Node15-Node14	1.20615e-05	Node62-Node14	1.0045e-05	-77.1443	-938.101
Node16-Node33	Node15	0.785246	14.6916	0.00427467	3.8728	32.2341	0.000137798	0.000281185	0.000142299	0.000290321	Node16-Node15	9.55585e-06	Node33-Node15	8.71699e-06	183.697	3436.88
Node17-Node28	Node16	0.400976	15.4507	0.00405077	4.28344	39.9171	0.000143952	0.000290741	0.00015002	0.000298945	Node17-Node16	4.81472e-06	Node28-Node16	1.1594e-05	98.9877	3814.25
Node18-Node21	Node17	-0.0124337	-4.4175	0.00341233	4.4011	44.4507	0.00014625	0.000295555	0.000149373	0.000301377	Node18-Node17	3.67852e-06	Node21-Node17	7.96546e-06	-3.64375	-1294.57
Cronobacter_sakazakii_Sp291-Cronobacter_sakazakii_ES15	Node18	0.25011	4	0.00207713	4.39717	43.0551	0.000148851	0.000299234	0.000151008	0.000301391	Cronobacter_sakazakii_Sp291-Node18	2.09778e-06	Cronobacter_sakazakii_ES15-Node18	2.21667e-06	120.412	1925.74
Node22-Shimwellia_blattae_DSM_4481___NBRC_105725	Node21	0.374828	14.1523	0.00441797	4.4096	47.4726	0.000149896	0.000303521	0.000157799	0.00031328	Node22-Node21	6.45412e-06	Shimwellia_blattae_DSM_4481___NBRC_105725-Node21	1.30644e-05	84.8415	3203.35
Node23-Salmonella_bongori_NCTC_12419	Node22	0.148044	20.4662	0.00385326	4.53355	52.1523	0.000152638	0.000309975	0.000160008	0.000317399	Node23-Node22	7.48243e-06	Salmonella_bongori_NCTC_12419-Node22	7.36518e-06	38.4205	5311.41
Escherichia_coli_BW2952-Escherichia_coli_K_12_substr__MG1655	Node23	-0.06081	-5	0.00065559	4.60815	62.4662	0.000160013	0.000317457	0.000160228	0.000317672	Escherichia_coli_BW2952-Node23	2.11997e-07	Escherichia_coli_K_12_substr__MG1655-Node23	2.17802e-07	-92.7561	-7626.72
Node29-Erwinia_tasmaniensis_Et1_99	Node28	-0.14237	-3.55271e-15	0.00265351	4.00012	29	0.00015379	0.000302335	0.000156926	0.000305855	Node29-Node28	3.69105e-06	Erwinia_tasmaniensis_Et1_99-Node28	3.35006e-06	-53.6535	-1.33887e-12
Erwinia_pyrifoliae_Ep1_96-Erwinia_amylovora_CFBP1430	Node29	0.23902	0	0.00180314	3.92549	29	0.000156712	0.000306026	0.000158338	0.000307651	Erwinia_pyrifoliae_Ep1_96-Node29	2.00449e-06	Erwinia_amylovora_CFBP1430-Node29	1.24682e-06	132.558	0
Node34-Node39	Node33	1.04787	13.1464	0.00519077	3.4982	25.2255	0.000140646	0.000289902	0.000148036	0.000303374	Node34-Node33	1.8306e-05	Node39-Node33	8.63812e-06	201.871	2532.65
Providencia_stuartii_MRSN_2154-Node36	Node34	0.479873	7.10543	0.00528086	4.21012	34.1573	0.000152259	0.000308208	0.000166127	0.000322152	Providencia_stuartii_MRSN_2154-Node34	1.11572e-05	Node36-Node34	1.67303e-05	90.8703	1345.51
Proteus_mirabilis_HI4320-Proteus_mirabilis_BB2000	Node36	0.25315	3	0.000848518	3.92224	29.8946	0.000168839	0.000324938	0.000169199	0.000325298	Proteus_mirabilis_HI4320-Node36	5.05292e-07	Proteus_mirabilis_BB2000-Node36	2.14692e-07	298.344	3535.58
Edwardsiella_tarda_EIB202-Node41	Node39	1.20207	16.8334	0.00468938	3.16226	21.0108	0.000143812	0.00029854	0.000150417	0.000309535	Edwardsiella_tarda_EIB202-Node39	1.1743e-05	Node41-Node39	1.02473e-05	256.338	3589.68
Node42-Node51	Node41	1.82715	15.1644	0.00620172	2.6021	13.1666	0.000145278	0.000308787	0.000156442	0.000328018	Node42-Node41	1.35678e-05	Node51-Node41	2.48935e-05	294.621	2445.19
Node43-Sodalis_glossinidius__str__morsitans	Node42	-2.98631	-21.3696	0.00410184	3.24666	18.5161	0.000155017	0.000322355	0.000160776	0.000330768	Node43-Node42	1.09328e-05	Sodalis_glossinidius__str__morsitans-Node42	5.89236e-06	-728.04	-5209.76
Secondary_endosymbiont_of_Ctenarytaina_eucalypti-Node45	Node43	0.536483	1.46949	0.00530965	1.30619	4.63037	0.000160642	0.000333288	0.000167919	0.000347384	Secondary_endosymbiont_of_Ctenarytaina_eucalypti-Node43	7.09144e-06	Node45-Node43	2.11009e-05	101.039	276.758
Node46-Wigglesworthia_glossinidia__str__endosymbiont_of_glossina_brevipalpis	Node45	0.291675	-2.1255	0.00799472	0.904657	3.53051	0.000168105	0.000354389	0.000193894	0.000386346	Node46-Node45	1.97268e-05	Wigglesworthia_glossinidia__str__endosymbiont_of_glossina_brevipalpis-Node45	4.41888e-05	36.4834	-265.862
secondary_endosymbiont_of_Heteropsylla_cubana-Baumannia_cicadellinicola_str__Hc__Homalodisca_coagulata_	Node46	0.435406	-3	0.00772884	0.994679	2.8745	0.000175495	0.000374115	0.000205362	0.000403983	secondary_endosymbiont_of_Heteropsylla_cubana-Node46	1.74128e-05	Baumannia_cicadellinicola_str__Hc__Homalodisca_coagulata_-Node46	4.23222e-05	56.3352	-388.157
Serratia_symbiotica_str__Cinara_cedri-Node53	Node51	1.26458	2.38826	0.00788786	1.41951	3.35174	0.000157867	0.000333681	0.000184951	0.00036479	Serratia_symbiotica_str__Cinara_cedri-Node51	1.68884e-05	Node53-Node51	4.533e-05	160.32	302.777
Node54-Buchnera_aphidicola_BCc	Node53	0.123813	1	0.00582184	0.498175	1.61174	0.000195147	0.000379011	0.00020798	0.000395958	Node54-Node53	1.31596e-05	Buchnera_aphidicola_BCc-Node53	2.07341e-05	21.267	171.767
Buchnera_aphidicola__Cinara_tujafilina_-Node56	Node54	-0.192605	0	0.00574463	0.546247	2	0.000200079	0.00039217	0.000212491	0.000408671	Buchnera_aphidicola__Cinara_tujafilina_-Node54	1.73605e-05	Node56-Node54	1.56403e-05	-33.5278	0
Node57-Buchnera_aphidicola_Bp__Baizongia_pistaciae_	Node56	0.0296343	0	0.0059804	0.63753	2	0.000207543	0.000407811	0.000223875	0.000425693	Node57-Node56	1.26526e-05	Buchnera_aphidicola_Bp__Baizongia_pistaciae_-Node56	2.31125e-05	4.95523	0
Buchnera_aphidicola_APS__Acyrthosiphon_pisum_-Buchnera_aphidicola_Sg__Schizaphis_graminum_	Node57	0.014271	0	0.00353322	0.648013	2	0.000217095	0.000420463	0.000223337	0.000426705	Buchnera_aphidicola_APS__Acyrthosiphon_pisum_-Node57	6.7459e-06	Buchnera_aphidicola_Sg__Schizaphis_graminum_-Node57	5.73775e-06	4.03909	0
Yersinia_enterocolitica_palearctica_105_5R_r_-Candidatus_Hamiltonella_defensa_5AT__Acyrthosiphon_pisum_	Node62	2.45261	34	0.00712271	4.23551	36.6448	0.000133608	0.000279168	0.000158975	0.000304535	Yersinia_enterocolitica_palearctica_105_5R_r_-Node62	7.99077e-06	Candidatus_Hamiltonella_defensa_5AT__Acyrthosiphon_pisum_-Node62	4.27422e-05	344.337	4773.47
Node226-Actinobacillus_succinogenes_130Z	Node65	-0.0241603	-0.512969	0.00444405	2.30362	20.6595	0.00016739	0.000305145	0.000173945	0.00031502	Node226-Node65	6.63971e-06	Actinobacillus_succinogenes_130Z-Node65	1.31098e-05	-5.43655	-115.428
Mannheimia_succiniciproducens_MBEL55E-Node66	Node226	0.0348721	0.962757	0.00516466	2.2955	20.487	0.00016739	0.000311785	0.000177929	0.000325122	Mannheimia_succiniciproducens_MBEL55E-Node226	1.42121e-05	Node66-Node226	1.24616e-05	6.75206	186.413
Node67-Node72	Node66	0.405516	5.22584	0.00483338	2.27921	20.0372	0.000174256	0.000324246	0.00018057	0.000335927	Node67-Node66	9.29016e-06	Node72-Node66	1.40714e-05	83.8991	1081.2
Node68-Actinobacillus_pleuropneumoniae_serovar_3_str__JL03	Node67	0.315838	-3	0.00472565	2.44047	22.1154	0.00017833	0.000333537	0.000186566	0.000344703	Node68-Node67	8.30296e-06	Actinobacillus_pleuropneumoniae_serovar_3_str__JL03-Node67	1.40288e-05	66.8347	-634.833
Mannheimia_haemolytica_D174-Bibersteinia_trehalosi_USDA_ARS_USMARC_192	Node68	0.29435	0	0.00484261	2.5579	21	0.000180773	0.00034184	0.000192498	0.000353565	Mannheimia_haemolytica_D174-Node68	1.14966e-05	Bibersteinia_trehalosi_USDA_ARS_USMARC_192-Node68	1.19543e-05	60.7833	0
Node227-Haemophilus_ducreyi_35000HP	Node72	0.564915	9.90199	0.00478442	2.03495	16.8896	0.00018281	0.000338318	0.000189618	0.000349763	Node227-Node72	9.27564e-06	Haemophilus_ducreyi_35000HP-Node72	1.36151e-05	118.074	2069.63
Haemophilus_somnus_2336-Node73	Node227	-7.52523e-06	3.29118	0.00633532	2.26386	20.902	0.00018281	0.000347593	0.000199864	0.000367662	Haemophilus_somnus_2336-Node227	2.55855e-05	Node73-Node227	1.45508e-05	-0.00118782	519.497
Node74-Haemophilus_parasuis_ZJ0906	Node73	-0.125172	-0.598757	0.00491303	2.26387	19.7088	0.000191331	0.000362144	0.000199786	0.000374213	Node74-Node73	1.23994e-05	Haemophilus_parasuis_ZJ0906-Node73	1.17385e-05	-25.4775	-121.871
Node75-Pasteurella_multocida_36950	Node74	-0.271167	-1.08277	0.00540751	2.19957	19.4012	0.000196503	0.000374544	0.000207099	0.000389164	Node75-Node74	1.30712e-05	Pasteurella_multocida_36950-Node74	1.617e-05	-50.1463	-200.234
Gallibacterium_anatis_UMN179-Node77	Node75	0.782311	8.99813	0.00693066	2.07835	18.9172	0.000201525	0.000387615	0.000222991	0.000411632	Gallibacterium_anatis_UMN179-Node75	3.78095e-05	Node77-Node75	1.02247e-05	112.877	1298.31
Node78-Haemophilus_influenzae_Rd_KW20	Node77	0.386063	9.46089	0.00553046	1.91183	17.0019	0.000206648	0.00039784	0.000221461	0.000413133	Node78-Node77	2.41142e-05	Haemophilus_influenzae_Rd_KW20-Node77	6.47182e-06	69.8067	1710.69
Aggregatibacter_actinomycetemcomitans_D7S_1-Aggregatibacter_actinomycetemcomitans_ANH9381	Node78	0.17226	1	0.00196405	2.2162	24.4609	0.000229803	0.000421954	0.000231732	0.000423882	Aggregatibacter_actinomycetemcomitans_D7S_1-Node78	2.07961e-06	Aggregatibacter_actinomycetemcomitans_ANH9381-Node78	1.7779e-06	87.7063	509.151
Aeromonas_veronii_B565-Tolumonas_auensis_DSM_9187	Node88	1.08049	2	0.00663329	4.17955	28.311	0.000131461	0.000260857	0.000153462	0.000282858	Aeromonas_veronii_B565-Node88	1.51582e-05	Tolumonas_auensis_DSM_9187-Node88	2.88423e-05	162.889	301.51
Vibrio_fischeri_ES114-Node93	Node91	0.202184	2.32004	0.00544685	4.18372	27.9672	0.000121621	0.000236984	0.00013253	0.000251818	Vibrio_fischeri_ES114-Node91	1.32068e-05	Node93-Node91	1.64614e-05	37.1195	425.941
Node94-Node98	Node93	-0.109038	1.59145	0.00579534	4.07154	26.68	0.000130232	0.000253445	0.000146888	0.000270238	Node94-Node93	2.10759e-05	Node98-Node93	1.25101e-05	-18.8147	274.608
Node228-Vibrio_cholerae_LMA3984_4	Node94	0.394806	5.49316	0.000563798	4.00311	27.6786	0.000151237	0.000274521	0.000151344	0.00027468	Node228-Node94	1.05e-07	Vibrio_cholerae_LMA3984_4-Node94	2.12869e-07	700.262	9743.13
Vibrio_cholerae_O1_biovar_El_Tor_str__N16961-Vibrio_cholerae_MJ_1236	Node228	-0.20291	-1	0.000648134	4.13353	29.4932	0.000151237	0.000274626	0.000151447	0.000274836	Vibrio_cholerae_O1_biovar_El_Tor_str__N16961-Node228	2.07164e-07	Vibrio_cholerae_MJ_1236-Node228	2.12914e-07	-313.068	-1542.89
Listonella_anguillarum_M3-Vibrio_anguillarum_775	Node98	0.06584	-1	0.00159417	4.11215	26.0872	0.00014254	0.000265955	0.00014381	0.000267226	Listonella_anguillarum_M3-Node98	2.21571e-07	Vibrio_anguillarum_775-Node98	2.31982e-06	41.3004	-627.284
Psychromonas_ingrahamii_37-Idiomarina_loihiensis_GSL_199	Node114	1.71984	5	0.00853257	3.8176	22.8428	9.22714e-05	0.000191155	0.000128674	0.000227558	Psychromonas_ingrahamii_37-Node114	3.14105e-05	Idiomarina_loihiensis_GSL_199-Node114	4.13943e-05	201.562	585.99
Node119-Shewanella_denitrificans_OS217	Node118	-0.110365	0.563485	0.00566831	4.47934	20.3399	7.83684e-05	0.000147098	9.14853e-05	0.000163162	Node119-Node118	1.27489e-05	Shewanella_denitrificans_OS217-Node118	1.93809e-05	-19.4705	99.4096
Shewanella_loihica_PV_4-Shewanella_amazonensis_SB2B	Node119	0.29645	-1	0.00489598	4.43554	20.5635	8.52212e-05	0.000159846	9.72066e-05	0.000171832	Shewanella_loihica_PV_4-Node119	1.35071e-05	Shewanella_amazonensis_SB2B-Node119	1.04636e-05	60.5496	-204.249
Thalassolituus_oleivorans_MIL_1-Marinomonas_posidonica_IVIA_Po_181	Node123	0.02039	-9	0.0078104	3.91399	20.7995	5.91794e-05	0.000125824	8.96806e-05	0.000156325	Thalassolituus_oleivorans_MIL_1-Node123	1.89749e-05	Marinomonas_posidonica_IVIA_Po_181-Node123	4.20275e-05	2.61062	-1152.31

## Sheet: S5.3 Table
S5.3 Table. Phylogenetically independent contrasts of frequency of duals vs Genome size, these contrasts were performed in PDAP:PDTREE module of Mesquite version 3.02.
Name of Contrast as Node - Node	Name of Node at Base of Contrast	Unstandardized Contrast for Trait 1	Unstandardized Contrast for Trait 2	Standard Deviation of Contrast	Nodal Value for Trait 1	Nodal Value for Trait 2	Uncorrected Height of Base Node from Root of Tree	Corrected Height of Base Node from Root of Tree	Average Uncorrected Height of Daughter Nodes	Average Corrected Height of Daughter Nodes	Name of First Daughter Branch (Descendant-Ancestor)	Corrected Length of First Daughter Branch	Name of Second Daughter Branch (Descendant-Ancestor)	Corrected Length of Second Daughter Branch	Standardized Contrast for Trait 1	Standardized Contrast for Trait 2
Node3-Pseudomonas_stutzeri_ATCC_17588___LMG_11199	Node2	0.00827951	-1.97936	0.000988463	4.55123	36.2118	0	0	3.89056e-07	4.8853e-07	Node3-Node2	5.88004e-07	Pseudomonas_stutzeri_ATCC_17588___LMG_11199-Node2	3.89056e-07	8.37614	-2002.46
Node4-Pseudomonas_stutzeri_A1501	Node3	-0.397873	0.732419	0.00269548	4.55621	35.0206	3.89056e-07	5.88004e-07	1.264e-06	4.22081e-06	Node4-Node3	7.0609e-06	Pseudomonas_stutzeri_A1501-Node3	2.04717e-07	-147.607	271.721
Node5-Pseudomonas_stutzeri_DSM_10701	Node4	-0.0318636	-8.83317	0.00669899	4.16955	35.7324	1.93422e-06	7.64891e-06	1.91447e-05	3.00871e-05	Node5-Node4	3.84366e-05	Pseudomonas_stutzeri_DSM_10701-Node4	6.43987e-06	-4.75648	-1318.58
Node6-Cellvibrio_japonicus_Ueda107	Node5	-0.729186	0.280099	0.00658856	4.14226	28.1668	2.99153e-05	4.60855e-05	4.81313e-05	6.779e-05	Node6-Node5	1.75541e-05	Cellvibrio_japonicus_Ueda107-Node5	2.58551e-05	-110.675	42.513
Node219-Morganella_morganii_subsp__morganii_KT	Node6	0.0479352	-21.7614	0.0605537	3.84738	28.2801	4.04922e-05	6.36395e-05	0.00187037	0.00189702	Node219-Node6	6.99052e-06	Morganella_morganii_subsp__morganii_KT-Node6	0.00365977	0.791614	-359.373
Simiduia_agarivorans_SA1___DSM_21679-Node218	Node219	0.639933	2.48958	0.00581206	3.84748	28.2386	4.04922e-05	7.063e-05	5.24419e-05	8.752e-05	Simiduia_agarivorans_SA1___DSM_21679-Node219	2.38995e-05	Node218-Node219	9.88054e-06	110.104	428.348
Node126-Node7	Node218	-0.782428	-8.53936	0.00629743	3.6603	27.5104	4.04922e-05	8.05106e-05	5.00857e-05	0.000100339	Node126-Node218	1.86701e-05	Node7-Node218	2.09875e-05	-124.246	-1356.01
Node220-Node209	Node126	-0.920033	-9.59365	0.00637804	3.29194	23.4902	5.22455e-05	9.91807e-05	6.5729e-05	0.00011952	Node220-Node126	8.83617e-06	Node209-Node126	3.18432e-05	-144.25	-1504.17
Node190-Node127	Node220	0.329909	9.91233	0.00602675	3.0921	21.4064	5.22455e-05	0.000108017	5.79951e-05	0.000126178	Node190-Node220	2.11393e-05	Node127-Node220	1.51824e-05	54.7408	1644.72
Node191-Alcanivorax_borkumensis_SK2	Node190	0.272821	-1.37211	0.00827137	3.28411	27.1754	5.69788e-05	0.000129156	8.23152e-05	0.000163364	Node191-Node190	2.72976e-05	Alcanivorax_borkumensis_SK2-Node190	4.1118e-05	32.9838	-165.886
Node192-Node201	Node191	0.420056	-1.38754	0.00861986	3.39296	26.6279	6.65335e-05	0.000156454	8.57868e-05	0.000193605	Node192-Node191	4.50165e-05	Node201-Node191	2.92855e-05	48.7312	-160.97
Node193-Node198	Node192	1.22262	10.0763	0.00908277	3.64746	25.7872	9.16551e-05	0.00020147	0.000130669	0.000242719	Node193-Node192	3.34919e-05	Node198-Node192	4.90047e-05	134.609	1109.39
Acinetobacter_baumannii_TCDC_AB0715-Node195	Node193	0.144396	2.18355	0.00365338	4.14381	29.878	0.000121813	0.000234962	0.000128294	0.000241636	Acinetobacter_baumannii_TCDC_AB0715-Node193	6.85819e-06	Node195-Node193	6.48897e-06	39.524	597.68
Acinetobacter_oleivorans_DR1-Acinetobacter_calcoaceticus_PHEA_2	Node195	0.29001	-3	0.00139223	4.07361	28.8164	0.000127918	0.000241451	0.000128887	0.00024242	Acinetobacter_oleivorans_DR1-Node195	5.27508e-07	Acinetobacter_calcoaceticus_PHEA_2-Node195	1.41079e-06	208.306	-2154.82
Psychrobacter_cryohalolentis_K5-Psychrobacter_arcticus_273_4	Node198	0.4504	3	0.00217472	2.92119	19.8017	0.000139525	0.000250475	0.00014189	0.00025284	Psychrobacter_cryohalolentis_K5-Node198	1.88911e-06	Psychrobacter_arcticus_273_4-Node198	2.84031e-06	207.107	1379.49
Node202-Node205	Node201	3.5364	33	0.0104588	3.2274	27.1748	7.99184e-05	0.000185739	9.61677e-05	0.000240433	Node202-Node201	1.93092e-05	Node205-Node201	9.00778e-05	338.126	3155.23
Halomonas_elongata_DSM_2581-Chromohalobacter_salexigens_DSM_3043	Node202	0.36465	0	0.00579279	3.85165	33	9.10268e-05	0.000205048	0.000107805	0.000221827	Halomonas_elongata_DSM_2581-Node202	1.92926e-05	Chromohalobacter_salexigens_DSM_3043-Node202	1.42638e-05	62.9489	0
Candidatus_Portiera_aleyrodidarum_BT_B-Candidatus_Carsonella_ruddii_PV	Node205	0.191996	0	0.0211416	0.315249	0	0.000101309	0.000275817	0.000324793	0.000499301	Candidatus_Portiera_aleyrodidarum_BT_B-Node205	8.47613e-05	Candidatus_Carsonella_ruddii_PV-Node205	0.000362207	9.08142	0
Node221-Node181	Node127	1.00489	3.7133	0.00671976	2.9542	17.263	5.90115e-05	0.000123199	6.52618e-05	0.000145777	Node221-Node127	1.11888e-05	Node181-Node127	3.39663e-05	149.543	552.595
Node174-Node128	Node221	-0.757717	0.105958	0.00714036	3.20319	18.1831	5.90115e-05	0.000134388	6.93754e-05	0.00015988	Node174-Node221	3.44033e-05	Node128-Node221	1.65815e-05	-106.117	14.8393
Node175-Node178	Node174	0.240097	5.9821	0.0090942	2.69191	18.2546	7.3992e-05	0.000168791	0.000103967	0.000210144	Node175-Node174	5.15336e-05	Node178-Node174	3.1171e-05	26.4011	657.792
Methylophaga_nitratireducenticrescens-Methylophaga_frappieri	Node175	0.3919	4	0.00386301	2.84151	21.9821	0.000122761	0.000220325	0.000130223	0.000227786	Methylophaga_nitratireducenticrescens-Node175	1.12589e-05	Methylophaga_frappieri-Node175	3.66392e-06	101.449	1035.46
Cycloclasticus_zancles_7_ME-Thiomicrospira_crunogena_XCL_2	Node178	0.2277	0	0.0105109	2.60141	16	8.51718e-05	0.000199962	0.000140412	0.000255202	Cycloclasticus_zancles_7_ME-Node178	2.62084e-05	Thiomicrospira_crunogena_XCL_2-Node178	8.42717e-05	21.6631	0
Node129-Node171	Node128	-0.495608	-0.49583	0.0086923	3.44962	18.1487	6.47588e-05	0.000150969	9.82124e-05	0.000188747	Node129-Node128	1.31083e-05	Node171-Node128	6.24477e-05	-57.0169	-57.0425
Node224-Methylococcus_capsulatus_Bath	Node129	0.0763593	2.66596	0.00545654	3.36364	18.0626	7.2654e-05	0.000164078	8.4172e-05	0.000178965	Node224-Node129	6.73792e-06	Methylococcus_capsulatus_Bath-Node129	2.30359e-05	13.9941	488.581
Node167-Node223	Node224	0.739276	2.22774	0.00612553	3.38092	18.666	7.2654e-05	0.000170816	8.20684e-05	0.000189577	Node167-Node224	2.87187e-05	Node223-Node224	8.80334e-06	120.688	363.681
Thioflavicoccus_mobilis_8321-Allochromatium_vinosum_DSM_180	Node167	0.46845	4	0.00640078	3.94675	20.371	9.14827e-05	0.000199534	0.000111968	0.000220019	Thioflavicoccus_mobilis_8321-Node167	1.66847e-05	Allochromatium_vinosum_DSM_180-Node167	2.42853e-05	73.1864	624.924
Node158-Node222	Node223	-0.0204329	1.66283	0.00602389	3.20747	18.1433	7.2654e-05	0.000179619	7.84113e-05	0.000197763	Node158-Node223	2.1265e-05	Node222-Node223	1.50223e-05	-3.39198	276.04
Node159-Coxiella_burnetii_Dugway_5J108_111	Node158	1.22168	5.11987	0.00787009	3.1955	19.1177	8.41686e-05	0.000200884	0.000111138	0.000231853	Node159-Node158	1.21233e-05	Coxiella_burnetii_Dugway_5J108_111-Node158	4.98149e-05	155.231	650.548
Node160-Node163	Node159	0.434641	2.23748	0.00613047	3.43462	20.1199	8.82925e-05	0.000213007	0.000101299	0.000231799	Node160-Node159	1.15473e-05	Node163-Node159	2.60353e-05	70.8984	364.977
Thioalkalivibrio_nitratireducens_DSM_14787-Thioalkalivibrio_sulfidophilus_HL_EbGr7	Node160	0.5378	-1	0.00573806	3.56816	20.8073	9.47185e-05	0.000224555	0.000111181	0.000241017	Thioalkalivibrio_nitratireducens_DSM_14787-Node160	2.65818e-05	Thioalkalivibrio_sulfidophilus_HL_EbGr7-Node160	6.34349e-06	93.7251	-174.275
Alkalilimnicola_ehrlichii_MLHE_1-Halorhodospira_halophila_SL1	Node163	0.59749	6	0.00595992	3.13352	18.5699	0.000107879	0.000239043	0.00012564	0.000256803	Alkalilimnicola_ehrlichii_MLHE_1-Node163	8.46663e-06	Halorhodospira_halophila_SL1-Node163	2.70541e-05	100.251	1006.72
Node147-Node130	Node222	0.959104	-3.70128	0.00780617	3.21593	17.4549	7.2654e-05	0.000194641	8.44703e-05	0.000225109	Node147-Node222	2.68761e-05	Node130-Node222	3.40601e-05	122.865	-474.148
Node148-Node153	Node147	0.761098	-2.94291	0.00936445	3.63895	15.8225	8.08072e-05	0.000221517	0.000120222	0.000265364	Node148-Node147	2.7094e-05	Node153-Node147	6.05989e-05	81.2752	-314.264
Nitrosococcus_halophilus_Nc_4-Node150	Node148	0.676783	-2.27922	0.00446523	3.8741	14.9132	0.000103113	0.000248612	0.000112729	0.000258581	Nitrosococcus_halophilus_Nc_4-Node148	7.98851e-06	Node150-Node148	1.19498e-05	151.567	-510.437
Nitrosococcus_watsonii_C_113-Nitrosococcus_oceani_ATCC_19707	Node150	-0.14882	-2	0.00175086	3.46848	16.2792	0.000114357	0.000260561	0.000115889	0.000262094	Nitrosococcus_watsonii_C_113-Node150	1.96073e-06	Nitrosococcus_oceani_ATCC_19707-Node150	1.10478e-06	-84.9982	-1142.29
Node154-Acidithiobacillus_caldus_SM_1	Node153	-0.155107	3.55544	0.00507818	3.113	17.8561	0.000137331	0.000282116	0.000149092	0.00029501	Node154-Node153	5.07233e-06	Acidithiobacillus_caldus_SM_1-Node153	2.07155e-05	-30.5438	700.141
Acidithiobacillus_ferrivorans_SS3-Acidithiobacillus_ferrooxidans_ATCC_23270	Node154	0.22515	-1	0.00302993	3.08249	18.5554	0.000140137	0.000287189	0.000144727	0.000291779	Acidithiobacillus_ferrivorans_SS3-Node154	5.09917e-06	Acidithiobacillus_ferrooxidans_ATCC_23270-Node154	4.08128e-06	74.3087	-330.041
Node131-Node144	Node130	1.36338	8.16177	0.00888693	2.67984	19.5237	8.81333e-05	0.000228701	0.000107084	0.00026819	Node131-Node130	4.9075e-05	Node144-Node130	2.99026e-05	153.414	918.402
Node132-Frateuria_aurantia_DSM_6220	Node131	-0.147027	-6.54865	0.00769633	3.52702	24.5953	0.000122423	0.000277776	0.0001499	0.000307393	Node132-Node131	2.84373e-05	Frateuria_aurantia_DSM_6220-Node131	3.07962e-05	-19.1035	-850.88
Node133-Xylella_fastidiosa_9a5c	Node132	1.1053	11.3649	0.00435402	3.45643	21.4514	0.000146581	0.000306214	0.000153994	0.000315692	Node133-Node132	6.52814e-06	Xylella_fastidiosa_9a5c-Node132	1.24294e-05	253.857	2610.22
Node134-Node139	Node133	0.215373	5.99653	0.00406503	3.83705	25.3649	0.000148978	0.000312742	0.000152712	0.000321004	Node134-Node133	8.32358e-06	Node139-Node133	8.20089e-06	52.9819	1475.15
Node135-Pseudoxanthomonas_suwonensis_11_1	Node134	1.14678	9.5523	0.00453785	3.94554	28.3855	0.000152188	0.000321065	0.000162019	0.000331361	Node135-Node134	1.11383e-05	Pseudoxanthomonas_suwonensis_11_1-Node134	9.45387e-06	252.713	2105.02
Stenotrophomonas_maltophilia_JV3-Stenotrophomonas_maltophilia_R551_3	Node135	-0.02949	2	0.00215617	4.56583	33.5523	0.000162397	0.000332204	0.000164721	0.000334528	Stenotrophomonas_maltophilia_JV3-Node135	3.36524e-06	Stenotrophomonas_maltophilia_R551_3-Node135	1.28383e-06	-13.677	927.57
Xanthomonas_albilineans_GPE_PC73-Pseudoxanthomonas_spadix_BD_a59	Node139	0.39975	2	0.00431051	3.73016	22.3889	0.000153236	0.000320943	0.000162526	0.000330233	Xanthomonas_albilineans_GPE_PC73-Node139	5.67694e-06	Pseudoxanthomonas_spadix_BD_a59-Node139	1.29035e-05	92.7385	463.982
Halothiobacillus_neapolitanus_c2-Dichelobacter_nodosus_VCS1703A	Node144	1.19354	13	0.0107414	2.16364	16.4335	9.17438e-05	0.000258604	0.000149433	0.000316293	Halothiobacillus_neapolitanus_c2-Node144	4.05286e-05	Dichelobacter_nodosus_VCS1703A-Node144	7.48491e-05	111.116	1210.27
Legionella_longbeachae_NSW150-Legionella_pneumophila_subsp__pneumophila	Node171	0.65662	1	0.00373278	3.85925	18.5585	0.000123771	0.000213417	0.000130738	0.000220384	Legionella_longbeachae_NSW150-Node171	6.15205e-06	Legionella_pneumophila_subsp__pneumophila-Node171	7.78163e-06	175.906	267.897
Kangiella_koreensis_DSM_16069-Node183	Node181	1.44575	14.4409	0.00930883	2.1983	14.4698	7.15122e-05	0.000157166	9.78298e-05	0.000200493	Kangiella_koreensis_DSM_16069-Node181	3.91851e-05	Node183-Node181	4.74693e-05	155.309	1551.31
Node184-Candidatus_Vesicomyosocius_okutanii_HA	Node183	0.871303	-1	0.0117475	1.40632	6.55908	8.49623e-05	0.000204635	0.000153843	0.000273637	Node184-Node183	7.71554e-05	Candidatus_Vesicomyosocius_okutanii_HA-Node183	6.08484e-05	74.1692	-85.1245
Francisella_tularensis_tularensis_FSC198-Node186	Node184	-0.00223416	-8.88178e-16	0.00101649	1.89345	6	0.000161876	0.00028179	0.000162275	0.000282307	Francisella_tularensis_tularensis_FSC198-Node184	3.85319e-07	Node186-Node184	6.4793e-07	-2.19792	-8.73771e-13
Francisella_tularensis_holarctica_LVS-Francisella_tularensis_mediasiatica_FSC147	Node186	0.0021	0	0.000975794	1.89485	6	0.000162288	0.000282438	0.000162764	0.000282914	Francisella_tularensis_holarctica_LVS-Node186	5.15007e-07	Francisella_tularensis_mediasiatica_FSC147-Node186	4.37167e-07	2.15209	0
Marinobacter_sp__BSs20148-Marinobacter_hydrocarbonoclasticus_ATCC_49840	Node209	0.07438	0	0.00479818	4.01213	31	7.92126e-05	0.000131024	9.07239e-05	0.000142535	Marinobacter_sp__BSs20148-Node209	1.60112e-05	Marinobacter_hydrocarbonoclasticus_ATCC_49840-Node209	7.01142e-06	15.5017	0
Node8-Node123	Node7	0.362175	9.95288	0.00741166	4.07437	32.0296	4.7926e-05	0.000101498	6.51225e-05	0.000128964	Node8-Node7	3.06065e-05	Node123-Node7	2.43261e-05	48.8656	1342.87
Node9-Node118	Node8	-0.404753	-2.45956	0.00546518	4.27616	37.575	7.10656e-05	0.000132105	7.65044e-05	0.000147039	Node9-Node8	1.48752e-05	Node118-Node8	1.4993e-05	-74.0604	-450.042
Node10-Ferrimonas_balearica_DSM_9799	Node9	-0.32112	2.11916	0.00699106	4.07458	36.3501	7.46404e-05	0.00014698	9.47351e-05	0.000171417	Node10-Node9	1.77381e-05	Ferrimonas_balearica_DSM_9799-Node9	3.11369e-05	-45.9329	303.124
Node225-Node114	Node10	0.209152	8.70467	0.00627475	3.95804	37.1192	8.36929e-05	0.000164718	8.79821e-05	0.000184404	Node225-Node10	1.29352e-05	Node114-Node10	2.64374e-05	33.3323	1387.25
Node101-Node11	Node225	0.0565067	-7.20407	0.00721977	4.02675	39.9789	8.36929e-05	0.000177653	9.39274e-05	0.000203716	Node101-Node225	2.38245e-05	Node11-Node225	2.83005e-05	7.82667	-997.825
Node102-Pseudoalteromonas_haloplanktis_TAC125	Node101	0.578538	-0.897355	0.00879269	4.05258	36.6862	8.99363e-05	0.000201478	0.000125112	0.000240133	Node102-Node101	5.02761e-05	Pseudoalteromonas_haloplanktis_TAC125-Node101	2.70352e-05	65.7977	-102.057
Node103-Glaciecola_nitratireducens_FR1064	Node102	0.393204	4.14142	0.00608543	4.42881	36.1026	0.000133253	0.000251754	0.000151103	0.00027027	Node103-Node102	9.28868e-06	Glaciecola_nitratireducens_FR1064-Node102	2.77437e-05	64.6141	680.547
Node104-Node109	Node103	0.00315631	-5.52886	0.00295986	4.52743	37.1414	0.000141208	0.000261042	0.000144797	0.000265423	Node104-Node103	1.6417e-06	Node109-Node103	7.11906e-06	1.06637	-1867.95
Node105-Alteromonas_macleodii_str__English_Channel_615	Node104	-0.127491	4.94096	0.0013912	4.52803	36.1054	0.000142377	0.000262684	0.000143167	0.000263652	Node105-Node104	1.11074e-06	Alteromonas_macleodii_str__English_Channel_615-Node104	8.2469e-07	-91.6414	3551.59
Alteromonas_macleodii_str__Deep_ecotype-Alteromonas_macleodii_str__Ionian_Sea_U7	Node105	0.038	3	0.00128184	4.45486	38.941	0.000143134	0.000263795	0.000143955	0.000264616	Alteromonas_macleodii_str__Deep_ecotype-Node105	1.12775e-06	Alteromonas_macleodii_str__Ionian_Sea_U7-Node105	5.15367e-07	29.6449	2340.38
Alteromonas_macleodii_English_str__Channel_673-Alteromonas_macleodii_str__Black_Sea_11	Node109	0.12127	-1	0.00218646	4.52487	41.6342	0.000147218	0.000268161	0.000149608	0.000270552	Alteromonas_macleodii_English_str__Channel_673-Node109	3.03192e-06	Alteromonas_macleodii_str__Black_Sea_11-Node109	1.74871e-06	55.464	-457.359
Node12-Node91	Node11	-0.343412	-1.48246	0.00753585	3.99607	43.8903	9.79185e-05	0.000205954	0.000116937	0.000234348	Node12-Node11	2.5759e-05	Node91-Node11	3.103e-05	-45.5705	-196.721
Node13-Node88	Node12	-0.557969	-2.30947	0.00692355	3.84031	43.2178	0.000112253	0.000231713	0.000124309	0.00025568	Node13-Node12	1.87907e-05	Node88-Node12	2.91448e-05	-80.59	-333.568
Node14-Node65	Node13	1.76707	16.9804	0.00855931	3.62158	42.3125	0.000117156	0.000250503	0.000148843	0.000287134	Node14-Node13	1.862e-05	Node65-Node13	5.46418e-05	206.45	1983.86
Node15-Node62	Node14	-0.362713	1.57574	0.00470175	4.07069	46.6282	0.000130295	0.000269123	0.000135703	0.000280177	Node15-Node14	1.20615e-05	Node62-Node14	1.0045e-05	-77.1443	335.14
Node16-Node33	Node15	0.785246	17.7954	0.00427467	3.8728	47.488	0.000137798	0.000281185	0.000142299	0.000290321	Node16-Node15	9.55585e-06	Node33-Node15	8.71699e-06	183.697	4162.98
Node17-Node28	Node16	0.400976	9.54699	0.00405077	4.28344	56.7941	0.000143952	0.000290741	0.00015002	0.000298945	Node17-Node16	4.81472e-06	Node28-Node16	1.1594e-05	98.9877	2356.83
Node18-Node21	Node17	-0.0124337	-9.84185	0.00341233	4.4011	59.5954	0.00014625	0.000295555	0.000149373	0.000301377	Node18-Node17	3.67852e-06	Node21-Node17	7.96546e-06	-3.64375	-2884.2
Cronobacter_sakazakii_Sp291-Cronobacter_sakazakii_ES15	Node18	0.25011	-1	0.00207713	4.39717	56.4862	0.000148851	0.000299234	0.000151008	0.000301391	Cronobacter_sakazakii_Sp291-Node18	2.09778e-06	Cronobacter_sakazakii_ES15-Node18	2.21667e-06	120.412	-481.434
Node22-Shimwellia_blattae_DSM_4481___NBRC_105725	Node21	0.374828	10.9483	0.00441797	4.4096	66.3281	0.000149896	0.000303521	0.000157799	0.00031328	Node22-Node21	6.45412e-06	Shimwellia_blattae_DSM_4481___NBRC_105725-Node21	1.30644e-05	84.8415	2478.13
Node23-Salmonella_bongori_NCTC_12419	Node22	0.148044	7.95948	0.00385326	4.53355	69.9483	0.000152638	0.000309975	0.000160008	0.000317399	Node23-Node22	7.48243e-06	Salmonella_bongori_NCTC_12419-Node22	7.36518e-06	38.4205	2065.65
Escherichia_coli_BW2952-Escherichia_coli_K_12_substr__MG1655	Node23	-0.06081	-6	0.00065559	4.60815	73.9595	0.000160013	0.000317457	0.000160228	0.000317672	Escherichia_coli_BW2952-Node23	2.11997e-07	Escherichia_coli_K_12_substr__MG1655-Node23	2.17802e-07	-92.7561	-9152.06
Node29-Erwinia_tasmaniensis_Et1_99	Node28	-0.14237	-2	0.00265351	4.00012	50.0484	0.00015379	0.000302335	0.000156926	0.000305855	Node29-Node28	3.69105e-06	Erwinia_tasmaniensis_Et1_99-Node28	3.35006e-06	-53.6535	-753.719
Erwinia_pyrifoliae_Ep1_96-Erwinia_amylovora_CFBP1430	Node29	0.23902	0	0.00180314	3.92549	49	0.000156712	0.000306026	0.000158338	0.000307651	Erwinia_pyrifoliae_Ep1_96-Node29	2.00449e-06	Erwinia_amylovora_CFBP1430-Node29	1.24682e-06	132.558	0
Node34-Node39	Node33	1.04787	15.1903	0.00519077	3.4982	38.9987	0.000140646	0.000289902	0.000148036	0.000303374	Node34-Node33	1.8306e-05	Node39-Node33	8.63812e-06	201.871	2926.41
Providencia_stuartii_MRSN_2154-Node36	Node34	0.479873	1.70181	0.00528086	4.21012	49.3191	0.000152259	0.000308208	0.000166127	0.000322152	Providencia_stuartii_MRSN_2154-Node34	1.11572e-05	Node36-Node34	1.67303e-05	90.8703	322.26
Proteus_mirabilis_HI4320-Proteus_mirabilis_BB2000	Node36	0.25315	1	0.000848518	3.92224	48.2982	0.000168839	0.000324938	0.000169199	0.000325298	Proteus_mirabilis_HI4320-Node36	5.05292e-07	Proteus_mirabilis_BB2000-Node36	2.14692e-07	298.344	1178.53
Edwardsiella_tarda_EIB202-Node41	Node39	1.20207	31.5935	0.00468938	3.16226	34.1288	0.000143812	0.00029854	0.000150417	0.000309535	Edwardsiella_tarda_EIB202-Node39	1.1743e-05	Node41-Node39	1.02473e-05	256.338	6737.25
Node42-Node51	Node41	1.82715	18.1702	0.00620172	2.6021	19.4065	0.000145278	0.000308787	0.000156442	0.000328018	Node42-Node41	1.35678e-05	Node51-Node41	2.48935e-05	294.621	2929.86
Node43-Sodalis_glossinidius__str__morsitans	Node42	-2.98631	-29.0787	0.00410184	3.24666	25.8163	0.000155017	0.000322355	0.000160776	0.000330768	Node43-Node42	1.09328e-05	Sodalis_glossinidius__str__morsitans-Node42	5.89236e-06	-728.04	-7089.17
Secondary_endosymbiont_of_Ctenarytaina_eucalypti-Node45	Node43	0.536483	4.2883	0.00530965	1.30619	6.92133	0.000160642	0.000333288	0.000167919	0.000347384	Secondary_endosymbiont_of_Ctenarytaina_eucalypti-Node43	7.09144e-06	Node45-Node43	2.11009e-05	101.039	807.642
Node46-Wigglesworthia_glossinidia__str__endosymbiont_of_glossina_brevipalpis	Node45	0.291675	-0.416997	0.00799472	0.904657	3.7117	0.000168105	0.000354389	0.000193894	0.000386346	Node46-Node45	1.97268e-05	Wigglesworthia_glossinidia__str__endosymbiont_of_glossina_brevipalpis-Node45	4.41888e-05	36.4834	-52.1591
secondary_endosymbiont_of_Heteropsylla_cubana-Baumannia_cicadellinicola_str__Hc__Homalodisca_coagulata_	Node46	0.435406	-2	0.00772884	0.994679	3.583	0.000175495	0.000374115	0.000205362	0.000403983	secondary_endosymbiont_of_Heteropsylla_cubana-Node46	1.74128e-05	Baumannia_cicadellinicola_str__Hc__Homalodisca_coagulata_-Node46	4.23222e-05	56.3352	-258.771
Serratia_symbiotica_str__Cinara_cedri-Node53	Node51	1.26458	4.98784	0.00788786	1.41951	7.64612	0.000157867	0.000333681	0.000184951	0.00036479	Serratia_symbiotica_str__Cinara_cedri-Node51	1.68884e-05	Node53-Node51	4.533e-05	160.32	632.344
Node54-Buchnera_aphidicola_BCc	Node53	0.123813	0.0198753	0.00582184	0.498175	4.01216	0.000195147	0.000379011	0.00020798	0.000395958	Node54-Node53	1.31596e-05	Buchnera_aphidicola_BCc-Node53	2.07341e-05	21.267	3.41391
Buchnera_aphidicola__Cinara_tujafilina_-Node56	Node54	-0.192605	-1.93869	0.00574463	0.546247	4.01988	0.000200079	0.00039217	0.000212491	0.000408671	Buchnera_aphidicola__Cinara_tujafilina_-Node54	1.73605e-05	Node56-Node54	1.56403e-05	-33.5278	-337.479
Node57-Buchnera_aphidicola_Bp__Baizongia_pistaciae_	Node56	0.0296343	3	0.0059804	0.63753	4.93869	0.000207543	0.000407811	0.000223875	0.000425693	Node57-Node56	1.26526e-05	Buchnera_aphidicola_Bp__Baizongia_pistaciae_-Node56	2.31125e-05	4.95523	501.639
Buchnera_aphidicola_APS__Acyrthosiphon_pisum_-Buchnera_aphidicola_Sg__Schizaphis_graminum_	Node57	0.014271	0	0.00353322	0.648013	6	0.000217095	0.000420463	0.000223337	0.000426705	Buchnera_aphidicola_APS__Acyrthosiphon_pisum_-Node57	6.7459e-06	Buchnera_aphidicola_Sg__Schizaphis_graminum_-Node57	5.73775e-06	4.03909	0
Yersinia_enterocolitica_palearctica_105_5R_r_-Candidatus_Hamiltonella_defensa_5AT__Acyrthosiphon_pisum_	Node62	2.45261	45	0.00712271	4.23551	45.9122	0.000133608	0.000279168	0.000158975	0.000304535	Yersinia_enterocolitica_palearctica_105_5R_r_-Node62	7.99077e-06	Candidatus_Hamiltonella_defensa_5AT__Acyrthosiphon_pisum_-Node62	4.27422e-05	344.337	6317.82
Node226-Actinobacillus_succinogenes_130Z	Node65	-0.0241603	-0.5306	0.00444405	2.30362	29.6478	0.00016739	0.000305145	0.000173945	0.00031502	Node226-Node65	6.63971e-06	Actinobacillus_succinogenes_130Z-Node65	1.31098e-05	-5.43655	-119.396
Mannheimia_succiniciproducens_MBEL55E-Node66	Node226	0.0348721	4.74952	0.00516466	2.2955	29.4694	0.00016739	0.000311785	0.000177929	0.000325122	Mannheimia_succiniciproducens_MBEL55E-Node226	1.42121e-05	Node66-Node226	1.24616e-05	6.75206	919.619
Node67-Node72	Node66	0.405516	4.33142	0.00483338	2.27921	27.2505	0.000174256	0.000324246	0.00018057	0.000335927	Node67-Node66	9.29016e-06	Node72-Node66	1.40714e-05	83.8991	896.148
Node68-Actinobacillus_pleuropneumoniae_serovar_3_str__JL03	Node67	0.315838	1.5488	0.00472565	2.44047	28.973	0.00017833	0.000333537	0.000186566	0.000344703	Node68-Node67	8.30296e-06	Actinobacillus_pleuropneumoniae_serovar_3_str__JL03-Node67	1.40288e-05	66.8347	327.742
Mannheimia_haemolytica_D174-Bibersteinia_trehalosi_USDA_ARS_USMARC_192	Node68	0.29435	5	0.00484261	2.5579	29.5488	0.000180773	0.00034184	0.000192498	0.000353565	Mannheimia_haemolytica_D174-Node68	1.14966e-05	Bibersteinia_trehalosi_USDA_ARS_USMARC_192-Node68	1.19543e-05	60.7833	1032.5
Node227-Haemophilus_ducreyi_35000HP	Node72	0.564915	6.12244	0.00478442	2.03495	24.6415	0.00018281	0.000338318	0.000189618	0.000349763	Node227-Node72	9.27564e-06	Haemophilus_ducreyi_35000HP-Node72	1.36151e-05	118.074	1279.66
Haemophilus_somnus_2336-Node73	Node227	-7.52523e-06	-1.76078	0.00633532	2.26386	27.1224	0.00018281	0.000347593	0.000199864	0.000367662	Haemophilus_somnus_2336-Node227	2.55855e-05	Node73-Node227	1.45508e-05	-0.00118782	-277.931
Node74-Haemophilus_parasuis_ZJ0906	Node73	-0.125172	3.62069	0.00491303	2.26387	27.7608	0.000191331	0.000362144	0.000199786	0.000374213	Node74-Node73	1.23994e-05	Haemophilus_parasuis_ZJ0906-Node73	1.17385e-05	-25.4775	736.955
Node75-Pasteurella_multocida_36950	Node74	-0.271167	-4.30265	0.00540751	2.19957	29.6207	0.000196503	0.000374544	0.000207099	0.000389164	Node75-Node74	1.30712e-05	Pasteurella_multocida_36950-Node74	1.617e-05	-50.1463	-795.68
Gallibacterium_anatis_UMN179-Node77	Node75	0.782311	-0.885928	0.00693066	2.07835	27.6973	0.000201525	0.000387615	0.000222991	0.000411632	Gallibacterium_anatis_UMN179-Node75	3.78095e-05	Node77-Node75	1.02247e-05	112.877	-127.827
Node78-Haemophilus_influenzae_Rd_KW20	Node77	0.386063	-0.539108	0.00553046	1.91183	27.8859	0.000206648	0.00039784	0.000221461	0.000413133	Node78-Node77	2.41142e-05	Haemophilus_influenzae_Rd_KW20-Node77	6.47182e-06	69.8067	-97.4797
Aggregatibacter_actinomycetemcomitans_D7S_1-Aggregatibacter_actinomycetemcomitans_ANH9381	Node78	0.17226	1	0.00196405	2.2162	27.4609	0.000229803	0.000421954	0.000231732	0.000423882	Aggregatibacter_actinomycetemcomitans_D7S_1-Node78	2.07961e-06	Aggregatibacter_actinomycetemcomitans_ANH9381-Node78	1.7779e-06	87.7063	509.151
Aeromonas_veronii_B565-Tolumonas_auensis_DSM_9187	Node88	1.08049	4	0.00663329	4.17955	44.622	0.000131461	0.000260857	0.000153462	0.000282858	Aeromonas_veronii_B565-Node88	1.51582e-05	Tolumonas_auensis_DSM_9187-Node88	2.88423e-05	162.889	603.019
Vibrio_fischeri_ES114-Node93	Node91	0.202184	0.673267	0.00544685	4.18372	44.7003	0.000121621	0.000236984	0.00013253	0.000251818	Vibrio_fischeri_ES114-Node91	1.32068e-05	Node93-Node91	1.64614e-05	37.1195	123.607
Node94-Node98	Node93	-0.109038	-1.57346	0.00579534	4.07154	44.3267	0.000130232	0.000253445	0.000146888	0.000270238	Node94-Node93	2.10759e-05	Node98-Node93	1.25101e-05	-18.8147	-271.505
Node228-Vibrio_cholerae_LMA3984_4	Node94	0.394806	2	0.000563798	4.00311	43.3394	0.000151237	0.000274521	0.000151344	0.00027468	Node228-Node94	1.05e-07	Vibrio_cholerae_LMA3984_4-Node94	2.12869e-07	700.262	3547.37
Vibrio_cholerae_O1_biovar_El_Tor_str__N16961-Vibrio_cholerae_MJ_1236	Node228	-0.20291	0	0.000648134	4.13353	44	0.000151237	0.000274626	0.000151447	0.000274836	Vibrio_cholerae_O1_biovar_El_Tor_str__N16961-Node228	2.07164e-07	Vibrio_cholerae_MJ_1236-Node228	2.12914e-07	-313.068	0
Listonella_anguillarum_M3-Vibrio_anguillarum_775	Node98	0.06584	1	0.00159417	4.11215	44.9128	0.00014254	0.000265955	0.00014381	0.000267226	Listonella_anguillarum_M3-Node98	2.21571e-07	Vibrio_anguillarum_775-Node98	2.31982e-06	41.3004	627.284
Psychromonas_ingrahamii_37-Idiomarina_loihiensis_GSL_199	Node114	1.71984	4	0.00853257	3.8176	31.2743	9.22714e-05	0.000191155	0.000128674	0.000227558	Psychromonas_ingrahamii_37-Node114	3.14105e-05	Idiomarina_loihiensis_GSL_199-Node114	4.13943e-05	201.562	468.792
Node119-Shewanella_denitrificans_OS217	Node118	-0.110365	3	0.00566831	4.47934	38.8096	7.83684e-05	0.000147098	9.14853e-05	0.000163162	Node119-Node118	1.27489e-05	Shewanella_denitrificans_OS217-Node118	1.93809e-05	-19.4705	529.258
Shewanella_loihica_PV_4-Shewanella_amazonensis_SB2B	Node119	0.29645	0	0.00489598	4.43554	40	8.52212e-05	0.000159846	9.72066e-05	0.000171832	Shewanella_loihica_PV_4-Node119	1.35071e-05	Shewanella_amazonensis_SB2B-Node119	1.04636e-05	60.5496	0
Thalassolituus_oleivorans_MIL_1-Marinomonas_posidonica_IVIA_Po_181	Node123	0.02039	-2	0.0078104	3.91399	27.6221	5.91794e-05	0.000125824	8.96806e-05	0.000156325	Thalassolituus_oleivorans_MIL_1-Node123	1.89749e-05	Marinomonas_posidonica_IVIA_Po_181-Node123	4.20275e-05	2.61062	-256.069

## Sheet: S5.4 Table
S5.4 Table. Phylogenetically independent contrasts of fraction of activators vs Genome size, these contrasts were performed in PDAP:PDTREE module of Mesquite version 3.02.
Name of Contrast as Node - Node	Name of Node at Base of Contrast	Unstandardized Contrast for Trait 1	Unstandardized Contrast for Trait 2	Standard Deviation of Contrast	Nodal Value for Trait 1	Nodal Value for Trait 2	Uncorrected Height of Base Node from Root of Tree	Corrected Height of Base Node from Root of Tree	Average Uncorrected Height of Daughter Nodes	Average Corrected Height of Daughter Nodes	Name of First Daughter Branch (Descendant-Ancestor)	Corrected Length of First Daughter Branch	Name of Second Daughter Branch (Descendant-Ancestor)	Corrected Length of Second Daughter Branch	Standardized Contrast for Trait 1	Standardized Contrast for Trait 2
Node3-Pseudomonas_stutzeri_ATCC_17588___LMG_11199	Node2	0.00827951	0.0136133	0.000988463	4.55123	0.188519	0	0	3.89056e-07	4.8853e-07	Node3-Node2	5.88004e-07	Pseudomonas_stutzeri_ATCC_17588___LMG_11199-Node2	3.89056e-07	8.37614	13.7722
Node4-Pseudomonas_stutzeri_A1501	Node3	-0.397873	-0.0167222	0.00269548	4.55621	0.196712	3.89056e-07	5.88004e-07	1.264e-06	4.22081e-06	Node4-Node3	7.0609e-06	Pseudomonas_stutzeri_A1501-Node3	2.04717e-07	-147.607	-6.20379
Node5-Pseudomonas_stutzeri_DSM_10701	Node4	-0.0318636	-0.0261294	0.00669899	4.16955	0.180461	1.93422e-06	7.64891e-06	1.91447e-05	3.00871e-05	Node5-Node4	3.84366e-05	Pseudomonas_stutzeri_DSM_10701-Node4	6.43987e-06	-4.75648	-3.90051
Node6-Cellvibrio_japonicus_Ueda107	Node5	-0.729186	0.000312852	0.00658856	4.14226	0.158081	2.99153e-05	4.60855e-05	4.81313e-05	6.779e-05	Node6-Node5	1.75541e-05	Cellvibrio_japonicus_Ueda107-Node5	2.58551e-05	-110.675	0.0474841
Node219-Morganella_morganii_subsp__morganii_KT	Node6	0.0479352	-0.0148977	0.0605537	3.84738	0.158208	4.04922e-05	6.36395e-05	0.00187037	0.00189702	Node219-Node6	6.99052e-06	Morganella_morganii_subsp__morganii_KT-Node6	0.00365977	0.791614	-0.246025
Simiduia_agarivorans_SA1___DSM_21679-Node218	Node219	0.639933	-0.0382071	0.00581206	3.84748	0.158179	4.04922e-05	7.063e-05	5.24419e-05	8.752e-05	Simiduia_agarivorans_SA1___DSM_21679-Node219	2.38995e-05	Node218-Node219	9.88054e-06	110.104	-6.57376
Node126-Node7	Node218	-0.782428	-0.0111597	0.00629743	3.6603	0.169355	4.04922e-05	8.05106e-05	5.00857e-05	0.000100339	Node126-Node218	1.86701e-05	Node7-Node218	2.09875e-05	-124.246	-1.77211
Node220-Node209	Node126	-0.920033	-0.0613407	0.00637804	3.29194	0.164101	5.22455e-05	9.91807e-05	6.5729e-05	0.00011952	Node220-Node126	8.83617e-06	Node209-Node126	3.18432e-05	-144.25	-9.61748
Node190-Node127	Node220	0.329909	-0.0265518	0.00602675	3.0921	0.150777	5.22455e-05	0.000108017	5.79951e-05	0.000126178	Node190-Node220	2.11393e-05	Node127-Node220	1.51824e-05	54.7408	-4.40566
Node191-Alcanivorax_borkumensis_SK2	Node190	0.272821	0.0133955	0.00827137	3.28411	0.135323	5.69788e-05	0.000129156	8.23152e-05	0.000163364	Node191-Node190	2.72976e-05	Alcanivorax_borkumensis_SK2-Node190	4.1118e-05	32.9838	1.61951
Node192-Node201	Node191	0.420056	0.0210056	0.00861986	3.39296	0.140668	6.65335e-05	0.000156454	8.57868e-05	0.000193605	Node192-Node191	4.50165e-05	Node201-Node191	2.92855e-05	48.7312	2.43688
Node193-Node198	Node192	1.22262	0.0384239	0.00908277	3.64746	0.153395	9.16551e-05	0.00020147	0.000130669	0.000242719	Node193-Node192	3.34919e-05	Node198-Node192	4.90047e-05	134.609	4.23042
Acinetobacter_baumannii_TCDC_AB0715-Node195	Node193	0.144396	-0.0230642	0.00365338	4.14381	0.168994	0.000121813	0.000234962	0.000128294	0.000241636	Acinetobacter_baumannii_TCDC_AB0715-Node193	6.85819e-06	Node195-Node193	6.48897e-06	39.524	-6.31313
Acinetobacter_oleivorans_DR1-Acinetobacter_calcoaceticus_PHEA_2	Node195	0.29001	0.0425271	0.00139223	4.07361	0.180207	0.000127918	0.000241451	0.000128887	0.00024242	Acinetobacter_oleivorans_DR1-Node195	5.27508e-07	Acinetobacter_calcoaceticus_PHEA_2-Node195	1.41079e-06	208.306	30.546
Psychrobacter_cryohalolentis_K5-Psychrobacter_arcticus_273_4	Node198	0.4504	-0.0323529	0.00217472	2.92119	0.13057	0.000139525	0.000250475	0.00014189	0.00025284	Psychrobacter_cryohalolentis_K5-Node198	1.88911e-06	Psychrobacter_arcticus_273_4-Node198	2.84031e-06	207.107	-14.8768
Node202-Node205	Node201	3.5364	0.160768	0.0104588	3.2274	0.132389	7.99184e-05	0.000185739	9.61677e-05	0.000240433	Node202-Node201	1.93092e-05	Node205-Node201	9.00778e-05	338.126	15.3715
Halomonas_elongata_DSM_2581-Chromohalobacter_salexigens_DSM_3043	Node202	0.36465	-0.00234442	0.00579279	3.85165	0.160768	9.10268e-05	0.000205048	0.000107805	0.000221827	Halomonas_elongata_DSM_2581-Node202	1.92926e-05	Chromohalobacter_salexigens_DSM_3043-Node202	1.42638e-05	62.9489	-0.404713
Candidatus_Portiera_aleyrodidarum_BT_B-Candidatus_Carsonella_ruddii_PV	Node205	0.191996	0	0.0211416	0.315249	0	0.000101309	0.000275817	0.000324793	0.000499301	Candidatus_Portiera_aleyrodidarum_BT_B-Node205	8.47613e-05	Candidatus_Carsonella_ruddii_PV-Node205	0.000362207	9.08142	0
Node221-Node181	Node127	1.00489	0.00481357	0.00671976	2.9542	0.161875	5.90115e-05	0.000123199	6.52618e-05	0.000145777	Node221-Node127	1.11888e-05	Node181-Node127	3.39663e-05	149.543	0.716331
Node174-Node128	Node221	-0.757717	0.0130163	0.00714036	3.20319	0.163068	5.90115e-05	0.000134388	6.93754e-05	0.00015988	Node174-Node221	3.44033e-05	Node128-Node221	1.65815e-05	-106.117	1.82293
Node175-Node178	Node174	0.240097	0.0278059	0.0090942	2.69191	0.171851	7.3992e-05	0.000168791	0.000103967	0.000210144	Node175-Node174	5.15336e-05	Node178-Node174	3.1171e-05	26.4011	3.05754
Methylophaga_nitratireducenticrescens-Methylophaga_frappieri	Node175	0.3919	-0.005291	0.00386301	2.84151	0.189177	0.000122761	0.000220325	0.000130223	0.000227786	Methylophaga_nitratireducenticrescens-Node175	1.12589e-05	Methylophaga_frappieri-Node175	3.66392e-06	101.449	-1.36966
Cycloclasticus_zancles_7_ME-Thiomicrospira_crunogena_XCL_2	Node178	0.2277	0.0423963	0.0105109	2.60141	0.161371	8.51718e-05	0.000199962	0.000140412	0.000255202	Cycloclasticus_zancles_7_ME-Node178	2.62084e-05	Thiomicrospira_crunogena_XCL_2-Node178	8.42717e-05	21.6631	4.03354
Node129-Node171	Node128	-0.495608	0.00405643	0.0086923	3.44962	0.158835	6.47588e-05	0.000150969	9.82124e-05	0.000188747	Node129-Node128	1.31083e-05	Node171-Node128	6.24477e-05	-57.0169	0.466669
Node224-Methylococcus_capsulatus_Bath	Node129	0.0763593	0.0103702	0.00545654	3.36364	0.159539	7.2654e-05	0.000164078	8.4172e-05	0.000178965	Node224-Node129	6.73792e-06	Methylococcus_capsulatus_Bath-Node129	2.30359e-05	13.9941	1.90051
Node167-Node223	Node224	0.739276	0.0349981	0.00612553	3.38092	0.161885	7.2654e-05	0.000170816	8.20684e-05	0.000189577	Node167-Node224	2.87187e-05	Node223-Node224	8.80334e-06	120.688	5.71348
Thioflavicoccus_mobilis_8321-Allochromatium_vinosum_DSM_180	Node167	0.46845	0.00442968	0.00640078	3.94675	0.188672	9.14827e-05	0.000199534	0.000111968	0.000220019	Thioflavicoccus_mobilis_8321-Node167	1.66847e-05	Allochromatium_vinosum_DSM_180-Node167	2.42853e-05	73.1864	0.692053
Node158-Node222	Node223	-0.0204329	-0.0587319	0.00602389	3.20747	0.153674	7.2654e-05	0.000179619	7.84113e-05	0.000197763	Node158-Node223	2.1265e-05	Node222-Node223	1.50223e-05	-3.39198	-9.74982
Node159-Coxiella_burnetii_Dugway_5J108_111	Node158	1.22168	0.00481393	0.00787009	3.1955	0.119256	8.41686e-05	0.000200884	0.000111138	0.000231853	Node159-Node158	1.21233e-05	Coxiella_burnetii_Dugway_5J108_111-Node158	4.98149e-05	155.231	0.611674
Node160-Node163	Node159	0.434641	0.092255	0.00613047	3.43462	0.120199	8.82925e-05	0.000213007	0.000101299	0.000231799	Node160-Node159	1.15473e-05	Node163-Node159	2.60353e-05	70.8984	15.0486
Thioalkalivibrio_nitratireducens_DSM_14787-Thioalkalivibrio_sulfidophilus_HL_EbGr7	Node160	0.5378	-0.0188406	0.00573806	3.56816	0.148544	9.47185e-05	0.000224555	0.000111181	0.000241017	Thioalkalivibrio_nitratireducens_DSM_14787-Node160	2.65818e-05	Thioalkalivibrio_sulfidophilus_HL_EbGr7-Node160	6.34349e-06	93.7251	-3.28344
Alkalilimnicola_ehrlichii_MLHE_1-Halorhodospira_halophila_SL1	Node163	0.59749	-0.0454545	0.00595992	3.13352	0.056289	0.000107879	0.000239043	0.00012564	0.000256803	Alkalilimnicola_ehrlichii_MLHE_1-Node163	8.46663e-06	Halorhodospira_halophila_SL1-Node163	2.70541e-05	100.251	-7.6267
Node147-Node130	Node222	0.959104	0.0117357	0.00780617	3.21593	0.177988	7.2654e-05	0.000194641	8.44703e-05	0.000225109	Node147-Node222	2.68761e-05	Node130-Node222	3.40601e-05	122.865	1.50339
Node148-Node153	Node147	0.761098	0.0427213	0.00936445	3.63895	0.183164	8.08072e-05	0.000221517	0.000120222	0.000265364	Node148-Node147	2.7094e-05	Node153-Node147	6.05989e-05	81.2752	4.56207
Nitrosococcus_halophilus_Nc_4-Node150	Node148	0.676783	0.0495495	0.00446523	3.8741	0.196364	0.000103113	0.000248612	0.000112729	0.000258581	Nitrosococcus_halophilus_Nc_4-Node148	7.98851e-06	Node150-Node148	1.19498e-05	151.567	11.0967
Nitrosococcus_watsonii_C_113-Nitrosococcus_oceani_ATCC_19707	Node150	-0.14882	0	0.00175086	3.46848	0.166667	0.000114357	0.000260561	0.000115889	0.000262094	Nitrosococcus_watsonii_C_113-Node150	1.96073e-06	Nitrosococcus_oceani_ATCC_19707-Node150	1.10478e-06	-84.9982	0
Node154-Acidithiobacillus_caldus_SM_1	Node153	-0.155107	0.0430654	0.00507818	3.113	0.153642	0.000137331	0.000282116	0.000149092	0.00029501	Node154-Node153	5.07233e-06	Acidithiobacillus_caldus_SM_1-Node153	2.07155e-05	-30.5438	8.48049
Acidithiobacillus_ferrivorans_SS3-Acidithiobacillus_ferrooxidans_ATCC_23270	Node154	0.22515	0.0354767	0.00302993	3.08249	0.162113	0.000140137	0.000287189	0.000144727	0.000291779	Acidithiobacillus_ferrivorans_SS3-Node154	5.09917e-06	Acidithiobacillus_ferrooxidans_ATCC_23270-Node154	4.08128e-06	74.3087	11.7088
Node131-Node144	Node130	1.36338	-0.0297242	0.00888693	2.67984	0.171429	8.81333e-05	0.000228701	0.000107084	0.00026819	Node131-Node130	4.9075e-05	Node144-Node130	2.99026e-05	153.414	-3.34471
Node132-Frateuria_aurantia_DSM_6220	Node131	-0.147027	-0.031298	0.00769633	3.52702	0.152959	0.000122423	0.000277776	0.0001499	0.000307393	Node132-Node131	2.84373e-05	Frateuria_aurantia_DSM_6220-Node131	3.07962e-05	-19.1035	-4.06662
Node133-Xylella_fastidiosa_9a5c	Node132	1.1053	0.0796445	0.00435402	3.45643	0.137933	0.000146581	0.000306214	0.000153994	0.000315692	Node133-Node132	6.52814e-06	Xylella_fastidiosa_9a5c-Node132	1.24294e-05	253.857	18.2922
Node134-Node139	Node133	0.215373	-0.0512154	0.00406503	3.83705	0.165359	0.000148978	0.000312742	0.000152712	0.000321004	Node134-Node133	8.32358e-06	Node139-Node133	8.20089e-06	52.9819	-12.599
Node135-Pseudoxanthomonas_suwonensis_11_1	Node134	1.14678	0.0965427	0.00453785	3.94554	0.139561	0.000152188	0.000321065	0.000162019	0.000331361	Node135-Node134	1.11383e-05	Pseudoxanthomonas_suwonensis_11_1-Node134	9.45387e-06	252.713	21.275
Stenotrophomonas_maltophilia_JV3-Stenotrophomonas_maltophilia_R551_3	Node135	-0.02949	0	0.00215617	4.56583	0.191781	0.000162397	0.000332204	0.000164721	0.000334528	Stenotrophomonas_maltophilia_JV3-Node135	3.36524e-06	Stenotrophomonas_maltophilia_R551_3-Node135	1.28383e-06	-13.677	0
Xanthomonas_albilineans_GPE_PC73-Pseudoxanthomonas_spadix_BD_a59	Node139	0.39975	0.0301887	0.00431051	3.73016	0.190776	0.000153236	0.000320943	0.000162526	0.000330233	Xanthomonas_albilineans_GPE_PC73-Node139	5.67694e-06	Pseudoxanthomonas_spadix_BD_a59-Node139	1.29035e-05	92.7385	7.00351
Halothiobacillus_neapolitanus_c2-Dichelobacter_nodosus_VCS1703A	Node144	1.19354	0.00957592	0.0107414	2.16364	0.182683	9.17438e-05	0.000258604	0.000149433	0.000316293	Halothiobacillus_neapolitanus_c2-Node144	4.05286e-05	Dichelobacter_nodosus_VCS1703A-Node144	7.48491e-05	111.116	0.891497
Legionella_longbeachae_NSW150-Legionella_pneumophila_subsp__pneumophila	Node171	0.65662	-0.0375817	0.00373278	3.85925	0.155482	0.000123771	0.000213417	0.000130738	0.000220384	Legionella_longbeachae_NSW150-Node171	6.15205e-06	Legionella_pneumophila_subsp__pneumophila-Node171	7.78163e-06	175.906	-10.068
Kangiella_koreensis_DSM_16069-Node183	Node181	1.44575	0.0827019	0.00930883	2.1983	0.158254	7.15122e-05	0.000157166	9.78298e-05	0.000200493	Kangiella_koreensis_DSM_16069-Node181	3.91851e-05	Node183-Node181	4.74693e-05	155.309	8.88424
Node184-Candidatus_Vesicomyosocius_okutanii_HA	Node183	0.871303	0.0671711	0.0117475	1.40632	0.11295	8.49623e-05	0.000204635	0.000153843	0.000273637	Node184-Node183	7.71554e-05	Candidatus_Vesicomyosocius_okutanii_HA-Node183	6.08484e-05	74.1692	5.71791
Francisella_tularensis_tularensis_FSC198-Node186	Node184	-0.00223416	-0.00135272	0.00101649	1.89345	0.150504	0.000161876	0.00028179	0.000162275	0.000282307	Francisella_tularensis_tularensis_FSC198-Node184	3.85319e-07	Node186-Node184	6.4793e-07	-2.19792	-1.33078
Francisella_tularensis_holarctica_LVS-Francisella_tularensis_mediasiatica_FSC147	Node186	0.0021	-0.085213	0.000975794	1.89485	0.151353	0.000162288	0.000282438	0.000162764	0.000282914	Francisella_tularensis_holarctica_LVS-Node186	5.15007e-07	Francisella_tularensis_mediasiatica_FSC147-Node186	4.37167e-07	2.15209	-87.3268
Marinobacter_sp__BSs20148-Marinobacter_hydrocarbonoclasticus_ATCC_49840	Node209	0.07438	-0.0730847	0.00479818	4.01213	0.212117	7.92126e-05	0.000131024	9.07239e-05	0.000142535	Marinobacter_sp__BSs20148-Node209	1.60112e-05	Marinobacter_hydrocarbonoclasticus_ATCC_49840-Node209	7.01142e-06	15.5017	-15.2317
Node8-Node123	Node7	0.362175	-0.035667	0.00741166	4.07437	0.175261	4.7926e-05	0.000101498	6.51225e-05	0.000128964	Node8-Node7	3.06065e-05	Node123-Node7	2.43261e-05	48.8656	-4.81229
Node9-Node118	Node8	-0.404753	-0.00325294	0.00546518	4.27616	0.155388	7.10656e-05	0.000132105	7.65044e-05	0.000147039	Node9-Node8	1.48752e-05	Node118-Node8	1.4993e-05	-74.0604	-0.595212
Node10-Ferrimonas_balearica_DSM_9799	Node9	-0.32112	-0.0356357	0.00699106	4.07458	0.153768	7.46404e-05	0.00014698	9.47351e-05	0.000171417	Node10-Node9	1.77381e-05	Ferrimonas_balearica_DSM_9799-Node9	3.11369e-05	-45.9329	-5.09732
Node225-Node114	Node10	0.209152	0.059324	0.00627475	3.95804	0.140835	8.36929e-05	0.000164718	8.79821e-05	0.000184404	Node225-Node10	1.29352e-05	Node114-Node10	2.64374e-05	33.3323	9.4544
Node101-Node11	Node225	0.0565067	-0.0109007	0.00721977	4.02675	0.160325	8.36929e-05	0.000177653	9.39274e-05	0.000203716	Node101-Node225	2.38245e-05	Node11-Node225	2.83005e-05	7.82667	-1.50984
Node102-Pseudoalteromonas_haloplanktis_TAC125	Node101	0.578538	0.00118069	0.00879269	4.05258	0.155342	8.99363e-05	0.000201478	0.000125112	0.000240133	Node102-Node101	5.02761e-05	Pseudoalteromonas_haloplanktis_TAC125-Node101	2.70352e-05	65.7977	0.134281
Node103-Glaciecola_nitratireducens_FR1064	Node102	0.393204	0.00476243	0.00608543	4.42881	0.15611	0.000133253	0.000251754	0.000151103	0.00027027	Node103-Node102	9.28868e-06	Glaciecola_nitratireducens_FR1064-Node102	2.77437e-05	64.6141	0.782597
Node104-Node109	Node103	0.00315631	0.0134564	0.00295986	4.52743	0.157305	0.000141208	0.000261042	0.000144797	0.000265423	Node104-Node103	1.6417e-06	Node109-Node103	7.11906e-06	1.06637	4.54629
Node105-Alteromonas_macleodii_str__English_Channel_615	Node104	-0.127491	-0.0546164	0.0013912	4.52803	0.159826	0.000142377	0.000262684	0.000143167	0.000263652	Node105-Node104	1.11074e-06	Alteromonas_macleodii_str__English_Channel_615-Node104	8.2469e-07	-91.6414	-39.2586
Alteromonas_macleodii_str__Deep_ecotype-Alteromonas_macleodii_str__Ionian_Sea_U7	Node105	0.038	-0.0212111	0.00128184	4.45486	0.128482	0.000143134	0.000263795	0.000143955	0.000264616	Alteromonas_macleodii_str__Deep_ecotype-Node105	1.12775e-06	Alteromonas_macleodii_str__Ionian_Sea_U7-Node105	5.15367e-07	29.6449	-16.5474
Alteromonas_macleodii_English_str__Channel_673-Alteromonas_macleodii_str__Black_Sea_11	Node109	0.12127	-0.011796	0.00218646	4.52487	0.14637	0.000147218	0.000268161	0.000149608	0.000270552	Alteromonas_macleodii_English_str__Channel_673-Node109	3.03192e-06	Alteromonas_macleodii_str__Black_Sea_11-Node109	1.74871e-06	55.464	-5.39503
Node12-Node91	Node11	-0.343412	0.00209868	0.00753585	3.99607	0.166243	9.79185e-05	0.000205954	0.000116937	0.000234348	Node12-Node11	2.5759e-05	Node91-Node11	3.103e-05	-45.5705	0.278493
Node13-Node88	Node12	-0.557969	-0.00927656	0.00692355	3.84031	0.167195	0.000112253	0.000231713	0.000124309	0.00025568	Node13-Node12	1.87907e-05	Node88-Node12	2.91448e-05	-80.59	-1.33986
Node14-Node65	Node13	1.76707	0.0775067	0.00855931	3.62158	0.163559	0.000117156	0.000250503	0.000148843	0.000287134	Node14-Node13	1.862e-05	Node65-Node13	5.46418e-05	206.45	9.05525
Node15-Node62	Node14	-0.362713	-0.00755231	0.00470175	4.07069	0.183258	0.000130295	0.000269123	0.000135703	0.000280177	Node15-Node14	1.20615e-05	Node62-Node14	1.0045e-05	-77.1443	-1.60628
Node16-Node33	Node15	0.785246	0.0318576	0.00427467	3.8728	0.179137	0.000137798	0.000281185	0.000142299	0.000290321	Node16-Node15	9.55585e-06	Node33-Node15	8.71699e-06	183.697	7.45264
Node17-Node28	Node16	0.400976	0.0355346	0.00405077	4.28344	0.195797	0.000143952	0.000290741	0.00015002	0.000298945	Node17-Node16	4.81472e-06	Node28-Node16	1.1594e-05	98.9877	8.77232
Node18-Node21	Node17	-0.0124337	-0.0342517	0.00341233	4.4011	0.206224	0.00014625	0.000295555	0.000149373	0.000301377	Node18-Node17	3.67852e-06	Node21-Node17	7.96546e-06	-3.64375	-10.0376
Cronobacter_sakazakii_Sp291-Cronobacter_sakazakii_ES15	Node18	0.25011	0.000176222	0.00207713	4.39717	0.195403	0.000148851	0.000299234	0.000151008	0.000301391	Cronobacter_sakazakii_Sp291-Node18	2.09778e-06	Cronobacter_sakazakii_ES15-Node18	2.21667e-06	120.412	0.0848393
Node22-Shimwellia_blattae_DSM_4481___NBRC_105725	Node21	0.374828	0.0188254	0.00441797	4.4096	0.229655	0.000149896	0.000303521	0.000157799	0.00031328	Node22-Node21	6.45412e-06	Shimwellia_blattae_DSM_4481___NBRC_105725-Node21	1.30644e-05	84.8415	4.26109
Node23-Salmonella_bongori_NCTC_12419	Node22	0.148044	0.0243995	0.00385326	4.53355	0.23588	0.000152638	0.000309975	0.000160008	0.000317399	Node23-Node22	7.48243e-06	Salmonella_bongori_NCTC_12419-Node22	7.36518e-06	38.4205	6.33217
Escherichia_coli_BW2952-Escherichia_coli_K_12_substr__MG1655	Node23	-0.06081	0.00646816	0.00065559	4.60815	0.248176	0.000160013	0.000317457	0.000160228	0.000317672	Escherichia_coli_BW2952-Node23	2.11997e-07	Escherichia_coli_K_12_substr__MG1655-Node23	2.17802e-07	-92.7561	9.86616
Node29-Erwinia_tasmaniensis_Et1_99	Node28	-0.14237	-0.00216087	0.00265351	4.00012	0.170689	0.00015379	0.000302335	0.000156926	0.000305855	Node29-Node28	3.69105e-06	Erwinia_tasmaniensis_Et1_99-Node28	3.35006e-06	-53.6535	-0.814346
Erwinia_pyrifoliae_Ep1_96-Erwinia_amylovora_CFBP1430	Node29	0.23902	-0.0102041	0.00180314	3.92549	0.169556	0.000156712	0.000306026	0.000158338	0.000307651	Erwinia_pyrifoliae_Ep1_96-Node29	2.00449e-06	Erwinia_amylovora_CFBP1430-Node29	1.24682e-06	132.558	-5.65906
Node34-Node39	Node33	1.04787	-0.0124074	0.00519077	3.4982	0.163939	0.000140646	0.000289902	0.000148036	0.000303374	Node34-Node33	1.8306e-05	Node39-Node33	8.63812e-06	201.871	-2.39029
Providencia_stuartii_MRSN_2154-Node36	Node34	0.479873	-0.0489589	0.00528086	4.21012	0.15551	0.000152259	0.000308208	0.000166127	0.000322152	Providencia_stuartii_MRSN_2154-Node34	1.11572e-05	Node36-Node34	1.67303e-05	90.8703	-9.271
Proteus_mirabilis_HI4320-Proteus_mirabilis_BB2000	Node36	0.25315	-0.0236024	0.000848518	3.92224	0.184881	0.000168839	0.000324938	0.000169199	0.000325298	Proteus_mirabilis_HI4320-Node36	5.05292e-07	Proteus_mirabilis_BB2000-Node36	2.14692e-07	298.344	-27.816
Edwardsiella_tarda_EIB202-Node41	Node39	1.20207	0.157929	0.00468938	3.16226	0.167917	0.000143812	0.00029854	0.000150417	0.000309535	Edwardsiella_tarda_EIB202-Node39	1.1743e-05	Node41-Node39	1.02473e-05	256.338	33.6779
Node42-Node51	Node41	1.82715	0.145733	0.00620172	2.6021	0.0943236	0.000145278	0.000308787	0.000156442	0.000328018	Node42-Node41	1.35678e-05	Node51-Node41	2.48935e-05	294.621	23.4989
Node43-Sodalis_glossinidius__str__morsitans	Node42	-2.98631	-0.103037	0.00410184	3.24666	0.145733	0.000155017	0.000322355	0.000160776	0.000330768	Node43-Node42	1.09328e-05	Sodalis_glossinidius__str__morsitans-Node42	5.89236e-06	-728.04	-25.1197
Secondary_endosymbiont_of_Ctenarytaina_eucalypti-Node45	Node43	0.536483	-0.0481613	0.00530965	1.30619	0.0787811	0.000160642	0.000333288	0.000167919	0.000347384	Secondary_endosymbiont_of_Ctenarytaina_eucalypti-Node43	7.09144e-06	Node45-Node43	2.11009e-05	101.039	-9.07053
Node46-Wigglesworthia_glossinidia__str__endosymbiont_of_glossina_brevipalpis	Node45	0.291675	0.0345968	0.00799472	0.904657	0.114828	0.000168105	0.000354389	0.000193894	0.000386346	Node46-Node45	1.97268e-05	Wigglesworthia_glossinidia__str__endosymbiont_of_glossina_brevipalpis-Node45	4.41888e-05	36.4834	4.32745
secondary_endosymbiont_of_Heteropsylla_cubana-Baumannia_cicadellinicola_str__Hc__Homalodisca_coagulata_	Node46	0.435406	0.0595238	0.00772884	0.994679	0.125506	0.000175495	0.000374115	0.000205362	0.000403983	secondary_endosymbiont_of_Heteropsylla_cubana-Node46	1.74128e-05	Baumannia_cicadellinicola_str__Hc__Homalodisca_coagulata_-Node46	4.23222e-05	56.3352	7.70152
Serratia_symbiotica_str__Cinara_cedri-Node53	Node51	1.26458	0	0.00788786	1.41951	0	0.000157867	0.000333681	0.000184951	0.00036479	Serratia_symbiotica_str__Cinara_cedri-Node51	1.68884e-05	Node53-Node51	4.533e-05	160.32	0
Node54-Buchnera_aphidicola_BCc	Node53	0.123813	0	0.00582184	0.498175	0	0.000195147	0.000379011	0.00020798	0.000395958	Node54-Node53	1.31596e-05	Buchnera_aphidicola_BCc-Node53	2.07341e-05	21.267	0
Buchnera_aphidicola__Cinara_tujafilina_-Node56	Node54	-0.192605	0	0.00574463	0.546247	0	0.000200079	0.00039217	0.000212491	0.000408671	Buchnera_aphidicola__Cinara_tujafilina_-Node54	1.73605e-05	Node56-Node54	1.56403e-05	-33.5278	0
Node57-Buchnera_aphidicola_Bp__Baizongia_pistaciae_	Node56	0.0296343	0	0.0059804	0.63753	0	0.000207543	0.000407811	0.000223875	0.000425693	Node57-Node56	1.26526e-05	Buchnera_aphidicola_Bp__Baizongia_pistaciae_-Node56	2.31125e-05	4.95523	0
Buchnera_aphidicola_APS__Acyrthosiphon_pisum_-Buchnera_aphidicola_Sg__Schizaphis_graminum_	Node57	0.014271	0	0.00353322	0.648013	0	0.000217095	0.000420463	0.000223337	0.000426705	Buchnera_aphidicola_APS__Acyrthosiphon_pisum_-Node57	6.7459e-06	Buchnera_aphidicola_Sg__Schizaphis_graminum_-Node57	5.73775e-06	4.03909	0
Yersinia_enterocolitica_palearctica_105_5R_r_-Candidatus_Hamiltonella_defensa_5AT__Acyrthosiphon_pisum_	Node62	2.45261	0.0435484	0.00712271	4.23551	0.186689	0.000133608	0.000279168	0.000158975	0.000304535	Yersinia_enterocolitica_palearctica_105_5R_r_-Node62	7.99077e-06	Candidatus_Hamiltonella_defensa_5AT__Acyrthosiphon_pisum_-Node62	4.27422e-05	344.337	6.11402
Node226-Actinobacillus_succinogenes_130Z	Node65	-0.0241603	-0.0164443	0.00444405	2.30362	0.105751	0.00016739	0.000305145	0.000173945	0.00031502	Node226-Node65	6.63971e-06	Actinobacillus_succinogenes_130Z-Node65	1.31098e-05	-5.43655	-3.7003
Mannheimia_succiniciproducens_MBEL55E-Node66	Node226	0.0348721	0.0502275	0.00516466	2.2955	0.100222	0.00016739	0.000311785	0.000177929	0.000325122	Mannheimia_succiniciproducens_MBEL55E-Node226	1.42121e-05	Node66-Node226	1.24616e-05	6.75206	9.72522
Node67-Node72	Node66	0.405516	0.0529932	0.00483338	2.27921	0.0767567	0.000174256	0.000324246	0.00018057	0.000335927	Node67-Node66	9.29016e-06	Node72-Node66	1.40714e-05	83.8991	10.964
Node68-Actinobacillus_pleuropneumoniae_serovar_3_str__JL03	Node67	0.315838	-0.00615165	0.00472565	2.44047	0.0978304	0.00017833	0.000333537	0.000186566	0.000344703	Node68-Node67	8.30296e-06	Actinobacillus_pleuropneumoniae_serovar_3_str__JL03-Node67	1.40288e-05	66.8347	-1.30176
Mannheimia_haemolytica_D174-Bibersteinia_trehalosi_USDA_ARS_USMARC_192	Node68	0.29435	0.00909091	0.00484261	2.5579	0.0955433	0.000180773	0.00034184	0.000192498	0.000353565	Mannheimia_haemolytica_D174-Node68	1.14966e-05	Bibersteinia_trehalosi_USDA_ARS_USMARC_192-Node68	1.19543e-05	60.7833	1.87727
Node227-Haemophilus_ducreyi_35000HP	Node72	0.564915	0.0753839	0.00478442	2.03495	0.0448373	0.00018281	0.000338318	0.000189618	0.000349763	Node227-Node72	9.27564e-06	Haemophilus_ducreyi_35000HP-Node72	1.36151e-05	118.074	15.7561
Haemophilus_somnus_2336-Node73	Node227	-7.52523e-06	-0.00205473	0.00633532	2.26386	0.0753839	0.00018281	0.000347593	0.000199864	0.000367662	Haemophilus_somnus_2336-Node227	2.55855e-05	Node73-Node227	1.45508e-05	-0.00118782	-0.324329
Node74-Haemophilus_parasuis_ZJ0906	Node73	-0.125172	0.0013512	0.00491303	2.26387	0.0761288	0.000191331	0.000362144	0.000199786	0.000374213	Node74-Node73	1.23994e-05	Haemophilus_parasuis_ZJ0906-Node73	1.17385e-05	-25.4775	0.275023
Node75-Pasteurella_multocida_36950	Node74	-0.271167	0.012021	0.00540751	2.19957	0.0768229	0.000196503	0.000374544	0.000207099	0.000389164	Node75-Node74	1.30712e-05	Pasteurella_multocida_36950-Node74	1.617e-05	-50.1463	2.22301
Gallibacterium_anatis_UMN179-Node77	Node75	0.782311	0.0390107	0.00693066	2.07835	0.0821964	0.000201525	0.000387615	0.000222991	0.000411632	Gallibacterium_anatis_UMN179-Node75	3.78095e-05	Node77-Node75	1.02247e-05	112.877	5.62871
Node78-Haemophilus_influenzae_Rd_KW20	Node77	0.386063	-0.0365802	0.00553046	1.91183	0.0738925	0.000206648	0.00039784	0.000221461	0.000413133	Node78-Node77	2.41142e-05	Haemophilus_influenzae_Rd_KW20-Node77	6.47182e-06	69.8067	-6.61432
Aggregatibacter_actinomycetemcomitans_D7S_1-Aggregatibacter_actinomycetemcomitans_ANH9381	Node78	0.17226	-0.0184837	0.00196405	2.2162	0.0450524	0.000229803	0.000421954	0.000231732	0.000423882	Aggregatibacter_actinomycetemcomitans_D7S_1-Node78	2.07961e-06	Aggregatibacter_actinomycetemcomitans_ANH9381-Node78	1.7779e-06	87.7063	-9.41099
Aeromonas_veronii_B565-Tolumonas_auensis_DSM_9187	Node88	1.08049	0.0482972	0.00663329	4.17955	0.172835	0.000131461	0.000260857	0.000153462	0.000282858	Aeromonas_veronii_B565-Node88	1.51582e-05	Tolumonas_auensis_DSM_9187-Node88	2.88423e-05	162.889	7.28104
Vibrio_fischeri_ES114-Node93	Node91	0.202184	-0.0427474	0.00544685	4.18372	0.165096	0.000121621	0.000236984	0.00013253	0.000251818	Vibrio_fischeri_ES114-Node91	1.32068e-05	Node93-Node91	1.64614e-05	37.1195	-7.84809
Node94-Node98	Node93	-0.109038	-0.0127083	0.00579534	4.07154	0.188815	0.000130232	0.000253445	0.000146888	0.000270238	Node94-Node93	2.10759e-05	Node98-Node93	1.25101e-05	-18.8147	-2.19285
Node228-Vibrio_cholerae_LMA3984_4	Node94	0.394806	0.00017498	0.000563798	4.00311	0.18084	0.000151237	0.000274521	0.000151344	0.00027468	Node228-Node94	1.05e-07	Vibrio_cholerae_LMA3984_4-Node94	2.12869e-07	700.262	0.310359
Vibrio_cholerae_O1_biovar_El_Tor_str__N16961-Vibrio_cholerae_MJ_1236	Node228	-0.20291	0.00384833	0.000648134	4.13353	0.180898	0.000151237	0.000274626	0.000151447	0.000274836	Vibrio_cholerae_O1_biovar_El_Tor_str__N16961-Node228	2.07164e-07	Vibrio_cholerae_MJ_1236-Node228	2.12914e-07	-313.068	5.93755
Listonella_anguillarum_M3-Vibrio_anguillarum_775	Node98	0.06584	0	0.00159417	4.11215	0.193548	0.00014254	0.000265955	0.00014381	0.000267226	Listonella_anguillarum_M3-Node98	2.21571e-07	Vibrio_anguillarum_775-Node98	2.31982e-06	41.3004	0
Psychromonas_ingrahamii_37-Idiomarina_loihiensis_GSL_199	Node114	1.71984	-0.0530225	0.00853257	3.8176	0.101001	9.22714e-05	0.000191155	0.000128674	0.000227558	Psychromonas_ingrahamii_37-Node114	3.14105e-05	Idiomarina_loihiensis_GSL_199-Node114	4.13943e-05	201.562	-6.21413
Node119-Shewanella_denitrificans_OS217	Node118	-0.110365	0.0200487	0.00566831	4.47934	0.157021	7.83684e-05	0.000147098	9.14853e-05	0.000163162	Node119-Node118	1.27489e-05	Shewanella_denitrificans_OS217-Node118	1.93809e-05	-19.4705	3.53698
Shewanella_loihica_PV_4-Shewanella_amazonensis_SB2B	Node119	0.29645	-0.00883117	0.00489598	4.43554	0.164976	8.52212e-05	0.000159846	9.72066e-05	0.000171832	Shewanella_loihica_PV_4-Node119	1.35071e-05	Shewanella_amazonensis_SB2B-Node119	1.04636e-05	60.5496	-1.80376
Thalassolituus_oleivorans_MIL_1-Marinomonas_posidonica_IVIA_Po_181	Node123	0.02039	0.0823383	0.0078104	3.91399	0.191055	5.91794e-05	0.000125824	8.96806e-05	0.000156325	Thalassolituus_oleivorans_MIL_1-Node123	1.89749e-05	Marinomonas_posidonica_IVIA_Po_181-Node123	4.20275e-05	2.61062	10.5421

## Sheet: S5.5 Table
S5.5 Table. Phylogenetically independent contrasts of fraction of repressors vs Genome size, these contrasts were performed in PDAP:PDTREE module of Mesquite version 3.02.
Name of Contrast as Node - Node	Name of Node at Base of Contrast	Unstandardized Contrast for Trait 1	Unstandardized Contrast for Trait 2	Standard Deviation of Contrast	Nodal Value for Trait 1	Nodal Value for Trait 2	Uncorrected Height of Base Node from Root of Tree	Corrected Height of Base Node from Root of Tree	Average Uncorrected Height of Daughter Nodes	Average Corrected Height of Daughter Nodes	Name of First Daughter Branch (Descendant-Ancestor)	Corrected Length of First Daughter Branch	Name of Second Daughter Branch (Descendant-Ancestor)	Corrected Length of Second Daughter Branch	Standardized Contrast for Trait 1	Standardized Contrast for Trait 2
Node3-Pseudomonas_stutzeri_ATCC_17588___LMG_11199	Node2	0.00827951	0.000388799	0.000988463	4.55123	0.26776	0	0	3.89056e-07	4.8853e-07	Node3-Node2	5.88004e-07	Pseudomonas_stutzeri_ATCC_17588___LMG_11199-Node2	3.89056e-07	8.37614	0.393337
Node4-Pseudomonas_stutzeri_A1501	Node3	-0.397873	0.0137989	0.00269548	4.55621	0.267994	3.89056e-07	5.88004e-07	1.264e-06	4.22081e-06	Node4-Node3	7.0609e-06	Pseudomonas_stutzeri_A1501-Node3	2.04717e-07	-147.607	5.11928
Node5-Pseudomonas_stutzeri_DSM_10701	Node4	-0.0318636	0.0354612	0.00669899	4.16955	0.281405	1.93422e-06	7.64891e-06	1.91447e-05	3.00871e-05	Node5-Node4	3.84366e-05	Pseudomonas_stutzeri_DSM_10701-Node4	6.43987e-06	-4.75648	5.29351
Node6-Cellvibrio_japonicus_Ueda107	Node5	-0.729186	-0.00673679	0.00658856	4.14226	0.311777	2.99153e-05	4.60855e-05	4.81313e-05	6.779e-05	Node6-Node5	1.75541e-05	Cellvibrio_japonicus_Ueda107-Node5	2.58551e-05	-110.675	-1.0225
Node219-Morganella_morganii_subsp__morganii_KT	Node6	0.0479352	-0.0179045	0.0605537	3.84738	0.309053	4.04922e-05	6.36395e-05	0.00187037	0.00189702	Node219-Node6	6.99052e-06	Morganella_morganii_subsp__morganii_KT-Node6	0.00365977	0.791614	-0.29568
Simiduia_agarivorans_SA1___DSM_21679-Node218	Node219	0.639933	0.00347257	0.00581206	3.84748	0.309019	4.04922e-05	7.063e-05	5.24419e-05	8.752e-05	Simiduia_agarivorans_SA1___DSM_21679-Node219	2.38995e-05	Node218-Node219	9.88054e-06	110.104	0.597477
Node126-Node7	Node218	-0.782428	-0.0128004	0.00629743	3.6603	0.308003	4.04922e-05	8.05106e-05	5.00857e-05	0.000100339	Node126-Node218	1.86701e-05	Node7-Node218	2.09875e-05	-124.246	-2.03264
Node220-Node209	Node126	-0.920033	0.0583187	0.00637804	3.29194	0.301977	5.22455e-05	9.91807e-05	6.5729e-05	0.00011952	Node220-Node126	8.83617e-06	Node209-Node126	3.18432e-05	-144.25	9.14367
Node190-Node127	Node220	0.329909	-0.00642408	0.00602675	3.0921	0.314644	5.22455e-05	0.000108017	5.79951e-05	0.000126178	Node190-Node220	2.11393e-05	Node127-Node220	1.51824e-05	54.7408	-1.06593
Node191-Alcanivorax_borkumensis_SK2	Node190	0.272821	0.00301923	0.00827137	3.28411	0.310905	5.69788e-05	0.000129156	8.23152e-05	0.000163364	Node191-Node190	2.72976e-05	Alcanivorax_borkumensis_SK2-Node190	4.1118e-05	32.9838	0.365022
Node192-Node201	Node191	0.420056	0.107218	0.00861986	3.39296	0.31211	6.65335e-05	0.000156454	8.57868e-05	0.000193605	Node192-Node191	4.50165e-05	Node201-Node191	2.92855e-05	48.7312	12.4384
Node193-Node198	Node192	1.22262	-0.0198888	0.00908277	3.64746	0.377069	9.16551e-05	0.00020147	0.000130669	0.000242719	Node193-Node192	3.34919e-05	Node198-Node192	4.90047e-05	134.609	-2.18973
Acinetobacter_baumannii_TCDC_AB0715-Node195	Node193	0.144396	0.0047372	0.00365338	4.14381	0.368994	0.000121813	0.000234962	0.000128294	0.000241636	Acinetobacter_baumannii_TCDC_AB0715-Node193	6.85819e-06	Node195-Node193	6.48897e-06	39.524	1.29666
Acinetobacter_oleivorans_DR1-Acinetobacter_calcoaceticus_PHEA_2	Node195	0.29001	0.0116541	0.00139223	4.07361	0.366691	0.000127918	0.000241451	0.000128887	0.00024242	Acinetobacter_oleivorans_DR1-Node195	5.27508e-07	Acinetobacter_calcoaceticus_PHEA_2-Node195	1.41079e-06	208.306	8.37079
Psychrobacter_cryohalolentis_K5-Psychrobacter_arcticus_273_4	Node198	0.4504	0.106373	0.00217472	2.92119	0.388883	0.000139525	0.000250475	0.00014189	0.00025284	Psychrobacter_cryohalolentis_K5-Node198	1.88911e-06	Psychrobacter_arcticus_273_4-Node198	2.84031e-06	207.107	48.9131
Node202-Node205	Node201	3.5364	0.327697	0.0104588	3.2274	0.269851	7.99184e-05	0.000185739	9.61677e-05	0.000240433	Node202-Node201	1.93092e-05	Node205-Node201	9.00778e-05	338.126	31.3321
Halomonas_elongata_DSM_2581-Chromohalobacter_salexigens_DSM_3043	Node202	0.36465	0.00980392	0.00579279	3.85165	0.327697	9.10268e-05	0.000205048	0.000107805	0.000221827	Halomonas_elongata_DSM_2581-Node202	1.92926e-05	Chromohalobacter_salexigens_DSM_3043-Node202	1.42638e-05	62.9489	1.69243
Candidatus_Portiera_aleyrodidarum_BT_B-Candidatus_Carsonella_ruddii_PV	Node205	0.191996	0	0.0211416	0.315249	0	0.000101309	0.000275817	0.000324793	0.000499301	Candidatus_Portiera_aleyrodidarum_BT_B-Node205	8.47613e-05	Candidatus_Carsonella_ruddii_PV-Node205	0.000362207	9.08142	0
Node221-Node181	Node127	1.00489	-0.0188434	0.00671976	2.9542	0.31733	5.90115e-05	0.000123199	6.52618e-05	0.000145777	Node221-Node127	1.11888e-05	Node181-Node127	3.39663e-05	149.543	-2.80417
Node174-Node128	Node221	-0.757717	-0.0203153	0.00714036	3.20319	0.31266	5.90115e-05	0.000134388	6.93754e-05	0.00015988	Node174-Node221	3.44033e-05	Node128-Node221	1.65815e-05	-106.117	-2.84514
Node175-Node178	Node174	0.240097	-0.0459047	0.0090942	2.69191	0.298952	7.3992e-05	0.000168791	0.000103967	0.000210144	Node175-Node174	5.15336e-05	Node178-Node174	3.1171e-05	26.4011	-5.04769
Methylophaga_nitratireducenticrescens-Methylophaga_frappieri	Node175	0.3919	0.0343915	0.00386301	2.84151	0.270349	0.000122761	0.000220325	0.000130223	0.000227786	Methylophaga_nitratireducenticrescens-Node175	1.12589e-05	Methylophaga_frappieri-Node175	3.66392e-06	101.449	8.90279
Cycloclasticus_zancles_7_ME-Thiomicrospira_crunogena_XCL_2	Node178	0.2277	-0.00829493	0.0105109	2.60141	0.316253	8.51718e-05	0.000199962	0.000140412	0.000255202	Cycloclasticus_zancles_7_ME-Node178	2.62084e-05	Thiomicrospira_crunogena_XCL_2-Node178	8.42717e-05	21.6631	-0.789171
Node129-Node171	Node128	-0.495608	0.0571818	0.0086923	3.44962	0.319267	6.47588e-05	0.000150969	9.82124e-05	0.000188747	Node129-Node128	1.31083e-05	Node171-Node128	6.24477e-05	-57.0169	6.57844
Node224-Methylococcus_capsulatus_Bath	Node129	0.0763593	0.0338087	0.00545654	3.36364	0.329188	7.2654e-05	0.000164078	8.4172e-05	0.000178965	Node224-Node129	6.73792e-06	Methylococcus_capsulatus_Bath-Node129	2.30359e-05	13.9941	6.196
Node167-Node223	Node224	0.739276	-0.0516497	0.00612553	3.38092	0.336839	7.2654e-05	0.000170816	8.20684e-05	0.000189577	Node167-Node224	2.87187e-05	Node223-Node224	8.80334e-06	120.688	-8.43189
Thioflavicoccus_mobilis_8321-Allochromatium_vinosum_DSM_180	Node167	0.46845	-0.0869324	0.00640078	3.94675	0.297307	9.14827e-05	0.000199534	0.000111968	0.000220019	Thioflavicoccus_mobilis_8321-Node167	1.66847e-05	Allochromatium_vinosum_DSM_180-Node167	2.42853e-05	73.1864	-13.5815
Node158-Node222	Node223	-0.0204329	0.0182364	0.00602389	3.20747	0.348957	7.2654e-05	0.000179619	7.84113e-05	0.000197763	Node158-Node223	2.1265e-05	Node222-Node223	1.50223e-05	-3.39198	3.02735
Node159-Coxiella_burnetii_Dugway_5J108_111	Node158	1.22168	0.112417	0.00787009	3.1955	0.359644	8.41686e-05	0.000200884	0.000111138	0.000231853	Node159-Node158	1.21233e-05	Coxiella_burnetii_Dugway_5J108_111-Node158	4.98149e-05	155.231	14.284
Node160-Node163	Node159	0.434641	-0.10523	0.00613047	3.43462	0.381647	8.82925e-05	0.000213007	0.000101299	0.000231799	Node160-Node159	1.15473e-05	Node163-Node159	2.60353e-05	70.8984	-17.1651
Thioalkalivibrio_nitratireducens_DSM_14787-Thioalkalivibrio_sulfidophilus_HL_EbGr7	Node160	0.5378	0.00772947	0.00573806	3.56816	0.349315	9.47185e-05	0.000224555	0.000111181	0.000241017	Thioalkalivibrio_nitratireducens_DSM_14787-Node160	2.65818e-05	Thioalkalivibrio_sulfidophilus_HL_EbGr7-Node160	6.34349e-06	93.7251	1.34705
Alkalilimnicola_ehrlichii_MLHE_1-Halorhodospira_halophila_SL1	Node163	0.59749	0	0.00595992	3.13352	0.454545	0.000107879	0.000239043	0.00012564	0.000256803	Alkalilimnicola_ehrlichii_MLHE_1-Node163	8.46663e-06	Halorhodospira_halophila_SL1-Node163	2.70541e-05	100.251	0
Node147-Node130	Node222	0.959104	0.0495282	0.00780617	3.21593	0.341407	7.2654e-05	0.000194641	8.44703e-05	0.000225109	Node147-Node222	2.68761e-05	Node130-Node222	3.40601e-05	122.865	6.34475
Node148-Node153	Node147	0.761098	-0.00653154	0.00936445	3.63895	0.363252	8.08072e-05	0.000221517	0.000120222	0.000265364	Node148-Node147	2.7094e-05	Node153-Node147	6.05989e-05	81.2752	-0.697482
Nitrosococcus_halophilus_Nc_4-Node150	Node148	0.676783	0.0427903	0.00446523	3.8741	0.361234	0.000103113	0.000248612	0.000112729	0.000258581	Nitrosococcus_halophilus_Nc_4-Node148	7.98851e-06	Node150-Node148	1.19498e-05	151.567	9.583
Nitrosococcus_watsonii_C_113-Nitrosococcus_oceani_ATCC_19707	Node150	-0.14882	0.0833333	0.00175086	3.46848	0.335588	0.000114357	0.000260561	0.000115889	0.000262094	Nitrosococcus_watsonii_C_113-Node150	1.96073e-06	Nitrosococcus_oceani_ATCC_19707-Node150	1.10478e-06	-84.9982	47.5956
Node154-Acidithiobacillus_caldus_SM_1	Node153	-0.155107	-0.134973	0.00507818	3.113	0.367765	0.000137331	0.000282116	0.000149092	0.00029501	Node154-Node153	5.07233e-06	Acidithiobacillus_caldus_SM_1-Node153	2.07155e-05	-30.5438	-26.5791
Acidithiobacillus_ferrivorans_SS3-Acidithiobacillus_ferrooxidans_ATCC_23270	Node154	0.22515	-0.000554324	0.00302993	3.08249	0.341217	0.000140137	0.000287189	0.000144727	0.000291779	Acidithiobacillus_ferrivorans_SS3-Node154	5.09917e-06	Acidithiobacillus_ferrooxidans_ATCC_23270-Node154	4.08128e-06	74.3087	-0.18295
Node131-Node144	Node130	1.36338	0.077566	0.00888693	2.67984	0.313724	8.81333e-05	0.000228701	0.000107084	0.00026819	Node131-Node130	4.9075e-05	Node144-Node130	2.99026e-05	153.414	8.7281
Node132-Frateuria_aurantia_DSM_6220	Node131	-0.147027	0.0155324	0.00769633	3.52702	0.361922	0.000122423	0.000277776	0.0001499	0.000307393	Node132-Node131	2.84373e-05	Frateuria_aurantia_DSM_6220-Node131	3.07962e-05	-19.1035	2.01815
Node133-Xylella_fastidiosa_9a5c	Node132	1.1053	-0.177437	0.00435402	3.45643	0.369379	0.000146581	0.000306214	0.000153994	0.000315692	Node133-Node132	6.52814e-06	Xylella_fastidiosa_9a5c-Node132	1.24294e-05	253.857	-40.7525
Node134-Node139	Node133	0.215373	0.00408134	0.00406503	3.83705	0.308277	0.000148978	0.000312742	0.000152712	0.000321004	Node134-Node133	8.32358e-06	Node139-Node133	8.20089e-06	52.9819	1.00401
Node135-Pseudoxanthomonas_suwonensis_11_1	Node134	1.14678	0.00176184	0.00453785	3.94554	0.310333	0.000152188	0.000321065	0.000162019	0.000331361	Node135-Node134	1.11383e-05	Pseudoxanthomonas_suwonensis_11_1-Node134	9.45387e-06	252.713	0.388254
Stenotrophomonas_maltophilia_JV3-Stenotrophomonas_maltophilia_R551_3	Node135	-0.02949	-0.0136986	0.00215617	4.56583	0.311286	0.000162397	0.000332204	0.000164721	0.000334528	Stenotrophomonas_maltophilia_JV3-Node135	3.36524e-06	Stenotrophomonas_maltophilia_R551_3-Node135	1.28383e-06	-13.677	-6.35322
Xanthomonas_albilineans_GPE_PC73-Pseudoxanthomonas_spadix_BD_a59	Node139	0.39975	-0.12956	0.00431051	3.73016	0.306251	0.000153236	0.000320943	0.000162526	0.000330233	Xanthomonas_albilineans_GPE_PC73-Node139	5.67694e-06	Pseudoxanthomonas_spadix_BD_a59-Node139	1.29035e-05	92.7385	-30.0567
Halothiobacillus_neapolitanus_c2-Dichelobacter_nodosus_VCS1703A	Node144	1.19354	-0.0150479	0.0107414	2.16364	0.284356	9.17438e-05	0.000258604	0.000149433	0.000316293	Halothiobacillus_neapolitanus_c2-Node144	4.05286e-05	Dichelobacter_nodosus_VCS1703A-Node144	7.48491e-05	111.116	-1.40092
Legionella_longbeachae_NSW150-Legionella_pneumophila_subsp__pneumophila	Node171	0.65662	0.0130719	0.00373278	3.85925	0.272006	0.000123771	0.000213417	0.000130738	0.000220384	Legionella_longbeachae_NSW150-Node171	6.15205e-06	Legionella_pneumophila_subsp__pneumophila-Node171	7.78163e-06	175.906	3.50192
Kangiella_koreensis_DSM_16069-Node183	Node181	1.44575	-0.0119789	0.00930883	2.1983	0.331504	7.15122e-05	0.000157166	9.78298e-05	0.000200493	Kangiella_koreensis_DSM_16069-Node181	3.91851e-05	Node183-Node181	4.74693e-05	155.309	-1.28683
Node184-Candidatus_Vesicomyosocius_okutanii_HA	Node183	0.871303	0.199733	0.0117475	1.40632	0.338066	8.49623e-05	0.000204635	0.000153843	0.000273637	Node184-Node183	7.71554e-05	Candidatus_Vesicomyosocius_okutanii_HA-Node183	6.08484e-05	74.1692	17.0022
Francisella_tularensis_tularensis_FSC198-Node186	Node184	-0.00223416	0.000716147	0.00101649	1.89345	0.449733	0.000161876	0.00028179	0.000162275	0.000282307	Francisella_tularensis_tularensis_FSC198-Node184	3.85319e-07	Node186-Node184	6.4793e-07	-2.19792	0.70453
Francisella_tularensis_holarctica_LVS-Francisella_tularensis_mediasiatica_FSC147	Node186	0.0021	0.0451128	0.000975794	1.89485	0.449284	0.000162288	0.000282438	0.000162764	0.000282914	Francisella_tularensis_holarctica_LVS-Node186	5.15007e-07	Francisella_tularensis_mediasiatica_FSC147-Node186	4.37167e-07	2.15209	46.2319
Marinobacter_sp__BSs20148-Marinobacter_hydrocarbonoclasticus_ATCC_49840	Node209	0.07438	0.0720766	0.00479818	4.01213	0.256326	7.92126e-05	0.000131024	9.07239e-05	0.000142535	Marinobacter_sp__BSs20148-Node209	1.60112e-05	Marinobacter_hydrocarbonoclasticus_ATCC_49840-Node209	7.01142e-06	15.5017	15.0216
Node8-Node123	Node7	0.362175	-0.0389686	0.00741166	4.07437	0.314777	4.7926e-05	0.000101498	6.51225e-05	0.000128964	Node8-Node7	3.06065e-05	Node123-Node7	2.43261e-05	48.8656	-5.25774
Node9-Node118	Node8	-0.404753	0.030156	0.00546518	4.27616	0.293065	7.10656e-05	0.000132105	7.65044e-05	0.000147039	Node9-Node8	1.48752e-05	Node118-Node8	1.4993e-05	-74.0604	5.51784
Node10-Ferrimonas_balearica_DSM_9799	Node9	-0.32112	0.0450057	0.00699106	4.07458	0.308084	7.46404e-05	0.00014698	9.47351e-05	0.000171417	Node10-Node9	1.77381e-05	Ferrimonas_balearica_DSM_9799-Node9	3.11369e-05	-45.9329	6.43761
Node225-Node114	Node10	0.209152	-0.0582789	0.00627475	3.95804	0.324417	8.36929e-05	0.000164718	8.79821e-05	0.000184404	Node225-Node10	1.29352e-05	Node114-Node10	2.64374e-05	33.3323	-9.28783
Node101-Node11	Node225	0.0565067	-0.0250429	0.00721977	4.02675	0.305271	8.36929e-05	0.000177653	9.39274e-05	0.000203716	Node101-Node225	2.38245e-05	Node11-Node225	2.83005e-05	7.82667	-3.46865
Node102-Pseudoalteromonas_haloplanktis_TAC125	Node101	0.578538	-0.00557601	0.00879269	4.05258	0.293825	8.99363e-05	0.000201478	0.000125112	0.000240133	Node102-Node101	5.02761e-05	Pseudoalteromonas_haloplanktis_TAC125-Node101	2.70352e-05	65.7977	-0.634164
Node103-Glaciecola_nitratireducens_FR1064	Node102	0.393204	0.0253775	0.00608543	4.42881	0.290199	0.000133253	0.000251754	0.000151103	0.00027027	Node103-Node102	9.28868e-06	Glaciecola_nitratireducens_FR1064-Node102	2.77437e-05	64.6141	4.17022
Node104-Node109	Node103	0.00315631	0.0430315	0.00295986	4.52743	0.296564	0.000141208	0.000261042	0.000144797	0.000265423	Node104-Node103	1.6417e-06	Node109-Node103	7.11906e-06	1.06637	14.5384
Node105-Alteromonas_macleodii_str__English_Channel_615	Node104	-0.127491	0.020777	0.0013912	4.52803	0.304628	0.000142377	0.000262684	0.000143167	0.000263652	Node105-Node104	1.11074e-06	Alteromonas_macleodii_str__English_Channel_615-Node104	8.2469e-07	-91.6414	14.9346
Alteromonas_macleodii_str__Deep_ecotype-Alteromonas_macleodii_str__Ionian_Sea_U7	Node105	0.038	0.0183031	0.00128184	4.45486	0.316552	0.000143134	0.000263795	0.000143955	0.000264616	Alteromonas_macleodii_str__Deep_ecotype-Node105	1.12775e-06	Alteromonas_macleodii_str__Ionian_Sea_U7-Node105	5.15367e-07	29.6449	14.2788
Alteromonas_macleodii_English_str__Channel_673-Alteromonas_macleodii_str__Black_Sea_11	Node109	0.12127	0.00361492	0.00218646	4.52487	0.261596	0.000147218	0.000268161	0.000149608	0.000270552	Alteromonas_macleodii_English_str__Channel_673-Node109	3.03192e-06	Alteromonas_macleodii_str__Black_Sea_11-Node109	1.74871e-06	55.464	1.65332
Node12-Node91	Node11	-0.343412	0.0165399	0.00753585	3.99607	0.318868	9.79185e-05	0.000205954	0.000116937	0.000234348	Node12-Node11	2.5759e-05	Node91-Node11	3.103e-05	-45.5705	2.19482
Node13-Node88	Node12	-0.557969	0.0276983	0.00692355	3.84031	0.32637	0.000112253	0.000231713	0.000124309	0.00025568	Node13-Node12	1.87907e-05	Node88-Node12	2.91448e-05	-80.59	4.00059
Node14-Node65	Node13	1.76707	-0.0218823	0.00855931	3.62158	0.337228	0.000117156	0.000250503	0.000148843	0.000287134	Node14-Node13	1.862e-05	Node65-Node13	5.46418e-05	206.45	-2.55656
Node15-Node62	Node14	-0.362713	-0.0367462	0.00470175	4.07069	0.331666	0.000130295	0.000269123	0.000135703	0.000280177	Node15-Node14	1.20615e-05	Node62-Node14	1.0045e-05	-77.1443	-7.81544
Node16-Node33	Node15	0.785246	0.0044951	0.00427467	3.8728	0.311617	0.000137798	0.000281185	0.000142299	0.000290321	Node16-Node15	9.55585e-06	Node33-Node15	8.71699e-06	183.697	1.05157
Node17-Node28	Node16	0.400976	0.0277625	0.00405077	4.28344	0.313968	0.000143952	0.000290741	0.00015002	0.000298945	Node17-Node16	4.81472e-06	Node28-Node16	1.1594e-05	98.9877	6.85365
Node18-Node21	Node17	-0.0124337	0.0236254	0.00341233	4.4011	0.322114	0.00014625	0.000295555	0.000149373	0.000301377	Node18-Node17	3.67852e-06	Node21-Node17	7.96546e-06	-3.64375	6.92353
Cronobacter_sakazakii_Sp291-Cronobacter_sakazakii_ES15	Node18	0.25011	0.0180334	0.00207713	4.39717	0.329578	0.000148851	0.000299234	0.000151008	0.000301391	Cronobacter_sakazakii_Sp291-Node18	2.09778e-06	Cronobacter_sakazakii_ES15-Node18	2.21667e-06	120.412	8.68188
Node22-Shimwellia_blattae_DSM_4481___NBRC_105725	Node21	0.374828	0.0169999	0.00441797	4.4096	0.305952	0.000149896	0.000303521	0.000157799	0.00031328	Node22-Node21	6.45412e-06	Shimwellia_blattae_DSM_4481___NBRC_105725-Node21	1.30644e-05	84.8415	3.84791
Node23-Salmonella_bongori_NCTC_12419	Node22	0.148044	0.036019	0.00385326	4.53355	0.311574	0.000152638	0.000309975	0.000160008	0.000317399	Node23-Node22	7.48243e-06	Salmonella_bongori_NCTC_12419-Node22	7.36518e-06	38.4205	9.34768
Escherichia_coli_BW2952-Escherichia_coli_K_12_substr__MG1655	Node23	-0.06081	-0.0037638	0.00065559	4.60815	0.329725	0.000160013	0.000317457	0.000160228	0.000317672	Escherichia_coli_BW2952-Node23	2.11997e-07	Escherichia_coli_K_12_substr__MG1655-Node23	2.17802e-07	-92.7561	-5.74109
Node29-Erwinia_tasmaniensis_Et1_99	Node28	-0.14237	0.00298907	0.00265351	4.00012	0.294351	0.00015379	0.000302335	0.000156926	0.000305855	Node29-Node28	3.69105e-06	Erwinia_tasmaniensis_Et1_99-Node28	3.35006e-06	-53.6535	1.12646
Erwinia_pyrifoliae_Ep1_96-Erwinia_amylovora_CFBP1430	Node29	0.23902	0	0.00180314	3.92549	0.295918	0.000156712	0.000306026	0.000158338	0.000307651	Erwinia_pyrifoliae_Ep1_96-Node29	2.00449e-06	Erwinia_amylovora_CFBP1430-Node29	1.24682e-06	132.558	0
Node34-Node39	Node33	1.04787	0.0383856	0.00519077	3.4982	0.309473	0.000140646	0.000289902	0.000148036	0.000303374	Node34-Node33	1.8306e-05	Node39-Node33	8.63812e-06	201.871	7.39497
Providencia_stuartii_MRSN_2154-Node36	Node34	0.479873	0.0591666	0.00528086	4.21012	0.335552	0.000152259	0.000308208	0.000166127	0.000322152	Providencia_stuartii_MRSN_2154-Node34	1.11572e-05	Node36-Node34	1.67303e-05	90.8703	11.204
Proteus_mirabilis_HI4320-Proteus_mirabilis_BB2000	Node36	0.25315	0.0239024	0.000848518	3.92224	0.300057	0.000168839	0.000324938	0.000169199	0.000325298	Proteus_mirabilis_HI4320-Node36	5.05292e-07	Proteus_mirabilis_BB2000-Node36	2.14692e-07	298.344	28.1696
Edwardsiella_tarda_EIB202-Node41	Node39	1.20207	-0.0503668	0.00468938	3.16226	0.297167	0.000143812	0.00029854	0.000150417	0.000309535	Edwardsiella_tarda_EIB202-Node39	1.1743e-05	Node41-Node39	1.02473e-05	256.338	-10.7406
Node42-Node51	Node41	1.82715	0.051676	0.00620172	2.6021	0.320637	0.000145278	0.000308787	0.000156442	0.000328018	Node42-Node41	1.35678e-05	Node51-Node41	2.48935e-05	294.621	8.33253
Node43-Sodalis_glossinidius__str__morsitans	Node42	-2.98631	0.00343845	0.00410184	3.24666	0.338867	0.000155017	0.000322355	0.000160776	0.000330768	Node43-Node42	1.09328e-05	Sodalis_glossinidius__str__morsitans-Node42	5.89236e-06	-728.04	0.83827
Secondary_endosymbiont_of_Ctenarytaina_eucalypti-Node45	Node43	0.536483	-0.0308799	0.00530965	1.30619	0.341101	0.000160642	0.000333288	0.000167919	0.000347384	Secondary_endosymbiont_of_Ctenarytaina_eucalypti-Node43	7.09144e-06	Node45-Node43	2.11009e-05	101.039	-5.81581
Node46-Wigglesworthia_glossinidia__str__endosymbiont_of_glossina_brevipalpis	Node45	0.291675	-0.130658	0.00799472	0.904657	0.364213	0.000168105	0.000354389	0.000193894	0.000386346	Node46-Node45	1.97268e-05	Wigglesworthia_glossinidia__str__endosymbiont_of_glossina_brevipalpis-Node45	4.41888e-05	36.4834	-16.3431
secondary_endosymbiont_of_Heteropsylla_cubana-Baumannia_cicadellinicola_str__Hc__Homalodisca_coagulata_	Node46	0.435406	-0.130952	0.00772884	0.994679	0.323887	0.000175495	0.000374115	0.000205362	0.000403983	secondary_endosymbiont_of_Heteropsylla_cubana-Node46	1.74128e-05	Baumannia_cicadellinicola_str__Hc__Homalodisca_coagulata_-Node46	4.23222e-05	56.3352	-16.9433
Serratia_symbiotica_str__Cinara_cedri-Node53	Node51	1.26458	-0.00543863	0.00788786	1.41951	0.287191	0.000157867	0.000333681	0.000184951	0.00036479	Serratia_symbiotica_str__Cinara_cedri-Node51	1.68884e-05	Node53-Node51	4.533e-05	160.32	-0.689493
Node54-Buchnera_aphidicola_BCc	Node53	0.123813	0.149006	0.00582184	0.498175	0.291153	0.000195147	0.000379011	0.00020798	0.000395958	Node54-Node53	1.31596e-05	Buchnera_aphidicola_BCc-Node53	2.07341e-05	21.267	25.5944
Buchnera_aphidicola__Cinara_tujafilina_-Node56	Node54	-0.192605	0.0969347	0.00574463	0.546247	0.349006	0.000200079	0.00039217	0.000212491	0.000408671	Buchnera_aphidicola__Cinara_tujafilina_-Node54	1.73605e-05	Node56-Node54	1.56403e-05	-33.5278	16.874
Node57-Buchnera_aphidicola_Bp__Baizongia_pistaciae_	Node56	0.0296343	-0.15	0.0059804	0.63753	0.303065	0.000207543	0.000407811	0.000223875	0.000425693	Node57-Node56	1.26526e-05	Buchnera_aphidicola_Bp__Baizongia_pistaciae_-Node56	2.31125e-05	4.95523	-25.082
Buchnera_aphidicola_APS__Acyrthosiphon_pisum_-Buchnera_aphidicola_Sg__Schizaphis_graminum_	Node57	0.014271	0	0.00353322	0.648013	0.25	0.000217095	0.000420463	0.000223337	0.000426705	Buchnera_aphidicola_APS__Acyrthosiphon_pisum_-Node57	6.7459e-06	Buchnera_aphidicola_Sg__Schizaphis_graminum_-Node57	5.73775e-06	4.03909	0
Yersinia_enterocolitica_palearctica_105_5R_r_-Candidatus_Hamiltonella_defensa_5AT__Acyrthosiphon_pisum_	Node62	2.45261	-0.0612903	0.00712271	4.23551	0.348363	0.000133608	0.000279168	0.000158975	0.000304535	Yersinia_enterocolitica_palearctica_105_5R_r_-Node62	7.99077e-06	Candidatus_Hamiltonella_defensa_5AT__Acyrthosiphon_pisum_-Node62	4.27422e-05	344.337	-8.60492
Node226-Actinobacillus_succinogenes_130Z	Node65	-0.0241603	0.00534568	0.00444405	2.30362	0.353548	0.00016739	0.000305145	0.000173945	0.00031502	Node226-Node65	6.63971e-06	Actinobacillus_succinogenes_130Z-Node65	1.31098e-05	-5.43655	1.20289
Mannheimia_succiniciproducens_MBEL55E-Node66	Node226	0.0348721	-0.0413135	0.00516466	2.2955	0.355346	0.00016739	0.000311785	0.000177929	0.000325122	Mannheimia_succiniciproducens_MBEL55E-Node226	1.42121e-05	Node66-Node226	1.24616e-05	6.75206	-7.99928
Node67-Node72	Node66	0.405516	0.0157488	0.00483338	2.27921	0.374647	0.000174256	0.000324246	0.00018057	0.000335927	Node67-Node66	9.29016e-06	Node72-Node66	1.40714e-05	83.8991	3.25834
Node68-Actinobacillus_pleuropneumoniae_serovar_3_str__JL03	Node67	0.315838	-0.0411811	0.00472565	2.44047	0.38091	0.00017833	0.000333537	0.000186566	0.000344703	Node68-Node67	8.30296e-06	Actinobacillus_pleuropneumoniae_serovar_3_str__JL03-Node67	1.40288e-05	66.8347	-8.71437
Mannheimia_haemolytica_D174-Bibersteinia_trehalosi_USDA_ARS_USMARC_192	Node68	0.29435	-0.0318182	0.00484261	2.5579	0.365599	0.000180773	0.00034184	0.000192498	0.000353565	Mannheimia_haemolytica_D174-Node68	1.14966e-05	Bibersteinia_trehalosi_USDA_ARS_USMARC_192-Node68	1.19543e-05	60.7833	-6.57046
Node227-Haemophilus_ducreyi_35000HP	Node72	0.564915	0.053511	0.00478442	2.03495	0.365161	0.00018281	0.000338318	0.000189618	0.000349763	Node227-Node72	9.27564e-06	Haemophilus_ducreyi_35000HP-Node72	1.36151e-05	118.074	11.1844
Haemophilus_somnus_2336-Node73	Node227	-7.52523e-06	0.0613079	0.00633532	2.26386	0.386844	0.00018281	0.000347593	0.000199864	0.000367662	Haemophilus_somnus_2336-Node227	2.55855e-05	Node73-Node227	1.45508e-05	-0.00118782	9.67715
Node74-Haemophilus_parasuis_ZJ0906	Node73	-0.125172	-0.0261981	0.00491303	2.26387	0.364618	0.000191331	0.000362144	0.000199786	0.000374213	Node74-Node73	1.23994e-05	Haemophilus_parasuis_ZJ0906-Node73	1.17385e-05	-25.4775	-5.33237
Node75-Pasteurella_multocida_36950	Node74	-0.271167	0.000512056	0.00540751	2.19957	0.35116	0.000196503	0.000374544	0.000207099	0.000389164	Node75-Node74	1.30712e-05	Pasteurella_multocida_36950-Node74	1.617e-05	-50.1463	0.0946935
Gallibacterium_anatis_UMN179-Node77	Node75	0.782311	0.0863453	0.00693066	2.07835	0.351389	0.000201525	0.000387615	0.000222991	0.000411632	Gallibacterium_anatis_UMN179-Node75	3.78095e-05	Node77-Node75	1.02247e-05	112.877	12.4584
Node78-Haemophilus_influenzae_Rd_KW20	Node77	0.386063	0.127069	0.00553046	1.91183	0.33301	0.000206648	0.00039784	0.000221461	0.000413133	Node78-Node77	2.41142e-05	Haemophilus_influenzae_Rd_KW20-Node77	6.47182e-06	69.8067	22.9763
Aggregatibacter_actinomycetemcomitans_D7S_1-Aggregatibacter_actinomycetemcomitans_ANH9381	Node78	0.17226	0.0100251	0.00196405	2.2162	0.433192	0.000229803	0.000421954	0.000231732	0.000423882	Aggregatibacter_actinomycetemcomitans_D7S_1-Node78	2.07961e-06	Aggregatibacter_actinomycetemcomitans_ANH9381-Node78	1.7779e-06	87.7063	5.10427
Aeromonas_veronii_B565-Tolumonas_auensis_DSM_9187	Node88	1.08049	-0.0123839	0.00663329	4.17955	0.309529	0.000131461	0.000260857	0.000153462	0.000282858	Aeromonas_veronii_B565-Node88	1.51582e-05	Tolumonas_auensis_DSM_9187-Node88	2.88423e-05	162.889	-1.86693
Vibrio_fischeri_ES114-Node93	Node91	0.202184	0.0359712	0.00544685	4.18372	0.30983	0.000121621	0.000236984	0.00013253	0.000251818	Vibrio_fischeri_ES114-Node91	1.32068e-05	Node93-Node91	1.64614e-05	37.1195	6.60404
Node94-Node98	Node93	-0.109038	0.02514	0.00579534	4.07154	0.289871	0.000130232	0.000253445	0.000146888	0.000270238	Node94-Node93	2.10759e-05	Node98-Node93	1.25101e-05	-18.8147	4.33797
Node228-Vibrio_cholerae_LMA3984_4	Node94	0.394806	0.024625	0.000563798	4.00311	0.305647	0.000151237	0.000274521	0.000151344	0.00027468	Node228-Node94	1.05e-07	Vibrio_cholerae_LMA3984_4-Node94	2.12869e-07	700.262	43.6769
Vibrio_cholerae_O1_biovar_El_Tor_str__N16961-Vibrio_cholerae_MJ_1236	Node228	-0.20291	-0.00396152	0.000648134	4.13353	0.313782	0.000151237	0.000274626	0.000151447	0.000274836	Vibrio_cholerae_O1_biovar_El_Tor_str__N16961-Node228	2.07164e-07	Vibrio_cholerae_MJ_1236-Node228	2.12914e-07	-313.068	-6.11219
Listonella_anguillarum_M3-Vibrio_anguillarum_775	Node98	0.06584	-0.0107527	0.00159417	4.11215	0.280507	0.00014254	0.000265955	0.00014381	0.000267226	Listonella_anguillarum_M3-Node98	2.21571e-07	Vibrio_anguillarum_775-Node98	2.31982e-06	41.3004	-6.74499
Psychromonas_ingrahamii_37-Idiomarina_loihiensis_GSL_199	Node114	1.71984	0.0627561	0.00853257	3.8176	0.36355	9.22714e-05	0.000191155	0.000128674	0.000227558	Psychromonas_ingrahamii_37-Node114	3.14105e-05	Idiomarina_loihiensis_GSL_199-Node114	4.13943e-05	201.562	7.35489
Node119-Shewanella_denitrificans_OS217	Node118	-0.110365	-0.0197733	0.00566831	4.47934	0.277928	7.83684e-05	0.000147098	9.14853e-05	0.000163162	Node119-Node118	1.27489e-05	Shewanella_denitrificans_OS217-Node118	1.93809e-05	-19.4705	-3.4884
Shewanella_loihica_PV_4-Shewanella_amazonensis_SB2B	Node119	0.29645	-0.00606061	0.00489598	4.43554	0.270082	8.52212e-05	0.000159846	9.72066e-05	0.000171832	Shewanella_loihica_PV_4-Node119	1.35071e-05	Shewanella_amazonensis_SB2B-Node119	1.04636e-05	60.5496	-1.23787
Thalassolituus_oleivorans_MIL_1-Marinomonas_posidonica_IVIA_Po_181	Node123	0.02039	-0.102985	0.0078104	3.91399	0.332034	5.91794e-05	0.000125824	8.96806e-05	0.000156325	Thalassolituus_oleivorans_MIL_1-Node123	1.89749e-05	Marinomonas_posidonica_IVIA_Po_181-Node123	4.20275e-05	2.61062	-13.1856

## Sheet: S5.6 Table
S5.6 Table. Phylogenetically independent contrasts of fraction of duals vs Genome size, these contrasts were performed in PDAP:PDTREE module of Mesquite version 3.02.
Name of Contrast as Node - Node	Name of Node at Base of Contrast	Unstandardized Contrast for Trait 1	Unstandardized Contrast for Trait 2	Standard Deviation of Contrast	Nodal Value for Trait 1	Nodal Value for Trait 2	Uncorrected Height of Base Node from Root of Tree	Corrected Height of Base Node from Root of Tree	Average Uncorrected Height of Daughter Nodes	Average Corrected Height of Daughter Nodes	Name of First Daughter Branch (Descendant-Ancestor)	Corrected Length of First Daughter Branch	Name of Second Daughter Branch (Descendant-Ancestor)	Corrected Length of Second Daughter Branch	Standardized Contrast for Trait 1	Standardized Contrast for Trait 2
Node3-Pseudomonas_stutzeri_ATCC_17588___LMG_11199	Node2	0.00827951	-0.0283552	0.000988463	4.55123	0.509836	0	0	3.89056e-07	4.8853e-07	Node3-Node2	5.88004e-07	Pseudomonas_stutzeri_ATCC_17588___LMG_11199-Node2	3.89056e-07	8.37614	-28.6862
Node4-Pseudomonas_stutzeri_A1501	Node3	-0.397873	-0.00660939	0.00269548	4.55621	0.492772	3.89056e-07	5.88004e-07	1.264e-06	4.22081e-06	Node4-Node3	7.0609e-06	Pseudomonas_stutzeri_A1501-Node3	2.04717e-07	-147.607	-2.45203
Node5-Pseudomonas_stutzeri_DSM_10701	Node4	-0.0318636	-0.0034407	0.00669899	4.16955	0.486348	1.93422e-06	7.64891e-06	1.91447e-05	3.00871e-05	Node5-Node4	3.84366e-05	Pseudomonas_stutzeri_DSM_10701-Node4	6.43987e-06	-4.75648	-0.513615
Node6-Cellvibrio_japonicus_Ueda107	Node5	-0.729186	-0.0131405	0.00658856	4.14226	0.483401	2.99153e-05	4.60855e-05	4.81313e-05	6.779e-05	Node6-Node5	1.75541e-05	Cellvibrio_japonicus_Ueda107-Node5	2.58551e-05	-110.675	-1.99444
Node219-Morganella_morganii_subsp__morganii_KT	Node6	0.0479352	-0.00268678	0.0605537	3.84738	0.478088	4.04922e-05	6.36395e-05	0.00187037	0.00189702	Node219-Node6	6.99052e-06	Morganella_morganii_subsp__morganii_KT-Node6	0.00365977	0.791614	-0.0443702
Simiduia_agarivorans_SA1___DSM_21679-Node218	Node219	0.639933	0.0193933	0.00581206	3.84748	0.478082	4.04922e-05	7.063e-05	5.24419e-05	8.752e-05	Simiduia_agarivorans_SA1___DSM_21679-Node219	2.38995e-05	Node218-Node219	9.88054e-06	110.104	3.33673
Node126-Node7	Node218	-0.782428	-0.00906638	0.00629743	3.6603	0.47241	4.04922e-05	8.05106e-05	5.00857e-05	0.000100339	Node126-Node218	1.86701e-05	Node7-Node218	2.09875e-05	-124.246	-1.4397
Node220-Node209	Node126	-0.920033	-0.0268169	0.00637804	3.29194	0.468142	5.22455e-05	9.91807e-05	6.5729e-05	0.00011952	Node220-Node126	8.83617e-06	Node209-Node126	3.18432e-05	-144.25	-4.20456
Node190-Node127	Node220	0.329909	-0.0239189	0.00602675	3.0921	0.462317	5.22455e-05	0.000108017	5.79951e-05	0.000126178	Node190-Node220	2.11393e-05	Node127-Node220	1.51824e-05	54.7408	-3.96879
Node191-Alcanivorax_borkumensis_SK2	Node190	0.272821	-0.10099	0.00827137	3.28411	0.448396	5.69788e-05	0.000129156	8.23152e-05	0.000163364	Node191-Node190	2.72976e-05	Alcanivorax_borkumensis_SK2-Node190	4.1118e-05	32.9838	-12.2095
Node192-Node201	Node191	0.420056	0.0277415	0.00861986	3.39296	0.408101	6.65335e-05	0.000156454	8.57868e-05	0.000193605	Node192-Node191	4.50165e-05	Node201-Node191	2.92855e-05	48.7312	3.21832
Node193-Node198	Node192	1.22262	-0.00358334	0.00908277	3.64746	0.424909	9.16551e-05	0.00020147	0.000130669	0.000242719	Node193-Node192	3.34919e-05	Node198-Node192	4.90047e-05	134.609	-0.394521
Acinetobacter_baumannii_TCDC_AB0715-Node195	Node193	0.144396	0.0377617	0.00365338	4.14381	0.423454	0.000121813	0.000234962	0.000128294	0.000241636	Acinetobacter_baumannii_TCDC_AB0715-Node193	6.85819e-06	Node195-Node193	6.48897e-06	39.524	10.3361
Acinetobacter_oleivorans_DR1-Acinetobacter_calcoaceticus_PHEA_2	Node195	0.29001	-0.0791249	0.00139223	4.07361	0.405095	0.000127918	0.000241451	0.000128887	0.00024242	Acinetobacter_oleivorans_DR1-Node195	5.27508e-07	Acinetobacter_calcoaceticus_PHEA_2-Node195	1.41079e-06	208.306	-56.8333
Psychrobacter_cryohalolentis_K5-Psychrobacter_arcticus_273_4	Node198	0.4504	-0.0382353	0.00217472	2.92119	0.427037	0.000139525	0.000250475	0.00014189	0.00025284	Psychrobacter_cryohalolentis_K5-Node198	1.88911e-06	Psychrobacter_arcticus_273_4-Node198	2.84031e-06	207.107	-17.5817
Node202-Node205	Node201	3.5364	0.482305	0.0104588	3.2274	0.397167	7.99184e-05	0.000185739	9.61677e-05	0.000240433	Node202-Node201	1.93092e-05	Node205-Node201	9.00778e-05	338.126	46.1146
Halomonas_elongata_DSM_2581-Chromohalobacter_salexigens_DSM_3043	Node202	0.36465	-0.00703325	0.00579279	3.85165	0.482305	9.10268e-05	0.000205048	0.000107805	0.000221827	Halomonas_elongata_DSM_2581-Node202	1.92926e-05	Chromohalobacter_salexigens_DSM_3043-Node202	1.42638e-05	62.9489	-1.21414
Candidatus_Portiera_aleyrodidarum_BT_B-Candidatus_Carsonella_ruddii_PV	Node205	0.191996	0	0.0211416	0.315249	0	0.000101309	0.000275817	0.000324793	0.000499301	Candidatus_Portiera_aleyrodidarum_BT_B-Node205	8.47613e-05	Candidatus_Carsonella_ruddii_PV-Node205	0.000362207	9.08142	0
Node221-Node181	Node127	1.00489	0.0199094	0.00671976	2.9542	0.472315	5.90115e-05	0.000123199	6.52618e-05	0.000145777	Node221-Node127	1.11888e-05	Node181-Node127	3.39663e-05	149.543	2.96282
Node174-Node128	Node221	-0.757717	0.00198475	0.00714036	3.20319	0.477248	5.90115e-05	0.000134388	6.93754e-05	0.00015988	Node174-Node221	3.44033e-05	Node128-Node221	1.65815e-05	-106.117	0.277961
Node175-Node178	Node174	0.240097	0.0197708	0.0090942	2.69191	0.478587	7.3992e-05	0.000168791	0.000103967	0.000210144	Node175-Node174	5.15336e-05	Node178-Node174	3.1171e-05	26.4011	2.174
Methylophaga_nitratireducenticrescens-Methylophaga_frappieri	Node175	0.3919	-0.037037	0.00386301	2.84151	0.490906	0.000122761	0.000220325	0.000130223	0.000227786	Methylophaga_nitratireducenticrescens-Node175	1.12589e-05	Methylophaga_frappieri-Node175	3.66392e-06	101.449	-9.58762
Cycloclasticus_zancles_7_ME-Thiomicrospira_crunogena_XCL_2	Node178	0.2277	-0.0589862	0.0105109	2.60141	0.471136	8.51718e-05	0.000199962	0.000140412	0.000255202	Cycloclasticus_zancles_7_ME-Node178	2.62084e-05	Thiomicrospira_crunogena_XCL_2-Node178	8.42717e-05	21.6631	-5.61188
Node129-Node171	Node128	-0.495608	-0.0627903	0.0086923	3.44962	0.476602	6.47588e-05	0.000150969	9.82124e-05	0.000188747	Node129-Node128	1.31083e-05	Node171-Node128	6.24477e-05	-57.0169	-7.22367
Node224-Methylococcus_capsulatus_Bath	Node129	0.0763593	-0.0247378	0.00545654	3.36364	0.465709	7.2654e-05	0.000164078	8.4172e-05	0.000178965	Node224-Node129	6.73792e-06	Methylococcus_capsulatus_Bath-Node129	2.30359e-05	13.9941	-4.53361
Node167-Node223	Node224	0.739276	0.0272479	0.00612553	3.38092	0.460111	7.2654e-05	0.000170816	8.20684e-05	0.000189577	Node167-Node224	2.87187e-05	Node223-Node224	8.80334e-06	120.688	4.44826
Thioflavicoccus_mobilis_8321-Allochromatium_vinosum_DSM_180	Node167	0.46845	0.105205	0.00640078	3.94675	0.480966	9.14827e-05	0.000199534	0.000111968	0.000220019	Thioflavicoccus_mobilis_8321-Node167	1.66847e-05	Allochromatium_vinosum_DSM_180-Node167	2.42853e-05	73.1864	16.4363
Node158-Node222	Node223	-0.0204329	0.0389078	0.00602389	3.20747	0.453718	7.2654e-05	0.000179619	7.84113e-05	0.000197763	Node158-Node223	2.1265e-05	Node222-Node223	1.50223e-05	-3.39198	6.45892
Node159-Coxiella_burnetii_Dugway_5J108_111	Node158	1.22168	-0.12484	0.00787009	3.1955	0.476518	8.41686e-05	0.000200884	0.000111138	0.000231853	Node159-Node158	1.21233e-05	Coxiella_burnetii_Dugway_5J108_111-Node158	4.98149e-05	155.231	-15.8626
Node160-Node163	Node159	0.434641	0.0068724	0.00613047	3.43462	0.452083	8.82925e-05	0.000213007	0.000101299	0.000231799	Node160-Node159	1.15473e-05	Node163-Node159	2.60353e-05	70.8984	1.12102
Thioalkalivibrio_nitratireducens_DSM_14787-Thioalkalivibrio_sulfidophilus_HL_EbGr7	Node160	0.5378	-0.0120773	0.00573806	3.56816	0.454195	9.47185e-05	0.000224555	0.000111181	0.000241017	Thioalkalivibrio_nitratireducens_DSM_14787-Node160	2.65818e-05	Thioalkalivibrio_sulfidophilus_HL_EbGr7-Node160	6.34349e-06	93.7251	-2.10477
Alkalilimnicola_ehrlichii_MLHE_1-Halorhodospira_halophila_SL1	Node163	0.59749	0.030303	0.00595992	3.13352	0.447322	0.000107879	0.000239043	0.00012564	0.000256803	Alkalilimnicola_ehrlichii_MLHE_1-Node163	8.46663e-06	Halorhodospira_halophila_SL1-Node163	2.70541e-05	100.251	5.08447
Node147-Node130	Node222	0.959104	-0.0566193	0.00780617	3.21593	0.437611	7.2654e-05	0.000194641	8.44703e-05	0.000225109	Node147-Node222	2.68761e-05	Node130-Node222	3.40601e-05	122.865	-7.25314
Node148-Node153	Node147	0.761098	-0.0151555	0.00936445	3.63895	0.412639	8.08072e-05	0.000221517	0.000120222	0.000265364	Node148-Node147	2.7094e-05	Node153-Node147	6.05989e-05	81.2752	-1.61841
Nitrosococcus_halophilus_Nc_4-Node150	Node148	0.676783	-0.0738222	0.00446523	3.8741	0.407956	0.000103113	0.000248612	0.000112729	0.000258581	Nitrosococcus_halophilus_Nc_4-Node148	7.98851e-06	Node150-Node148	1.19498e-05	151.567	-16.5327
Nitrosococcus_watsonii_C_113-Nitrosococcus_oceani_ATCC_19707	Node150	-0.14882	-0.0555556	0.00175086	3.46848	0.452201	0.000114357	0.000260561	0.000115889	0.000262094	Nitrosococcus_watsonii_C_113-Node150	1.96073e-06	Nitrosococcus_oceani_ATCC_19707-Node150	1.10478e-06	-84.9982	-31.7304
Node154-Acidithiobacillus_caldus_SM_1	Node153	-0.155107	0.0821215	0.00507818	3.113	0.423112	0.000137331	0.000282116	0.000149092	0.00029501	Node154-Node153	5.07233e-06	Acidithiobacillus_caldus_SM_1-Node153	2.07155e-05	-30.5438	16.1715
Acidithiobacillus_ferrivorans_SS3-Acidithiobacillus_ferrooxidans_ATCC_23270	Node154	0.22515	-0.0543237	0.00302993	3.08249	0.439264	0.000140137	0.000287189	0.000144727	0.000291779	Acidithiobacillus_ferrivorans_SS3-Node154	5.09917e-06	Acidithiobacillus_ferrooxidans_ATCC_23270-Node154	4.08128e-06	74.3087	-17.9291
Node131-Node144	Node130	1.36338	-0.0339848	0.00888693	2.67984	0.469258	8.81333e-05	0.000228701	0.000107084	0.00026819	Node131-Node130	4.9075e-05	Node144-Node130	2.99026e-05	153.414	-3.82413
Node132-Frateuria_aurantia_DSM_6220	Node131	-0.147027	0.0334118	0.00769633	3.52702	0.44814	0.000122423	0.000277776	0.0001499	0.000307393	Node132-Node131	2.84373e-05	Frateuria_aurantia_DSM_6220-Node131	3.07962e-05	-19.1035	4.34127
Node133-Xylella_fastidiosa_9a5c	Node132	1.1053	0.0978901	0.00435402	3.45643	0.464181	0.000146581	0.000306214	0.000153994	0.000315692	Node133-Node132	6.52814e-06	Xylella_fastidiosa_9a5c-Node132	1.24294e-05	253.857	22.4827
Node134-Node139	Node133	0.215373	0.0440872	0.00406503	3.83705	0.49789	0.000148978	0.000312742	0.000152712	0.000321004	Node134-Node133	8.32358e-06	Node139-Node133	8.20089e-06	52.9819	10.8455
Node135-Pseudoxanthomonas_suwonensis_11_1	Node134	1.14678	-0.111808	0.00453785	3.94554	0.520097	0.000152188	0.000321065	0.000162019	0.000331361	Node135-Node134	1.11383e-05	Pseudoxanthomonas_suwonensis_11_1-Node134	9.45387e-06	252.713	-24.639
Stenotrophomonas_maltophilia_JV3-Stenotrophomonas_maltophilia_R551_3	Node135	-0.02949	0.0273973	0.00215617	4.56583	0.45962	0.000162397	0.000332204	0.000164721	0.000334528	Stenotrophomonas_maltophilia_JV3-Node135	3.36524e-06	Stenotrophomonas_maltophilia_R551_3-Node135	1.28383e-06	-13.677	12.7064
Xanthomonas_albilineans_GPE_PC73-Pseudoxanthomonas_spadix_BD_a59	Node139	0.39975	0.114885	0.00431051	3.73016	0.47601	0.000153236	0.000320943	0.000162526	0.000330233	Xanthomonas_albilineans_GPE_PC73-Node139	5.67694e-06	Pseudoxanthomonas_spadix_BD_a59-Node139	1.29035e-05	92.7385	26.6522
Halothiobacillus_neapolitanus_c2-Dichelobacter_nodosus_VCS1703A	Node144	1.19354	0.0177839	0.0107414	2.16364	0.482125	9.17438e-05	0.000258604	0.000149433	0.000316293	Halothiobacillus_neapolitanus_c2-Node144	4.05286e-05	Dichelobacter_nodosus_VCS1703A-Node144	7.48491e-05	111.116	1.65564
Legionella_longbeachae_NSW150-Legionella_pneumophila_subsp__pneumophila	Node171	0.65662	-0.00163399	0.00373278	3.85925	0.528499	0.000123771	0.000213417	0.000130738	0.000220384	Legionella_longbeachae_NSW150-Node171	6.15205e-06	Legionella_pneumophila_subsp__pneumophila-Node171	7.78163e-06	175.906	-0.437739
Kangiella_koreensis_DSM_16069-Node183	Node181	1.44575	-0.00180629	0.00930883	2.1983	0.457339	7.15122e-05	0.000157166	9.78298e-05	0.000200493	Kangiella_koreensis_DSM_16069-Node181	3.91851e-05	Node183-Node181	4.74693e-05	155.309	-0.194041
Node184-Candidatus_Vesicomyosocius_okutanii_HA	Node183	0.871303	-0.283511	0.0117475	1.40632	0.458328	8.49623e-05	0.000204635	0.000153843	0.000273637	Node184-Node183	7.71554e-05	Candidatus_Vesicomyosocius_okutanii_HA-Node183	6.08484e-05	74.1692	-24.1338
Francisella_tularensis_tularensis_FSC198-Node186	Node184	-0.00223416	0.000477431	0.00101649	1.89345	0.299822	0.000161876	0.00028179	0.000162275	0.000282307	Francisella_tularensis_tularensis_FSC198-Node184	3.85319e-07	Node186-Node184	6.4793e-07	-2.19792	0.469687
Francisella_tularensis_holarctica_LVS-Francisella_tularensis_mediasiatica_FSC147	Node186	0.0021	0.0300752	0.000975794	1.89485	0.299523	0.000162288	0.000282438	0.000162764	0.000282914	Francisella_tularensis_holarctica_LVS-Node186	5.15007e-07	Francisella_tularensis_mediasiatica_FSC147-Node186	4.37167e-07	2.15209	30.8212
Marinobacter_sp__BSs20148-Marinobacter_hydrocarbonoclasticus_ATCC_49840	Node209	0.07438	0.015625	0.00479818	4.01213	0.489134	7.92126e-05	0.000131024	9.07239e-05	0.000142535	Marinobacter_sp__BSs20148-Node209	1.60112e-05	Marinobacter_hydrocarbonoclasticus_ATCC_49840-Node209	7.01142e-06	15.5017	3.25644
Node8-Node123	Node7	0.362175	0.0734969	0.00741166	4.07437	0.477208	4.7926e-05	0.000101498	6.51225e-05	0.000128964	Node8-Node7	3.06065e-05	Node123-Node7	2.43261e-05	48.8656	9.91639
Node9-Node118	Node8	-0.404753	-0.0231428	0.00546518	4.27616	0.518158	7.10656e-05	0.000132105	7.65044e-05	0.000147039	Node9-Node8	1.48752e-05	Node118-Node8	1.4993e-05	-74.0604	-4.23458
Node10-Ferrimonas_balearica_DSM_9799	Node9	-0.32112	-0.0126732	0.00699106	4.07458	0.506632	7.46404e-05	0.00014698	9.47351e-05	0.000171417	Node10-Node9	1.77381e-05	Ferrimonas_balearica_DSM_9799-Node9	3.11369e-05	-45.9329	-1.81277
Node225-Node114	Node10	0.209152	0.0055966	0.00627475	3.95804	0.502033	8.36929e-05	0.000164718	8.79821e-05	0.000184404	Node225-Node10	1.29352e-05	Node114-Node10	2.64374e-05	33.3323	0.891923
Node101-Node11	Node225	0.0565067	0.0382091	0.00721977	4.02675	0.503871	8.36929e-05	0.000177653	9.39274e-05	0.000203716	Node101-Node225	2.38245e-05	Node11-Node225	2.83005e-05	7.82667	5.29229
Node102-Pseudoalteromonas_haloplanktis_TAC125	Node101	0.578538	0.000596726	0.00879269	4.05258	0.521335	8.99363e-05	0.000201478	0.000125112	0.000240133	Node102-Node101	5.02761e-05	Pseudoalteromonas_haloplanktis_TAC125-Node101	2.70352e-05	65.7977	0.0678662
Node103-Glaciecola_nitratireducens_FR1064	Node102	0.393204	-0.0501867	0.00608543	4.42881	0.521723	0.000133253	0.000251754	0.000151103	0.00027027	Node103-Node102	9.28868e-06	Glaciecola_nitratireducens_FR1064-Node102	2.77437e-05	64.6141	-8.24702
Node104-Node109	Node103	0.00315631	-0.0788199	0.00295986	4.52743	0.509135	0.000141208	0.000261042	0.000144797	0.000265423	Node104-Node103	1.6417e-06	Node109-Node103	7.11906e-06	1.06637	-26.6296
Node105-Alteromonas_macleodii_str__English_Channel_615	Node104	-0.127491	0.0363572	0.0013912	4.52803	0.494365	0.000142377	0.000262684	0.000143167	0.000263652	Node105-Node104	1.11074e-06	Alteromonas_macleodii_str__English_Channel_615-Node104	8.2469e-07	-91.6414	26.1337
Alteromonas_macleodii_str__Deep_ecotype-Alteromonas_macleodii_str__Ionian_Sea_U7	Node105	0.038	0.00547383	0.00128184	4.45486	0.51523	0.000143134	0.000263795	0.000143955	0.000264616	Alteromonas_macleodii_str__Deep_ecotype-Node105	1.12775e-06	Alteromonas_macleodii_str__Ionian_Sea_U7-Node105	5.15367e-07	29.6449	4.27029
Alteromonas_macleodii_English_str__Channel_673-Alteromonas_macleodii_str__Black_Sea_11	Node109	0.12127	-0.00589802	0.00218646	4.52487	0.573185	0.000147218	0.000268161	0.000149608	0.000270552	Alteromonas_macleodii_English_str__Channel_673-Node109	3.03192e-06	Alteromonas_macleodii_str__Black_Sea_11-Node109	1.74871e-06	55.464	-2.69752
Node12-Node91	Node11	-0.343412	-0.0220038	0.00753585	3.99607	0.483126	9.79185e-05	0.000205954	0.000116937	0.000234348	Node12-Node11	2.5759e-05	Node91-Node11	3.103e-05	-45.5705	-2.91988
Node13-Node88	Node12	-0.557969	-0.0238124	0.00692355	3.84031	0.473146	0.000112253	0.000231713	0.000124309	0.00025568	Node13-Node12	1.87907e-05	Node88-Node12	2.91448e-05	-80.59	-3.43933
Node14-Node65	Node13	1.76707	-0.0621895	0.00855931	3.62158	0.463811	0.000117156	0.000250503	0.000148843	0.000287134	Node14-Node13	1.862e-05	Node65-Node13	5.46418e-05	206.45	-7.26572
Node15-Node62	Node14	-0.362713	0.0548088	0.00470175	4.07069	0.448005	0.000130295	0.000269123	0.000135703	0.000280177	Node15-Node14	1.20615e-05	Node62-Node14	1.0045e-05	-77.1443	11.6571
Node16-Node33	Node15	0.785246	-0.0424589	0.00427467	3.8728	0.477909	0.000137798	0.000281185	0.000142299	0.000290321	Node16-Node15	9.55585e-06	Node33-Node15	8.71699e-06	183.697	-9.93266
Node17-Node28	Node16	0.400976	-0.0739301	0.00405077	4.28344	0.455705	0.000143952	0.000290741	0.00015002	0.000298945	Node17-Node16	4.81472e-06	Node28-Node16	1.1594e-05	98.9877	-18.2509
Node18-Node21	Node17	-0.0124337	-0.00368515	0.00341233	4.4011	0.434013	0.00014625	0.000295555	0.000149373	0.000301377	Node18-Node17	3.67852e-06	Node21-Node17	7.96546e-06	-3.64375	-1.07995
Cronobacter_sakazakii_Sp291-Cronobacter_sakazakii_ES15	Node18	0.25011	-0.0242599	0.00207713	4.39717	0.432848	0.000148851	0.000299234	0.000151008	0.000301391	Cronobacter_sakazakii_Sp291-Node18	2.09778e-06	Cronobacter_sakazakii_ES15-Node18	2.21667e-06	120.412	-11.6795
Node22-Shimwellia_blattae_DSM_4481___NBRC_105725	Node21	0.374828	-0.0311218	0.00441797	4.4096	0.436533	0.000149896	0.000303521	0.000157799	0.00031328	Node22-Node21	6.45412e-06	Shimwellia_blattae_DSM_4481___NBRC_105725-Node21	1.30644e-05	84.8415	-7.04436
Node23-Salmonella_bongori_NCTC_12419	Node22	0.148044	-0.0711538	0.00385326	4.53355	0.426243	0.000152638	0.000309975	0.000160008	0.000317399	Node23-Node22	7.48243e-06	Salmonella_bongori_NCTC_12419-Node22	7.36518e-06	38.4205	-18.4659
Escherichia_coli_BW2952-Escherichia_coli_K_12_substr__MG1655	Node23	-0.06081	-0.004879	0.00065559	4.60815	0.390385	0.000160013	0.000317457	0.000160228	0.000317672	Escherichia_coli_BW2952-Node23	2.11997e-07	Escherichia_coli_K_12_substr__MG1655-Node23	2.17802e-07	-92.7561	-7.44215
Node29-Erwinia_tasmaniensis_Et1_99	Node28	-0.14237	-0.0151515	0.00265351	4.00012	0.507943	0.00015379	0.000302335	0.000156926	0.000305855	Node29-Node28	3.69105e-06	Erwinia_tasmaniensis_Et1_99-Node28	3.35006e-06	-53.6535	-5.70999
Erwinia_pyrifoliae_Ep1_96-Erwinia_amylovora_CFBP1430	Node29	0.23902	0	0.00180314	3.92549	0.5	0.000156712	0.000306026	0.000158338	0.000307651	Erwinia_pyrifoliae_Ep1_96-Node29	2.00449e-06	Erwinia_amylovora_CFBP1430-Node29	1.24682e-06	132.558	0
Node34-Node39	Node33	1.04787	-0.0190269	0.00519077	3.4982	0.498164	0.000140646	0.000289902	0.000148036	0.000303374	Node34-Node33	1.8306e-05	Node39-Node33	8.63812e-06	201.871	-3.66553
Providencia_stuartii_MRSN_2154-Node36	Node34	0.479873	0.000498942	0.00528086	4.21012	0.485237	0.000152259	0.000308208	0.000166127	0.000322152	Providencia_stuartii_MRSN_2154-Node34	1.11572e-05	Node36-Node34	1.67303e-05	90.8703	0.0944812
Proteus_mirabilis_HI4320-Proteus_mirabilis_BB2000	Node36	0.25315	0.00030003	0.000848518	3.92224	0.484938	0.000168839	0.000324938	0.000169199	0.000325298	Proteus_mirabilis_HI4320-Node36	5.05292e-07	Proteus_mirabilis_BB2000-Node36	2.14692e-07	298.344	0.353593
Edwardsiella_tarda_EIB202-Node41	Node39	1.20207	-0.0839027	0.00468938	3.16226	0.504264	0.000143812	0.00029854	0.000150417	0.000309535	Edwardsiella_tarda_EIB202-Node39	1.1743e-05	Node41-Node39	1.02473e-05	256.338	-17.8921
Node42-Node51	Node41	1.82715	-0.181398	0.00620172	2.6021	0.543362	0.000145278	0.000308787	0.000156442	0.000328018	Node42-Node41	1.35678e-05	Node51-Node41	2.48935e-05	294.621	-29.2496
Node43-Sodalis_glossinidius__str__morsitans	Node42	-2.98631	0.0338046	0.00410184	3.24666	0.479371	0.000155017	0.000322355	0.000160776	0.000330768	Node43-Node42	1.09328e-05	Sodalis_glossinidius__str__morsitans-Node42	5.89236e-06	-728.04	8.24133
Secondary_endosymbiont_of_Ctenarytaina_eucalypti-Node45	Node43	0.536483	0.127203	0.00530965	1.30619	0.501337	0.000160642	0.000333288	0.000167919	0.000347384	Secondary_endosymbiont_of_Ctenarytaina_eucalypti-Node43	7.09144e-06	Node45-Node43	2.11009e-05	101.039	23.9569
Node46-Wigglesworthia_glossinidia__str__endosymbiont_of_glossina_brevipalpis	Node45	0.291675	0.0614648	0.00799472	0.904657	0.406131	0.000168105	0.000354389	0.000193894	0.000386346	Node46-Node45	1.97268e-05	Wigglesworthia_glossinidia__str__endosymbiont_of_glossina_brevipalpis-Node45	4.41888e-05	36.4834	7.68818
secondary_endosymbiont_of_Heteropsylla_cubana-Baumannia_cicadellinicola_str__Hc__Homalodisca_coagulata_	Node46	0.435406	0.0119048	0.00772884	0.994679	0.425101	0.000175495	0.000374115	0.000205362	0.000403983	secondary_endosymbiont_of_Heteropsylla_cubana-Node46	1.74128e-05	Baumannia_cicadellinicola_str__Hc__Homalodisca_coagulata_-Node46	4.23222e-05	56.3352	1.5403
Serratia_symbiotica_str__Cinara_cedri-Node53	Node51	1.26458	-0.0659899	0.00788786	1.41951	0.660769	0.000157867	0.000333681	0.000184951	0.00036479	Serratia_symbiotica_str__Cinara_cedri-Node51	1.68884e-05	Node53-Node51	4.533e-05	160.32	-8.36601
Node54-Buchnera_aphidicola_BCc	Node53	0.123813	-0.149006	0.00582184	0.498175	0.708847	0.000195147	0.000379011	0.00020798	0.000395958	Node54-Node53	1.31596e-05	Buchnera_aphidicola_BCc-Node53	2.07341e-05	21.267	-25.5944
Buchnera_aphidicola__Cinara_tujafilina_-Node56	Node54	-0.192605	-0.0969347	0.00574463	0.546247	0.650994	0.000200079	0.00039217	0.000212491	0.000408671	Buchnera_aphidicola__Cinara_tujafilina_-Node54	1.73605e-05	Node56-Node54	1.56403e-05	-33.5278	-16.874
Node57-Buchnera_aphidicola_Bp__Baizongia_pistaciae_	Node56	0.0296343	0.15	0.0059804	0.63753	0.696935	0.000207543	0.000407811	0.000223875	0.000425693	Node57-Node56	1.26526e-05	Buchnera_aphidicola_Bp__Baizongia_pistaciae_-Node56	2.31125e-05	4.95523	25.082
Buchnera_aphidicola_APS__Acyrthosiphon_pisum_-Buchnera_aphidicola_Sg__Schizaphis_graminum_	Node57	0.014271	0	0.00353322	0.648013	0.75	0.000217095	0.000420463	0.000223337	0.000426705	Buchnera_aphidicola_APS__Acyrthosiphon_pisum_-Node57	6.7459e-06	Buchnera_aphidicola_Sg__Schizaphis_graminum_-Node57	5.73775e-06	4.03909	0
Yersinia_enterocolitica_palearctica_105_5R_r_-Candidatus_Hamiltonella_defensa_5AT__Acyrthosiphon_pisum_	Node62	2.45261	0.0274194	0.00712271	4.23551	0.423101	0.000133608	0.000279168	0.000158975	0.000304535	Yersinia_enterocolitica_palearctica_105_5R_r_-Node62	7.99077e-06	Candidatus_Hamiltonella_defensa_5AT__Acyrthosiphon_pisum_-Node62	4.27422e-05	344.337	3.84957
Node226-Actinobacillus_succinogenes_130Z	Node65	-0.0241603	0.0153581	0.00444405	2.30362	0.510195	0.00016739	0.000305145	0.000173945	0.00031502	Node226-Node65	6.63971e-06	Actinobacillus_succinogenes_130Z-Node65	1.31098e-05	-5.43655	3.45588
Mannheimia_succiniciproducens_MBEL55E-Node66	Node226	0.0348721	-0.0139291	0.00516466	2.2955	0.515358	0.00016739	0.000311785	0.000177929	0.000325122	Mannheimia_succiniciproducens_MBEL55E-Node226	1.42121e-05	Node66-Node226	1.24616e-05	6.75206	-2.69701
Node67-Node72	Node66	0.405516	-0.0589523	0.00483338	2.27921	0.521866	0.000174256	0.000324246	0.00018057	0.000335927	Node67-Node66	9.29016e-06	Node72-Node66	1.40714e-05	83.8991	-12.1969
Node68-Actinobacillus_pleuropneumoniae_serovar_3_str__JL03	Node67	0.315838	0.037959	0.00472565	2.44047	0.498422	0.00017833	0.000333537	0.000186566	0.000344703	Node68-Node67	8.30296e-06	Actinobacillus_pleuropneumoniae_serovar_3_str__JL03-Node67	1.40288e-05	66.8347	8.03253
Mannheimia_haemolytica_D174-Bibersteinia_trehalosi_USDA_ARS_USMARC_192	Node68	0.29435	0.0424242	0.00484261	2.5579	0.512535	0.000180773	0.00034184	0.000192498	0.000353565	Mannheimia_haemolytica_D174-Node68	1.14966e-05	Bibersteinia_trehalosi_USDA_ARS_USMARC_192-Node68	1.19543e-05	60.7833	8.76061
Node227-Haemophilus_ducreyi_35000HP	Node72	0.564915	-0.132803	0.00478442	2.03495	0.557374	0.00018281	0.000338318	0.000189618	0.000349763	Node227-Node72	9.27564e-06	Haemophilus_ducreyi_35000HP-Node72	1.36151e-05	118.074	-27.7574
Haemophilus_somnus_2336-Node73	Node227	-7.52523e-06	-0.034636	0.00633532	2.26386	0.503561	0.00018281	0.000347593	0.000199864	0.000367662	Haemophilus_somnus_2336-Node227	2.55855e-05	Node73-Node227	1.45508e-05	-0.00118782	-5.46713
Node74-Haemophilus_parasuis_ZJ0906	Node73	-0.125172	0.0525414	0.00491303	2.26387	0.516118	0.000191331	0.000362144	0.000199786	0.000374213	Node74-Node73	1.23994e-05	Haemophilus_parasuis_ZJ0906-Node73	1.17385e-05	-25.4775	10.6943
Node75-Pasteurella_multocida_36950	Node74	-0.271167	-0.0330859	0.00540751	2.19957	0.543107	0.000196503	0.000374544	0.000207099	0.000389164	Node75-Node74	1.30712e-05	Pasteurella_multocida_36950-Node74	1.617e-05	-50.1463	-6.11851
Gallibacterium_anatis_UMN179-Node77	Node75	0.782311	-0.117938	0.00693066	2.07835	0.528318	0.000201525	0.000387615	0.000222991	0.000411632	Gallibacterium_anatis_UMN179-Node75	3.78095e-05	Node77-Node75	1.02247e-05	112.877	-17.0169
Node78-Haemophilus_influenzae_Rd_KW20	Node77	0.386063	-0.0850984	0.00553046	1.91183	0.553422	0.000206648	0.00039784	0.000221461	0.000413133	Node78-Node77	2.41142e-05	Haemophilus_influenzae_Rd_KW20-Node77	6.47182e-06	69.8067	-15.3872
Aggregatibacter_actinomycetemcomitans_D7S_1-Aggregatibacter_actinomycetemcomitans_ANH9381	Node78	0.17226	0.00908521	0.00196405	2.2162	0.48633	0.000229803	0.000421954	0.000231732	0.000423882	Aggregatibacter_actinomycetemcomitans_D7S_1-Node78	2.07961e-06	Aggregatibacter_actinomycetemcomitans_ANH9381-Node78	1.7779e-06	87.7063	4.62574
Aeromonas_veronii_B565-Tolumonas_auensis_DSM_9187	Node88	1.08049	-0.00990712	0.00663329	4.17955	0.487624	0.000131461	0.000260857	0.000153462	0.000282858	Aeromonas_veronii_B565-Node88	1.51582e-05	Tolumonas_auensis_DSM_9187-Node88	2.88423e-05	162.889	-1.49355
Vibrio_fischeri_ES114-Node93	Node91	0.202184	0.023517	0.00544685	4.18372	0.495149	0.000121621	0.000236984	0.00013253	0.000251818	Vibrio_fischeri_ES114-Node91	1.32068e-05	Node93-Node91	1.64614e-05	37.1195	4.31754
Node94-Node98	Node93	-0.109038	-0.00223508	0.00579534	4.07154	0.482101	0.000130232	0.000253445	0.000146888	0.000270238	Node94-Node93	2.10759e-05	Node98-Node93	1.25101e-05	-18.8147	-0.385668
Node228-Vibrio_cholerae_LMA3984_4	Node94	0.394806	-0.0378178	0.000563798	4.00311	0.480698	0.000151237	0.000274521	0.000151344	0.00027468	Node228-Node94	1.05e-07	Vibrio_cholerae_LMA3984_4-Node94	2.12869e-07	700.262	-67.0769
Vibrio_cholerae_O1_biovar_El_Tor_str__N16961-Vibrio_cholerae_MJ_1236	Node228	-0.20291	0.00996039	0.000648134	4.13353	0.468206	0.000151237	0.000274626	0.000151447	0.000274836	Vibrio_cholerae_O1_biovar_El_Tor_str__N16961-Node228	2.07164e-07	Vibrio_cholerae_MJ_1236-Node228	2.12914e-07	-313.068	15.3678
Listonella_anguillarum_M3-Vibrio_anguillarum_775	Node98	0.06584	0.0107527	0.00159417	4.11215	0.482933	0.00014254	0.000265955	0.00014381	0.000267226	Listonella_anguillarum_M3-Node98	2.21571e-07	Vibrio_anguillarum_775-Node98	2.31982e-06	41.3004	6.74499
Psychromonas_ingrahamii_37-Idiomarina_loihiensis_GSL_199	Node114	1.71984	0.0402152	0.00853257	3.8176	0.498275	9.22714e-05	0.000191155	0.000128674	0.000227558	Psychromonas_ingrahamii_37-Node114	3.14105e-05	Idiomarina_loihiensis_GSL_199-Node114	4.13943e-05	201.562	4.71314
Node119-Shewanella_denitrificans_OS217	Node118	-0.110365	-0.0107044	0.00566831	4.47934	0.529775	7.83684e-05	0.000147098	9.14853e-05	0.000163162	Node119-Node118	1.27489e-05	Shewanella_denitrificans_OS217-Node118	1.93809e-05	-19.4705	-1.88846
Shewanella_loihica_PV_4-Shewanella_amazonensis_SB2B	Node119	0.29645	0.0138528	0.00489598	4.43554	0.525527	8.52212e-05	0.000159846	9.72066e-05	0.000171832	Shewanella_loihica_PV_4-Node119	1.35071e-05	Shewanella_amazonensis_SB2B-Node119	1.04636e-05	60.5496	2.82942
Thalassolituus_oleivorans_MIL_1-Marinomonas_posidonica_IVIA_Po_181	Node123	0.02039	0.0171642	0.0078104	3.91399	0.444661	5.91794e-05	0.000125824	8.96806e-05	0.000156325	Thalassolituus_oleivorans_MIL_1-Node123	1.89749e-05	Marinomonas_posidonica_IVIA_Po_181-Node123	4.20275e-05	2.61062	2.1976

## Sheet: S5.7 Table
S5.7 Table. Phylogenetically independent contrasts of fraction of global regulators vs Genome size, these contrasts were performed in PDAP:PDTREE module of Mesquite version 3.02.
Name of Contrast as Node - Node	Name of Node at Base of Contrast	Unstandardized Contrast for Trait 1	Unstandardized Contrast for Trait 2	Standard Deviation of Contrast	Nodal Value for Trait 1	Nodal Value for Trait 2	Uncorrected Height of Base Node from Root of Tree	Corrected Height of Base Node from Root of Tree	Average Uncorrected Height of Daughter Nodes	Average Corrected Height of Daughter Nodes	Name of First Daughter Branch (Descendant-Ancestor)	Corrected Length of First Daughter Branch	Name of Second Daughter Branch (Descendant-Ancestor)	Corrected Length of Second Daughter Branch	Standardized Contrast for Trait 1	Standardized Contrast for Trait 2
Node3-Pseudomonas_stutzeri_ATCC_17588___LMG_11199	Node2	0.00827951	-3.13046e-05	0.000988463	4.55123	0.0985791	0	0	3.89056e-07	4.8853e-07	Node3-Node2	5.88004e-07	Pseudomonas_stutzeri_ATCC_17588___LMG_11199-Node2	3.89056e-07	8.37614	-0.0316699
Node4-Pseudomonas_stutzeri_A1501	Node3	-0.397873	-0.00111103	0.00269548	4.55621	0.0985602	3.89056e-07	5.88004e-07	1.264e-06	4.22081e-06	Node4-Node3	7.0609e-06	Pseudomonas_stutzeri_A1501-Node3	2.04717e-07	-147.607	-0.412184
Node5-Pseudomonas_stutzeri_DSM_10701	Node4	-0.0318636	0.0374576	0.00669899	4.16955	0.0974805	1.93422e-06	7.64891e-06	1.91447e-05	3.00871e-05	Node5-Node4	3.84366e-05	Pseudomonas_stutzeri_DSM_10701-Node4	6.43987e-06	-4.75648	5.59153
Node6-Cellvibrio_japonicus_Ueda107	Node5	-0.729186	-0.0181125	0.00658856	4.14226	0.129563	2.99153e-05	4.60855e-05	4.81313e-05	6.779e-05	Node6-Node5	1.75541e-05	Cellvibrio_japonicus_Ueda107-Node5	2.58551e-05	-110.675	-2.74907
Node219-Morganella_morganii_subsp__morganii_KT	Node6	0.0479352	0.0261344	0.0605537	3.84738	0.122238	4.04922e-05	6.36395e-05	0.00187037	0.00189702	Node219-Node6	6.99052e-06	Morganella_morganii_subsp__morganii_KT-Node6	0.00365977	0.791614	0.43159
Simiduia_agarivorans_SA1___DSM_21679-Node218	Node219	0.639933	-0.0106489	0.00581206	3.84748	0.122288	4.04922e-05	7.063e-05	5.24419e-05	8.752e-05	Simiduia_agarivorans_SA1___DSM_21679-Node219	2.38995e-05	Node218-Node219	9.88054e-06	110.104	-1.83221
Node126-Node7	Node218	-0.782428	0.00735471	0.00629743	3.6603	0.125403	4.04922e-05	8.05106e-05	5.00857e-05	0.000100339	Node126-Node218	1.86701e-05	Node7-Node218	2.09875e-05	-124.246	1.16789
Node220-Node209	Node126	-0.920033	0.0235262	0.00637804	3.29194	0.128865	5.22455e-05	9.91807e-05	6.5729e-05	0.00011952	Node220-Node126	8.83617e-06	Node209-Node126	3.18432e-05	-144.25	3.68863
Node190-Node127	Node220	0.329909	-0.0589568	0.00602675	3.0921	0.133976	5.22455e-05	0.000108017	5.79951e-05	0.000126178	Node190-Node220	2.11393e-05	Node127-Node220	1.51824e-05	54.7408	-9.78253
Node191-Alcanivorax_borkumensis_SK2	Node190	0.272821	-0.0459398	0.00827137	3.28411	0.0996627	5.69788e-05	0.000129156	8.23152e-05	0.000163364	Node191-Node190	2.72976e-05	Alcanivorax_borkumensis_SK2-Node190	4.1118e-05	32.9838	-5.55407
Node192-Node201	Node191	0.420056	0.0231406	0.00861986	3.39296	0.0813329	6.65335e-05	0.000156454	8.57868e-05	0.000193605	Node192-Node191	4.50165e-05	Node201-Node191	2.92855e-05	48.7312	2.68457
Node193-Node198	Node192	1.22262	-0.0256646	0.00908277	3.64746	0.0953529	9.16551e-05	0.00020147	0.000130669	0.000242719	Node193-Node192	3.34919e-05	Node198-Node192	4.90047e-05	134.609	-2.82563
Acinetobacter_baumannii_TCDC_AB0715-Node195	Node193	0.144396	0.00151936	0.00365338	4.14381	0.0849336	0.000121813	0.000234962	0.000128294	0.000241636	Acinetobacter_baumannii_TCDC_AB0715-Node193	6.85819e-06	Node195-Node193	6.48897e-06	39.524	0.415878
Acinetobacter_oleivorans_DR1-Acinetobacter_calcoaceticus_PHEA_2	Node195	0.29001	-0.00736046	0.00139223	4.07361	0.0841949	0.000127918	0.000241451	0.000128887	0.00024242	Acinetobacter_oleivorans_DR1-Node195	5.27508e-07	Acinetobacter_calcoaceticus_PHEA_2-Node195	1.41079e-06	208.306	-5.28681
Psychrobacter_cryohalolentis_K5-Psychrobacter_arcticus_273_4	Node198	0.4504	0.0176471	0.00217472	2.92119	0.110598	0.000139525	0.000250475	0.00014189	0.00025284	Psychrobacter_cryohalolentis_K5-Node198	1.88911e-06	Psychrobacter_arcticus_273_4-Node198	2.84031e-06	207.107	8.11462
Node202-Node205	Node201	3.5364	0.0876917	0.0104588	3.2274	0.0722122	7.99184e-05	0.000185739	9.61677e-05	0.000240433	Node202-Node201	1.93092e-05	Node205-Node201	9.00778e-05	338.126	8.38448
Halomonas_elongata_DSM_2581-Chromohalobacter_salexigens_DSM_3043	Node202	0.36465	-0.00127877	0.00579279	3.85165	0.0876917	9.10268e-05	0.000205048	0.000107805	0.000221827	Halomonas_elongata_DSM_2581-Node202	1.92926e-05	Chromohalobacter_salexigens_DSM_3043-Node202	1.42638e-05	62.9489	-0.220752
Candidatus_Portiera_aleyrodidarum_BT_B-Candidatus_Carsonella_ruddii_PV	Node205	0.191996	0	0.0211416	0.315249	0	0.000101309	0.000275817	0.000324793	0.000499301	Candidatus_Portiera_aleyrodidarum_BT_B-Node205	8.47613e-05	Candidatus_Carsonella_ruddii_PV-Node205	0.000362207	9.08142	0
Node221-Node181	Node127	1.00489	0.0149566	0.00671976	2.9542	0.15862	5.90115e-05	0.000123199	6.52618e-05	0.000145777	Node221-Node127	1.11888e-05	Node181-Node127	3.39663e-05	149.543	2.22576
Node174-Node128	Node221	-0.757717	0.0231702	0.00714036	3.20319	0.162326	5.90115e-05	0.000134388	6.93754e-05	0.00015988	Node174-Node221	3.44033e-05	Node128-Node221	1.65815e-05	-106.117	3.24496
Node175-Node178	Node174	0.240097	0.00340772	0.0090942	2.69191	0.17796	7.3992e-05	0.000168791	0.000103967	0.000210144	Node175-Node174	5.15336e-05	Node178-Node174	3.1171e-05	26.4011	0.374714
Methylophaga_nitratireducenticrescens-Methylophaga_frappieri	Node175	0.3919	-0.042328	0.00386301	2.84151	0.180084	0.000122761	0.000220325	0.000130223	0.000227786	Methylophaga_nitratireducenticrescens-Node175	1.12589e-05	Methylophaga_frappieri-Node175	3.66392e-06	101.449	-10.9573
Cycloclasticus_zancles_7_ME-Thiomicrospira_crunogena_XCL_2	Node178	0.2277	-0.0221198	0.0105109	2.60141	0.176676	8.51718e-05	0.000199962	0.000140412	0.000255202	Cycloclasticus_zancles_7_ME-Node178	2.62084e-05	Thiomicrospira_crunogena_XCL_2-Node178	8.42717e-05	21.6631	-2.10445
Node129-Node171	Node128	-0.495608	-0.0383765	0.0086923	3.44962	0.15479	6.47588e-05	0.000150969	9.82124e-05	0.000188747	Node129-Node128	1.31083e-05	Node171-Node128	6.24477e-05	-57.0169	-4.415
Node224-Methylococcus_capsulatus_Bath	Node129	0.0763593	-0.0435392	0.00545654	3.36364	0.148132	7.2654e-05	0.000164078	8.4172e-05	0.000178965	Node224-Node129	6.73792e-06	Methylococcus_capsulatus_Bath-Node129	2.30359e-05	13.9941	-7.97927
Node167-Node223	Node224	0.739276	0.00421384	0.00612553	3.38092	0.138279	7.2654e-05	0.000170816	8.20684e-05	0.000189577	Node167-Node224	2.87187e-05	Node223-Node224	8.80334e-06	120.688	0.687915
Thioflavicoccus_mobilis_8321-Allochromatium_vinosum_DSM_180	Node167	0.46845	0.00332226	0.00640078	3.94675	0.141504	9.14827e-05	0.000199534	0.000111968	0.000220019	Thioflavicoccus_mobilis_8321-Node167	1.66847e-05	Allochromatium_vinosum_DSM_180-Node167	2.42853e-05	73.1864	0.51904
Node158-Node222	Node223	-0.0204329	-0.00339569	0.00602389	3.20747	0.13729	7.2654e-05	0.000179619	7.84113e-05	0.000197763	Node158-Node223	2.1265e-05	Node222-Node223	1.50223e-05	-3.39198	-0.563704
Node159-Coxiella_burnetii_Dugway_5J108_111	Node158	1.22168	-0.0230592	0.00787009	3.1955	0.1353	8.41686e-05	0.000200884	0.000111138	0.000231853	Node159-Node158	1.21233e-05	Coxiella_burnetii_Dugway_5J108_111-Node158	4.98149e-05	155.231	-2.92998
Node160-Node163	Node159	0.434641	-0.0132633	0.00613047	3.43462	0.130787	8.82925e-05	0.000213007	0.000101299	0.000231799	Node160-Node159	1.15473e-05	Node163-Node159	2.60353e-05	70.8984	-2.1635
Thioalkalivibrio_nitratireducens_DSM_14787-Thioalkalivibrio_sulfidophilus_HL_EbGr7	Node160	0.5378	-0.0193237	0.00573806	3.56816	0.126712	9.47185e-05	0.000224555	0.000111181	0.000241017	Thioalkalivibrio_nitratireducens_DSM_14787-Node160	2.65818e-05	Thioalkalivibrio_sulfidophilus_HL_EbGr7-Node160	6.34349e-06	93.7251	-3.36763
Alkalilimnicola_ehrlichii_MLHE_1-Halorhodospira_halophila_SL1	Node163	0.59749	-0.0151515	0.00595992	3.13352	0.139975	0.000107879	0.000239043	0.00012564	0.000256803	Alkalilimnicola_ehrlichii_MLHE_1-Node163	8.46663e-06	Halorhodospira_halophila_SL1-Node163	2.70541e-05	100.251	-2.54223
Node147-Node130	Node222	0.959104	0.018781	0.00780617	3.21593	0.138696	7.2654e-05	0.000194641	8.44703e-05	0.000225109	Node147-Node222	2.68761e-05	Node130-Node222	3.40601e-05	122.865	2.40592
Node148-Node153	Node147	0.761098	0.0255938	0.00936445	3.63895	0.14698	8.08072e-05	0.000221517	0.000120222	0.000265364	Node148-Node147	2.7094e-05	Node153-Node147	6.05989e-05	81.2752	2.73308
Nitrosococcus_halophilus_Nc_4-Node150	Node148	0.676783	-0.0492985	0.00446523	3.8741	0.154887	0.000103113	0.000248612	0.000112729	0.000258581	Nitrosococcus_halophilus_Nc_4-Node148	7.98851e-06	Node150-Node148	1.19498e-05	151.567	-11.0405
Nitrosococcus_watsonii_C_113-Nitrosococcus_oceani_ATCC_19707	Node150	-0.14882	-0.0277778	0.00175086	3.46848	0.184434	0.000114357	0.000260561	0.000115889	0.000262094	Nitrosococcus_watsonii_C_113-Node150	1.96073e-06	Nitrosococcus_oceani_ATCC_19707-Node150	1.10478e-06	-84.9982	-15.8652
Node154-Acidithiobacillus_caldus_SM_1	Node153	-0.155107	0.0127544	0.00507818	3.113	0.129293	0.000137331	0.000282116	0.000149092	0.00029501	Node154-Node153	5.07233e-06	Acidithiobacillus_caldus_SM_1-Node153	2.07155e-05	-30.5438	2.51161
Acidithiobacillus_ferrivorans_SS3-Acidithiobacillus_ferrooxidans_ATCC_23270	Node154	0.22515	-0.0327051	0.00302993	3.08249	0.131802	0.000140137	0.000287189	0.000144727	0.000291779	Acidithiobacillus_ferrivorans_SS3-Node154	5.09917e-06	Acidithiobacillus_ferrooxidans_ATCC_23270-Node154	4.08128e-06	74.3087	-10.794
Node131-Node144	Node130	1.36338	-0.0096346	0.00888693	2.67984	0.128199	8.81333e-05	0.000228701	0.000107084	0.00026819	Node131-Node130	4.9075e-05	Node144-Node130	2.99026e-05	153.414	-1.08413
Node132-Frateuria_aurantia_DSM_6220	Node131	-0.147027	0.0279268	0.00769633	3.52702	0.122212	0.000122423	0.000277776	0.0001499	0.000307393	Node132-Node131	2.84373e-05	Frateuria_aurantia_DSM_6220-Node131	3.07962e-05	-19.1035	3.62859
Node133-Xylella_fastidiosa_9a5c	Node132	1.1053	-0.0110396	0.00435402	3.45643	0.135619	0.000146581	0.000306214	0.000153994	0.000315692	Node133-Node132	6.52814e-06	Xylella_fastidiosa_9a5c-Node132	1.24294e-05	253.857	-2.5355
Node134-Node139	Node133	0.215373	-0.033376	0.00406503	3.83705	0.131818	0.000148978	0.000312742	0.000152712	0.000321004	Node134-Node133	8.32358e-06	Node139-Node133	8.20089e-06	52.9819	-8.21053
Node135-Pseudoxanthomonas_suwonensis_11_1	Node134	1.14678	-0.0606654	0.00453785	3.94554	0.115006	0.000152188	0.000321065	0.000162019	0.000331361	Node135-Node134	1.11383e-05	Pseudoxanthomonas_suwonensis_11_1-Node134	9.45387e-06	252.713	-13.3687
Stenotrophomonas_maltophilia_JV3-Stenotrophomonas_maltophilia_R551_3	Node135	-0.02949	0	0.00215617	4.56583	0.0821918	0.000162397	0.000332204	0.000164721	0.000334528	Stenotrophomonas_maltophilia_JV3-Node135	3.36524e-06	Stenotrophomonas_maltophilia_R551_3-Node135	1.28383e-06	-13.677	0
Xanthomonas_albilineans_GPE_PC73-Pseudoxanthomonas_spadix_BD_a59	Node139	0.39975	0.0234801	0.00431051	3.73016	0.148382	0.000153236	0.000320943	0.000162526	0.000330233	Xanthomonas_albilineans_GPE_PC73-Node139	5.67694e-06	Pseudoxanthomonas_spadix_BD_a59-Node139	1.29035e-05	92.7385	5.44717
Halothiobacillus_neapolitanus_c2-Dichelobacter_nodosus_VCS1703A	Node144	1.19354	0.0218878	0.0107414	2.16364	0.131846	9.17438e-05	0.000258604	0.000149433	0.000316293	Halothiobacillus_neapolitanus_c2-Node144	4.05286e-05	Dichelobacter_nodosus_VCS1703A-Node144	7.48491e-05	111.116	2.03771
Legionella_longbeachae_NSW150-Legionella_pneumophila_subsp__pneumophila	Node171	0.65662	0.0179739	0.00373278	3.85925	0.186509	0.000123771	0.000213417	0.000130738	0.000220384	Legionella_longbeachae_NSW150-Node171	6.15205e-06	Legionella_pneumophila_subsp__pneumophila-Node171	7.78163e-06	175.906	4.81513
Kangiella_koreensis_DSM_16069-Node183	Node181	1.44575	0.0586999	0.00930883	2.1983	0.147369	7.15122e-05	0.000157166	9.78298e-05	0.000200493	Kangiella_koreensis_DSM_16069-Node181	3.91851e-05	Node183-Node181	4.74693e-05	155.309	6.30583
Node184-Candidatus_Vesicomyosocius_okutanii_HA	Node183	0.871303	-0.116696	0.0117475	1.40632	0.115213	8.49623e-05	0.000204635	0.000153843	0.000273637	Node184-Node183	7.71554e-05	Candidatus_Vesicomyosocius_okutanii_HA-Node183	6.08484e-05	74.1692	-9.93371
Francisella_tularensis_tularensis_FSC198-Node186	Node184	-0.00223416	7.95717e-05	0.00101649	1.89345	0.0499703	0.000161876	0.00028179	0.000162275	0.000282307	Francisella_tularensis_tularensis_FSC198-Node184	3.85319e-07	Node186-Node184	6.4793e-07	-2.19792	0.078281
Francisella_tularensis_holarctica_LVS-Francisella_tularensis_mediasiatica_FSC147	Node186	0.0021	0.00501253	0.000975794	1.89485	0.0499204	0.000162288	0.000282438	0.000162764	0.000282914	Francisella_tularensis_holarctica_LVS-Node186	5.15007e-07	Francisella_tularensis_mediasiatica_FSC147-Node186	4.37167e-07	2.15209	5.13687
Marinobacter_sp__BSs20148-Marinobacter_hydrocarbonoclasticus_ATCC_49840	Node209	0.07438	0.00352823	0.00479818	4.01213	0.11045	7.92126e-05	0.000131024	9.07239e-05	0.000142535	Marinobacter_sp__BSs20148-Node209	1.60112e-05	Marinobacter_hydrocarbonoclasticus_ATCC_49840-Node209	7.01142e-06	15.5017	0.735325
Node8-Node123	Node7	0.362175	0.00405489	0.00741166	4.07437	0.121511	4.7926e-05	0.000101498	6.51225e-05	0.000128964	Node8-Node7	3.06065e-05	Node123-Node7	2.43261e-05	48.8656	0.547096
Node9-Node118	Node8	-0.404753	0.00137257	0.00546518	4.27616	0.12377	7.10656e-05	0.000132105	7.65044e-05	0.000147039	Node9-Node8	1.48752e-05	Node118-Node8	1.4993e-05	-74.0604	0.251147
Node10-Ferrimonas_balearica_DSM_9799	Node9	-0.32112	-0.0123994	0.00699106	4.07458	0.124454	7.46404e-05	0.00014698	9.47351e-05	0.000171417	Node10-Node9	1.77381e-05	Ferrimonas_balearica_DSM_9799-Node9	3.11369e-05	-45.9329	-1.77361
Node225-Node114	Node10	0.209152	-0.0219988	0.00627475	3.95804	0.119953	8.36929e-05	0.000164718	8.79821e-05	0.000184404	Node225-Node10	1.29352e-05	Node114-Node10	2.64374e-05	33.3323	-3.50592
Node101-Node11	Node225	0.0565067	0.00907753	0.00721977	4.02675	0.112726	8.36929e-05	0.000177653	9.39274e-05	0.000203716	Node101-Node225	2.38245e-05	Node11-Node225	2.83005e-05	7.82667	1.25732
Node102-Pseudoalteromonas_haloplanktis_TAC125	Node101	0.578538	0.0120081	0.00879269	4.05258	0.116875	8.99363e-05	0.000201478	0.000125112	0.000240133	Node102-Node101	5.02761e-05	Pseudoalteromonas_haloplanktis_TAC125-Node101	2.70352e-05	65.7977	1.36569
Node103-Glaciecola_nitratireducens_FR1064	Node102	0.393204	-0.0145615	0.00608543	4.42881	0.124684	0.000133253	0.000251754	0.000151103	0.00027027	Node103-Node102	9.28868e-06	Glaciecola_nitratireducens_FR1064-Node102	2.77437e-05	64.6141	-2.39285
Node104-Node109	Node103	0.00315631	0.0133963	0.00295986	4.52743	0.121032	0.000141208	0.000261042	0.000144797	0.000265423	Node104-Node103	1.6417e-06	Node109-Node103	7.11906e-06	1.06637	4.52599
Node105-Alteromonas_macleodii_str__English_Channel_615	Node104	-0.127491	-0.0075533	0.0013912	4.52803	0.123542	0.000142377	0.000262684	0.000143167	0.000263652	Node105-Node104	1.11074e-06	Alteromonas_macleodii_str__English_Channel_615-Node104	8.2469e-07	-91.6414	-5.42936
Alteromonas_macleodii_str__Deep_ecotype-Alteromonas_macleodii_str__Ionian_Sea_U7	Node105	0.038	-0.00769757	0.00128184	4.45486	0.119207	0.000143134	0.000263795	0.000143955	0.000264616	Alteromonas_macleodii_str__Deep_ecotype-Node105	1.12775e-06	Alteromonas_macleodii_str__Ionian_Sea_U7-Node105	5.15367e-07	29.6449	-6.00509
Alteromonas_macleodii_English_str__Channel_673-Alteromonas_macleodii_str__Black_Sea_11	Node109	0.12127	0.00152207	0.00218646	4.52487	0.110146	0.000147218	0.000268161	0.000149608	0.000270552	Alteromonas_macleodii_English_str__Channel_673-Node109	3.03192e-06	Alteromonas_macleodii_str__Black_Sea_11-Node109	1.74871e-06	55.464	0.696133
Node12-Node91	Node11	-0.343412	0.00338373	0.00753585	3.99607	0.107798	9.79185e-05	0.000205954	0.000116937	0.000234348	Node12-Node11	2.5759e-05	Node91-Node11	3.103e-05	-45.5705	0.449018
Node13-Node88	Node12	-0.557969	-0.000323886	0.00692355	3.84031	0.109333	0.000112253	0.000231713	0.000124309	0.00025568	Node13-Node12	1.87907e-05	Node88-Node12	2.91448e-05	-80.59	-0.0467803
Node14-Node65	Node13	1.76707	-0.0526631	0.00855931	3.62158	0.109206	0.000117156	0.000250503	0.000148843	0.000287134	Node14-Node13	1.862e-05	Node65-Node13	5.46418e-05	206.45	-6.15273
Node15-Node62	Node14	-0.362713	0.00935726	0.00470175	4.07069	0.0958209	0.000130295	0.000269123	0.000135703	0.000280177	Node15-Node14	1.20615e-05	Node62-Node14	1.0045e-05	-77.1443	1.99017
Node16-Node33	Node15	0.785246	-0.0605163	0.00427467	3.8728	0.100926	0.000137798	0.000281185	0.000142299	0.000290321	Node16-Node15	9.55585e-06	Node33-Node15	8.71699e-06	183.697	-14.1569
Node17-Node28	Node16	0.400976	-0.0387312	0.00405077	4.28344	0.069279	0.000143952	0.000290741	0.00015002	0.000298945	Node17-Node16	4.81472e-06	Node28-Node16	1.1594e-05	98.9877	-9.56143
Node18-Node21	Node17	-0.0124337	-0.0129466	0.00341233	4.4011	0.0579144	0.00014625	0.000295555	0.000149373	0.000301377	Node18-Node17	3.67852e-06	Node21-Node17	7.96546e-06	-3.64375	-3.79408
Cronobacter_sakazakii_Sp291-Cronobacter_sakazakii_ES15	Node18	0.25011	0.043938	0.00207713	4.39717	0.0538243	0.000148851	0.000299234	0.000151008	0.000301391	Cronobacter_sakazakii_Sp291-Node18	2.09778e-06	Cronobacter_sakazakii_ES15-Node18	2.21667e-06	120.412	21.1532
Node22-Shimwellia_blattae_DSM_4481___NBRC_105725	Node21	0.374828	-0.0160584	0.00441797	4.4096	0.066771	0.000149896	0.000303521	0.000157799	0.00031328	Node22-Node21	6.45412e-06	Shimwellia_blattae_DSM_4481___NBRC_105725-Node21	1.30644e-05	84.8415	-3.63479
Node23-Salmonella_bongori_NCTC_12419	Node22	0.148044	-0.017073	0.00385326	4.53355	0.061461	0.000152638	0.000309975	0.000160008	0.000317399	Node23-Node22	7.48243e-06	Salmonella_bongori_NCTC_12419-Node22	7.36518e-06	38.4205	-4.43079
Escherichia_coli_BW2952-Escherichia_coli_K_12_substr__MG1655	Node23	-0.06081	0.0036244	0.00065559	4.60815	0.0528571	0.000160013	0.000317457	0.000160228	0.000317672	Escherichia_coli_BW2952-Node23	2.11997e-07	Escherichia_coli_K_12_substr__MG1655-Node23	2.17802e-07	-92.7561	5.52846
Node29-Erwinia_tasmaniensis_Et1_99	Node28	-0.14237	-0.00917337	0.00265351	4.00012	0.0966455	0.00015379	0.000302335	0.000156926	0.000305855	Node29-Node28	3.69105e-06	Erwinia_tasmaniensis_Et1_99-Node28	3.35006e-06	-53.6535	-3.45707
Erwinia_pyrifoliae_Ep1_96-Erwinia_amylovora_CFBP1430	Node29	0.23902	0	0.00180314	3.92549	0.0918367	0.000156712	0.000306026	0.000158338	0.000307651	Erwinia_pyrifoliae_Ep1_96-Node29	2.00449e-06	Erwinia_amylovora_CFBP1430-Node29	1.24682e-06	132.558	0
Node34-Node39	Node33	1.04787	-0.0461832	0.00519077	3.4982	0.129795	0.000140646	0.000289902	0.000148036	0.000303374	Node34-Node33	1.8306e-05	Node39-Node33	8.63812e-06	201.871	-8.89718
Providencia_stuartii_MRSN_2154-Node36	Node34	0.479873	-0.00332628	0.00528086	4.21012	0.0984181	0.000152259	0.000308208	0.000166127	0.000322152	Providencia_stuartii_MRSN_2154-Node34	1.11572e-05	Node36-Node34	1.67303e-05	90.8703	-0.629875
Proteus_mirabilis_HI4320-Proteus_mirabilis_BB2000	Node36	0.25315	-0.0020002	0.000848518	3.92224	0.100414	0.000168839	0.000324938	0.000169199	0.000325298	Proteus_mirabilis_HI4320-Node36	5.05292e-07	Proteus_mirabilis_BB2000-Node36	2.14692e-07	298.344	-2.35729
Edwardsiella_tarda_EIB202-Node41	Node39	1.20207	-0.10208	0.00468938	3.16226	0.144601	0.000143812	0.00029854	0.000150417	0.000309535	Edwardsiella_tarda_EIB202-Node39	1.1743e-05	Node41-Node39	1.02473e-05	256.338	-21.7682
Node42-Node51	Node41	1.82715	-0.140971	0.00620172	2.6021	0.19217	0.000145278	0.000308787	0.000156442	0.000328018	Node42-Node41	1.35678e-05	Node51-Node41	2.48935e-05	294.621	-22.731
Node43-Sodalis_glossinidius__str__morsitans	Node42	-2.98631	0.072975	0.00410184	3.24666	0.14244	0.000155017	0.000322355	0.000160776	0.000330768	Node43-Node42	1.09328e-05	Sodalis_glossinidius__str__morsitans-Node42	5.89236e-06	-728.04	17.7908
Secondary_endosymbiont_of_Ctenarytaina_eucalypti-Node45	Node43	0.536483	0.0403196	0.00530965	1.30619	0.189858	0.000160642	0.000333288	0.000167919	0.000347384	Secondary_endosymbiont_of_Ctenarytaina_eucalypti-Node43	7.09144e-06	Node45-Node43	2.11009e-05	101.039	7.59365
Node46-Wigglesworthia_glossinidia__str__endosymbiont_of_glossina_brevipalpis	Node45	0.291675	-0.0320205	0.00799472	0.904657	0.15968	0.000168105	0.000354389	0.000193894	0.000386346	Node46-Node45	1.97268e-05	Wigglesworthia_glossinidia__str__endosymbiont_of_glossina_brevipalpis-Node45	4.41888e-05	36.4834	-4.00521
secondary_endosymbiont_of_Heteropsylla_cubana-Baumannia_cicadellinicola_str__Hc__Homalodisca_coagulata_	Node46	0.435406	-0.0238095	0.00772884	0.994679	0.149798	0.000175495	0.000374115	0.000205362	0.000403983	secondary_endosymbiont_of_Heteropsylla_cubana-Node46	1.74128e-05	Baumannia_cicadellinicola_str__Hc__Homalodisca_coagulata_-Node46	4.23222e-05	56.3352	-3.08061
Serratia_symbiotica_str__Cinara_cedri-Node53	Node51	1.26458	0.0084851	0.00788786	1.41951	0.283411	0.000157867	0.000333681	0.000184951	0.00036479	Serratia_symbiotica_str__Cinara_cedri-Node51	1.68884e-05	Node53-Node51	4.533e-05	160.32	1.07572
Node54-Buchnera_aphidicola_BCc	Node53	0.123813	-0.200692	0.00582184	0.498175	0.277229	0.000195147	0.000379011	0.00020798	0.000395958	Node54-Node53	1.31596e-05	Buchnera_aphidicola_BCc-Node53	2.07341e-05	21.267	-34.4722
Buchnera_aphidicola__Cinara_tujafilina_-Node56	Node54	-0.192605	0.00131452	0.00574463	0.546247	0.199308	0.000200079	0.00039217	0.000212491	0.000408671	Buchnera_aphidicola__Cinara_tujafilina_-Node54	1.73605e-05	Node56-Node54	1.56403e-05	-33.5278	0.228826
Node57-Buchnera_aphidicola_Bp__Baizongia_pistaciae_	Node56	0.0296343	0.307453	0.0059804	0.63753	0.198685	0.000207543	0.000407811	0.000223875	0.000425693	Node57-Node56	1.26526e-05	Buchnera_aphidicola_Bp__Baizongia_pistaciae_-Node56	2.31125e-05	4.95523	51.4101
Buchnera_aphidicola_APS__Acyrthosiphon_pisum_-Buchnera_aphidicola_Sg__Schizaphis_graminum_	Node57	0.014271	0.125	0.00353322	0.648013	0.307453	0.000217095	0.000420463	0.000223337	0.000426705	Buchnera_aphidicola_APS__Acyrthosiphon_pisum_-Node57	6.7459e-06	Buchnera_aphidicola_Sg__Schizaphis_graminum_-Node57	5.73775e-06	4.03909	35.3785
Yersinia_enterocolitica_palearctica_105_5R_r_-Candidatus_Hamiltonella_defensa_5AT__Acyrthosiphon_pisum_	Node62	2.45261	-0.0693548	0.00712271	4.23551	0.091569	0.000133608	0.000279168	0.000158975	0.000304535	Yersinia_enterocolitica_palearctica_105_5R_r_-Node62	7.99077e-06	Candidatus_Hamiltonella_defensa_5AT__Acyrthosiphon_pisum_-Node62	4.27422e-05	344.337	-9.73715
Node226-Actinobacillus_succinogenes_130Z	Node65	-0.0241603	0.0228239	0.00444405	2.30362	0.148484	0.00016739	0.000305145	0.000173945	0.00031502	Node226-Node65	6.63971e-06	Actinobacillus_succinogenes_130Z-Node65	1.31098e-05	-5.43655	5.13585
Mannheimia_succiniciproducens_MBEL55E-Node66	Node226	0.0348721	-0.0249622	0.00516466	2.2955	0.156157	0.00016739	0.000311785	0.000177929	0.000325122	Mannheimia_succiniciproducens_MBEL55E-Node226	1.42121e-05	Node66-Node226	1.24616e-05	6.75206	-4.83326
Node67-Node72	Node66	0.405516	-0.0318719	0.00483338	2.27921	0.167819	0.000174256	0.000324246	0.00018057	0.000335927	Node67-Node66	9.29016e-06	Node72-Node66	1.40714e-05	83.8991	-6.59412
Node68-Actinobacillus_pleuropneumoniae_serovar_3_str__JL03	Node67	0.315838	0.00414273	0.00472565	2.44047	0.155145	0.00017833	0.000333537	0.000186566	0.000344703	Node68-Node67	8.30296e-06	Actinobacillus_pleuropneumoniae_serovar_3_str__JL03-Node67	1.40288e-05	66.8347	0.876646
Mannheimia_haemolytica_D174-Bibersteinia_trehalosi_USDA_ARS_USMARC_192	Node68	0.29435	-0.0136364	0.00484261	2.5579	0.156685	0.000180773	0.00034184	0.000192498	0.000353565	Mannheimia_haemolytica_D174-Node68	1.14966e-05	Bibersteinia_trehalosi_USDA_ARS_USMARC_192-Node68	1.19543e-05	60.7833	-2.81591
Node227-Haemophilus_ducreyi_35000HP	Node72	0.564915	-0.0931555	0.00478442	2.03495	0.187017	0.00018281	0.000338318	0.000189618	0.000349763	Node227-Node72	9.27564e-06	Haemophilus_ducreyi_35000HP-Node72	1.36151e-05	118.074	-19.4706
Haemophilus_somnus_2336-Node73	Node227	-7.52523e-06	-0.0308082	0.00633532	2.26386	0.149269	0.00018281	0.000347593	0.000199864	0.000367662	Haemophilus_somnus_2336-Node227	2.55855e-05	Node73-Node227	1.45508e-05	-0.00118782	-4.86292
Node74-Haemophilus_parasuis_ZJ0906	Node73	-0.125172	-0.0192747	0.00491303	2.26387	0.160438	0.000191331	0.000362144	0.000199786	0.000374213	Node74-Node73	1.23994e-05	Haemophilus_parasuis_ZJ0906-Node73	1.17385e-05	-25.4775	-3.92318
Node75-Pasteurella_multocida_36950	Node74	-0.271167	0.0184194	0.00540751	2.19957	0.150537	0.000196503	0.000374544	0.000207099	0.000389164	Node75-Node74	1.30712e-05	Pasteurella_multocida_36950-Node74	1.617e-05	-50.1463	3.40627
Gallibacterium_anatis_UMN179-Node77	Node75	0.782311	-0.0172893	0.00693066	2.07835	0.15877	0.000201525	0.000387615	0.000222991	0.000411632	Gallibacterium_anatis_UMN179-Node75	3.78095e-05	Node77-Node75	1.02247e-05	112.877	-2.4946
Node78-Haemophilus_influenzae_Rd_KW20	Node77	0.386063	-0.00385053	0.00553046	1.91183	0.162451	0.000206648	0.00039784	0.000221461	0.000413133	Node78-Node77	2.41142e-05	Haemophilus_influenzae_Rd_KW20-Node77	6.47182e-06	69.8067	-0.69624
Aggregatibacter_actinomycetemcomitans_D7S_1-Aggregatibacter_actinomycetemcomitans_ANH9381	Node78	0.17226	-0.00281955	0.00196405	2.2162	0.159415	0.000229803	0.000421954	0.000231732	0.000423882	Aggregatibacter_actinomycetemcomitans_D7S_1-Node78	2.07961e-06	Aggregatibacter_actinomycetemcomitans_ANH9381-Node78	1.7779e-06	87.7063	-1.43558
Aeromonas_veronii_B565-Tolumonas_auensis_DSM_9187	Node88	1.08049	-0.0123839	0.00663329	4.17955	0.109529	0.000131461	0.000260857	0.000153462	0.000282858	Aeromonas_veronii_B565-Node88	1.51582e-05	Tolumonas_auensis_DSM_9187-Node88	2.88423e-05	162.889	-1.86693
Vibrio_fischeri_ES114-Node93	Node91	0.202184	0.0144014	0.00544685	4.18372	0.105949	0.000121621	0.000236984	0.00013253	0.000251818	Vibrio_fischeri_ES114-Node91	1.32068e-05	Node93-Node91	1.64614e-05	37.1195	2.64399
Node94-Node98	Node93	-0.109038	0.00317859	0.00579534	4.07154	0.0979582	0.000130232	0.000253445	0.000146888	0.000270238	Node94-Node93	2.10759e-05	Node98-Node93	1.25101e-05	-18.8147	0.548473
Node228-Vibrio_cholerae_LMA3984_4	Node94	0.394806	-0.0126643	0.000563798	4.00311	0.0999528	0.000151237	0.000274521	0.000151344	0.00027468	Node228-Node94	1.05e-07	Vibrio_cholerae_LMA3984_4-Node94	2.12869e-07	700.262	-22.4624
Vibrio_cholerae_O1_biovar_El_Tor_str__N16961-Vibrio_cholerae_MJ_1236	Node228	-0.20291	0.00203735	0.000648134	4.13353	0.0957695	0.000151237	0.000274626	0.000151447	0.000274836	Vibrio_cholerae_O1_biovar_El_Tor_str__N16961-Node228	2.07164e-07	Vibrio_cholerae_MJ_1236-Node228	2.12914e-07	-313.068	3.14341
Listonella_anguillarum_M3-Vibrio_anguillarum_775	Node98	0.06584	0	0.00159417	4.11215	0.0967742	0.00014254	0.000265955	0.00014381	0.000267226	Listonella_anguillarum_M3-Node98	2.21571e-07	Vibrio_anguillarum_775-Node98	2.31982e-06	41.3004	0
Psychromonas_ingrahamii_37-Idiomarina_loihiensis_GSL_199	Node114	1.71984	-0.022541	0.00853257	3.8176	0.134725	9.22714e-05	0.000191155	0.000128674	0.000227558	Psychromonas_ingrahamii_37-Node114	3.14105e-05	Idiomarina_loihiensis_GSL_199-Node114	4.13943e-05	201.562	-2.64176
Node119-Shewanella_denitrificans_OS217	Node118	-0.110365	-0.0121911	0.00566831	4.47934	0.123081	7.83684e-05	0.000147098	9.14853e-05	0.000163162	Node119-Node118	1.27489e-05	Shewanella_denitrificans_OS217-Node118	1.93809e-05	-19.4705	-2.15075
Shewanella_loihica_PV_4-Shewanella_amazonensis_SB2B	Node119	0.29645	0.00311688	0.00489598	4.43554	0.118244	8.52212e-05	0.000159846	9.72066e-05	0.000171832	Shewanella_loihica_PV_4-Node119	1.35071e-05	Shewanella_amazonensis_SB2B-Node119	1.04636e-05	60.5496	0.63662
Thalassolituus_oleivorans_MIL_1-Marinomonas_posidonica_IVIA_Po_181	Node123	0.02039	0.0437811	0.0078104	3.91399	0.119715	5.91794e-05	0.000125824	8.96806e-05	0.000156325	Thalassolituus_oleivorans_MIL_1-Node123	1.89749e-05	Marinomonas_posidonica_IVIA_Po_181-Node123	4.20275e-05	2.61062	5.60548

## Sheet: S5.8 Table
S5.8 Table. Phylogenetically independent contrasts of fraction of NAPs vs Genome size, these contrasts were performed in PDAP:PDTREE module of Mesquite version 3.02.
Name of Contrast as Node - Node	Name of Node at Base of Contrast	Unstandardized Contrast for Trait 1	Unstandardized Contrast for Trait 2	Standard Deviation of Contrast	Nodal Value for Trait 1	Nodal Value for Trait 2	Uncorrected Height of Base Node from Root of Tree	Corrected Height of Base Node from Root of Tree	Average Uncorrected Height of Daughter Nodes	Average Corrected Height of Daughter Nodes	Name of First Daughter Branch (Descendant-Ancestor)	Corrected Length of First Daughter Branch	Name of Second Daughter Branch (Descendant-Ancestor)	Corrected Length of Second Daughter Branch	Standardized Contrast for Trait 1	Standardized Contrast for Trait 2
Node3-Pseudomonas_stutzeri_ATCC_17588___LMG_11199	Node2	0.00827951	-2.31193e-05	0.000988463	4.55123	0.0422443	0	0	3.89056e-07	4.8853e-07	Node3-Node2	5.88004e-07	Pseudomonas_stutzeri_ATCC_17588___LMG_11199-Node2	3.89056e-07	8.37614	-0.0233892
Node4-Pseudomonas_stutzeri_A1501	Node3	-0.397873	-0.00082053	0.00269548	4.55621	0.0422304	3.89056e-07	5.88004e-07	1.264e-06	4.22081e-06	Node4-Node3	7.0609e-06	Pseudomonas_stutzeri_A1501-Node3	2.04717e-07	-147.607	-0.304409
Node5-Pseudomonas_stutzeri_DSM_10701	Node4	-0.0318636	0.0136535	0.00669899	4.16955	0.041433	1.93422e-06	7.64891e-06	1.91447e-05	3.00871e-05	Node5-Node4	3.84366e-05	Pseudomonas_stutzeri_DSM_10701-Node4	6.43987e-06	-4.75648	2.03814
Node6-Cellvibrio_japonicus_Ueda107	Node5	-0.729186	0.000832057	0.00658856	4.14226	0.0531272	2.99153e-05	4.60855e-05	4.81313e-05	6.779e-05	Node6-Node5	1.75541e-05	Cellvibrio_japonicus_Ueda107-Node5	2.58551e-05	-110.675	0.126288
Node219-Morganella_morganii_subsp__morganii_KT	Node6	0.0479352	0.0150308	0.0605537	3.84738	0.0534636	4.04922e-05	6.36395e-05	0.00187037	0.00189702	Node219-Node6	6.99052e-06	Morganella_morganii_subsp__morganii_KT-Node6	0.00365977	0.791614	0.248222
Simiduia_agarivorans_SA1___DSM_21679-Node218	Node219	0.639933	-0.00609462	0.00581206	3.84748	0.0534923	4.04922e-05	7.063e-05	5.24419e-05	8.752e-05	Simiduia_agarivorans_SA1___DSM_21679-Node219	2.38995e-05	Node218-Node219	9.88054e-06	110.104	-1.04862
Node126-Node7	Node218	-0.782428	0.0167678	0.00629743	3.6603	0.0552749	4.04922e-05	8.05106e-05	5.00857e-05	0.000100339	Node126-Node218	1.86701e-05	Node7-Node218	2.09875e-05	-124.246	2.66264
Node220-Node209	Node126	-0.920033	0.020227	0.00637804	3.29194	0.0631689	5.22455e-05	9.91807e-05	6.5729e-05	0.00011952	Node220-Node126	8.83617e-06	Node209-Node126	3.18432e-05	-144.25	3.17135
Node190-Node127	Node220	0.329909	-0.0350481	0.00602675	3.0921	0.0675625	5.22455e-05	0.000108017	5.79951e-05	0.000126178	Node190-Node220	2.11393e-05	Node127-Node220	1.51824e-05	54.7408	-5.81542
Node191-Alcanivorax_borkumensis_SK2	Node190	0.272821	-0.0122811	0.00827137	3.28411	0.0471645	5.69788e-05	0.000129156	8.23152e-05	0.000163364	Node191-Node190	2.72976e-05	Alcanivorax_borkumensis_SK2-Node190	4.1118e-05	32.9838	-1.48477
Node192-Node201	Node191	0.420056	0.0156244	0.00861986	3.39296	0.0422643	6.65335e-05	0.000156454	8.57868e-05	0.000193605	Node192-Node191	4.50165e-05	Node201-Node191	2.92855e-05	48.7312	1.8126
Node193-Node198	Node192	1.22262	-0.0228182	0.00908277	3.64746	0.0517305	9.16551e-05	0.00020147	0.000130669	0.000242719	Node193-Node192	3.34919e-05	Node198-Node192	4.90047e-05	134.609	-2.51226
Acinetobacter_baumannii_TCDC_AB0715-Node195	Node193	0.144396	0.00075968	0.00365338	4.14381	0.0424668	0.000121813	0.000234962	0.000128294	0.000241636	Acinetobacter_baumannii_TCDC_AB0715-Node193	6.85819e-06	Node195-Node193	6.48897e-06	39.524	0.207939
Acinetobacter_oleivorans_DR1-Acinetobacter_calcoaceticus_PHEA_2	Node195	0.29001	-0.00368023	0.00139223	4.07361	0.0420975	0.000127918	0.000241451	0.000128887	0.00024242	Acinetobacter_oleivorans_DR1-Node195	5.27508e-07	Acinetobacter_calcoaceticus_PHEA_2-Node195	1.41079e-06	208.306	-2.64341
Psychrobacter_cryohalolentis_K5-Psychrobacter_arcticus_273_4	Node198	0.4504	-0.0161765	0.00217472	2.92119	0.065285	0.000139525	0.000250475	0.00014189	0.00025284	Psychrobacter_cryohalolentis_K5-Node198	1.88911e-06	Psychrobacter_arcticus_273_4-Node198	2.84031e-06	207.107	-7.4384
Node202-Node205	Node201	3.5364	0.0438459	0.0104588	3.2274	0.0361061	7.99184e-05	0.000185739	9.61677e-05	0.000240433	Node202-Node201	1.93092e-05	Node205-Node201	9.00778e-05	338.126	4.19224
Halomonas_elongata_DSM_2581-Chromohalobacter_salexigens_DSM_3043	Node202	0.36465	-0.000639386	0.00579279	3.85165	0.0438459	9.10268e-05	0.000205048	0.000107805	0.000221827	Halomonas_elongata_DSM_2581-Node202	1.92926e-05	Chromohalobacter_salexigens_DSM_3043-Node202	1.42638e-05	62.9489	-0.110376
Candidatus_Portiera_aleyrodidarum_BT_B-Candidatus_Carsonella_ruddii_PV	Node205	0.191996	0	0.0211416	0.315249	0	0.000101309	0.000275817	0.000324793	0.000499301	Candidatus_Portiera_aleyrodidarum_BT_B-Node205	8.47613e-05	Candidatus_Carsonella_ruddii_PV-Node205	0.000362207	9.08142	0
Node221-Node181	Node127	1.00489	-0.00746183	0.00671976	2.9542	0.0822125	5.90115e-05	0.000123199	6.52618e-05	0.000145777	Node221-Node127	1.11888e-05	Node181-Node127	3.39663e-05	149.543	-1.11043
Node174-Node128	Node221	-0.757717	0.000196266	0.00714036	3.20319	0.0803636	5.90115e-05	0.000134388	6.93754e-05	0.00015988	Node174-Node221	3.44033e-05	Node128-Node221	1.65815e-05	-106.117	0.0274868
Node175-Node178	Node174	0.240097	-0.0208066	0.0090942	2.69191	0.080496	7.3992e-05	0.000168791	0.000103967	0.000210144	Node175-Node174	5.15336e-05	Node178-Node174	3.1171e-05	26.4011	-2.2879
Methylophaga_nitratireducenticrescens-Methylophaga_frappieri	Node175	0.3919	-0.015873	0.00386301	2.84151	0.0675314	0.000122761	0.000220325	0.000130223	0.000227786	Methylophaga_nitratireducenticrescens-Node175	1.12589e-05	Methylophaga_frappieri-Node175	3.66392e-06	101.449	-4.10898
Cycloclasticus_zancles_7_ME-Thiomicrospira_crunogena_XCL_2	Node178	0.2277	-0.0110599	0.0105109	2.60141	0.0883379	8.51718e-05	0.000199962	0.000140412	0.000255202	Cycloclasticus_zancles_7_ME-Node178	2.62084e-05	Thiomicrospira_crunogena_XCL_2-Node178	8.42717e-05	21.6631	-1.05223
Node129-Node171	Node128	-0.495608	-0.00628898	0.0086923	3.44962	0.0802998	6.47588e-05	0.000150969	9.82124e-05	0.000188747	Node129-Node128	1.31083e-05	Node171-Node128	6.24477e-05	-57.0169	-0.723511
Node224-Methylococcus_capsulatus_Bath	Node129	0.0763593	-0.0151227	0.00545654	3.36364	0.0792087	7.2654e-05	0.000164078	8.4172e-05	0.000178965	Node224-Node129	6.73792e-06	Methylococcus_capsulatus_Bath-Node129	2.30359e-05	13.9941	-2.77149
Node167-Node223	Node224	0.739276	-0.00657746	0.00612553	3.38092	0.0757864	7.2654e-05	0.000170816	8.20684e-05	0.000189577	Node167-Node224	2.87187e-05	Node223-Node224	8.80334e-06	120.688	-1.07378
Thioflavicoccus_mobilis_8321-Allochromatium_vinosum_DSM_180	Node167	0.46845	0.00166113	0.00640078	3.94675	0.0707521	9.14827e-05	0.000199534	0.000111968	0.000220019	Thioflavicoccus_mobilis_8321-Node167	1.66847e-05	Allochromatium_vinosum_DSM_180-Node167	2.42853e-05	73.1864	0.25952
Node158-Node222	Node223	-0.0204329	-0.000112689	0.00602389	3.20747	0.0773296	7.2654e-05	0.000179619	7.84113e-05	0.000197763	Node158-Node223	2.1265e-05	Node222-Node223	1.50223e-05	-3.39198	-0.018707
Node159-Coxiella_burnetii_Dugway_5J108_111	Node158	1.22168	-0.0473985	0.00787009	3.1955	0.0772635	8.41686e-05	0.000200884	0.000111138	0.000231853	Node159-Node158	1.21233e-05	Coxiella_burnetii_Dugway_5J108_111-Node158	4.98149e-05	155.231	-6.02262
Node160-Node163	Node159	0.434641	-0.00810243	0.00613047	3.43462	0.0679861	8.82925e-05	0.000213007	0.000101299	0.000231799	Node160-Node159	1.15473e-05	Node163-Node159	2.60353e-05	70.8984	-1.32166
Thioalkalivibrio_nitratireducens_DSM_14787-Thioalkalivibrio_sulfidophilus_HL_EbGr7	Node160	0.5378	0.00144928	0.00573806	3.56816	0.0654966	9.47185e-05	0.000224555	0.000111181	0.000241017	Thioalkalivibrio_nitratireducens_DSM_14787-Node160	2.65818e-05	Thioalkalivibrio_sulfidophilus_HL_EbGr7-Node160	6.34349e-06	93.7251	0.252573
Alkalilimnicola_ehrlichii_MLHE_1-Halorhodospira_halophila_SL1	Node163	0.59749	-0.0227273	0.00595992	3.13352	0.073599	0.000107879	0.000239043	0.00012564	0.000256803	Alkalilimnicola_ehrlichii_MLHE_1-Node163	8.46663e-06	Halorhodospira_halophila_SL1-Node163	2.70541e-05	100.251	-3.81335
Node147-Node130	Node222	0.959104	0.00278449	0.00780617	3.21593	0.0773762	7.2654e-05	0.000194641	8.44703e-05	0.000225109	Node147-Node222	2.68761e-05	Node130-Node222	3.40601e-05	122.865	0.356703
Node148-Node153	Node147	0.761098	0.010937	0.00936445	3.63895	0.0786043	8.08072e-05	0.000221517	0.000120222	0.000265364	Node148-Node147	2.7094e-05	Node153-Node147	6.05989e-05	81.2752	1.16793
Nitrosococcus_halophilus_Nc_4-Node150	Node148	0.676783	-0.00225225	0.00446523	3.8741	0.0819835	0.000103113	0.000248612	0.000112729	0.000258581	Nitrosococcus_halophilus_Nc_4-Node148	7.98851e-06	Node150-Node148	1.19498e-05	151.567	-0.504397
Nitrosococcus_watsonii_C_113-Nitrosococcus_oceani_ATCC_19707	Node150	-0.14882	0	0.00175086	3.46848	0.0833333	0.000114357	0.000260561	0.000115889	0.000262094	Nitrosococcus_watsonii_C_113-Node150	1.96073e-06	Nitrosococcus_oceani_ATCC_19707-Node150	1.10478e-06	-84.9982	0
Node154-Acidithiobacillus_caldus_SM_1	Node153	-0.155107	-0.00047572	0.00507818	3.113	0.0710464	0.000137331	0.000282116	0.000149092	0.00029501	Node154-Node153	5.07233e-06	Acidithiobacillus_caldus_SM_1-Node153	2.07155e-05	-30.5438	-0.0936794
Acidithiobacillus_ferrivorans_SS3-Acidithiobacillus_ferrooxidans_ATCC_23270	Node154	0.22515	-0.00498891	0.00302993	3.08249	0.0709529	0.000140137	0.000287189	0.000144727	0.000291779	Acidithiobacillus_ferrivorans_SS3-Node154	5.09917e-06	Acidithiobacillus_ferrooxidans_ATCC_23270-Node154	4.08128e-06	74.3087	-1.64655
Node131-Node144	Node130	1.36338	-0.0284353	0.00888693	2.67984	0.0758198	8.81333e-05	0.000228701	0.000107084	0.00026819	Node131-Node130	4.9075e-05	Node144-Node130	2.99026e-05	153.414	-3.19968
Node132-Frateuria_aurantia_DSM_6220	Node131	-0.147027	0.0230748	0.00769633	3.52702	0.0581507	0.000122423	0.000277776	0.0001499	0.000307393	Node132-Node131	2.84373e-05	Frateuria_aurantia_DSM_6220-Node131	3.07962e-05	-19.1035	2.99816
Node133-Xylella_fastidiosa_9a5c	Node132	1.1053	-0.0251442	0.00435402	3.45643	0.0692286	0.000146581	0.000306214	0.000153994	0.000315692	Node133-Node132	6.52814e-06	Xylella_fastidiosa_9a5c-Node132	1.24294e-05	253.857	-5.77494
Node134-Node139	Node133	0.215373	-0.00608933	0.00406503	3.83705	0.0605701	0.000148978	0.000312742	0.000152712	0.000321004	Node134-Node133	8.32358e-06	Node139-Node133	8.20089e-06	52.9819	-1.49798
Node135-Pseudoxanthomonas_suwonensis_11_1	Node134	1.14678	-0.0303327	0.00453785	3.94554	0.0575028	0.000152188	0.000321065	0.000162019	0.000331361	Node135-Node134	1.11383e-05	Pseudoxanthomonas_suwonensis_11_1-Node134	9.45387e-06	252.713	-6.68437
Stenotrophomonas_maltophilia_JV3-Stenotrophomonas_maltophilia_R551_3	Node135	-0.02949	0	0.00215617	4.56583	0.0410959	0.000162397	0.000332204	0.000164721	0.000334528	Stenotrophomonas_maltophilia_JV3-Node135	3.36524e-06	Stenotrophomonas_maltophilia_R551_3-Node135	1.28383e-06	-13.677	0
Xanthomonas_albilineans_GPE_PC73-Pseudoxanthomonas_spadix_BD_a59	Node139	0.39975	0.0100629	0.00431051	3.73016	0.0635921	0.000153236	0.000320943	0.000162526	0.000330233	Xanthomonas_albilineans_GPE_PC73-Node139	5.67694e-06	Pseudoxanthomonas_spadix_BD_a59-Node139	1.29035e-05	92.7385	2.3345
Halothiobacillus_neapolitanus_c2-Dichelobacter_nodosus_VCS1703A	Node144	1.19354	-0.0478796	0.0107414	2.16364	0.0865861	9.17438e-05	0.000258604	0.000149433	0.000316293	Halothiobacillus_neapolitanus_c2-Node144	4.05286e-05	Dichelobacter_nodosus_VCS1703A-Node144	7.48491e-05	111.116	-4.45748
Legionella_longbeachae_NSW150-Legionella_pneumophila_subsp__pneumophila	Node171	0.65662	-0.00490196	0.00373278	3.85925	0.0854977	0.000123771	0.000213417	0.000130738	0.000220384	Legionella_longbeachae_NSW150-Node171	6.15205e-06	Legionella_pneumophila_subsp__pneumophila-Node171	7.78163e-06	175.906	-1.31322
Kangiella_koreensis_DSM_16069-Node183	Node181	1.44575	-0.0499957	0.00930883	2.1983	0.0878254	7.15122e-05	0.000157166	9.78298e-05	0.000200493	Kangiella_koreensis_DSM_16069-Node181	3.91851e-05	Node183-Node181	4.74693e-05	155.309	-5.37078
Node184-Candidatus_Vesicomyosocius_okutanii_HA	Node183	0.871303	-0.116696	0.0117475	1.40632	0.115213	8.49623e-05	0.000204635	0.000153843	0.000273637	Node184-Node183	7.71554e-05	Candidatus_Vesicomyosocius_okutanii_HA-Node183	6.08484e-05	74.1692	-9.93371
Francisella_tularensis_tularensis_FSC198-Node186	Node184	-0.00223416	7.95717e-05	0.00101649	1.89345	0.0499703	0.000161876	0.00028179	0.000162275	0.000282307	Francisella_tularensis_tularensis_FSC198-Node184	3.85319e-07	Node186-Node184	6.4793e-07	-2.19792	0.078281
Francisella_tularensis_holarctica_LVS-Francisella_tularensis_mediasiatica_FSC147	Node186	0.0021	0.00501253	0.000975794	1.89485	0.0499204	0.000162288	0.000282438	0.000162764	0.000282914	Francisella_tularensis_holarctica_LVS-Node186	5.15007e-07	Francisella_tularensis_mediasiatica_FSC147-Node186	4.37167e-07	2.15209	5.13687
Marinobacter_sp__BSs20148-Marinobacter_hydrocarbonoclasticus_ATCC_49840	Node209	0.07438	0.0015121	0.00479818	4.01213	0.0473355	7.92126e-05	0.000131024	9.07239e-05	0.000142535	Marinobacter_sp__BSs20148-Node209	1.60112e-05	Marinobacter_hydrocarbonoclasticus_ATCC_49840-Node209	7.01142e-06	15.5017	0.315139
Node8-Node123	Node7	0.362175	-0.00445752	0.00741166	4.07437	0.0464012	4.7926e-05	0.000101498	6.51225e-05	0.000128964	Node8-Node7	3.06065e-05	Node123-Node7	2.43261e-05	48.8656	-0.601421
Node9-Node118	Node8	-0.404753	0.00575842	0.00546518	4.27616	0.0439176	7.10656e-05	0.000132105	7.65044e-05	0.000147039	Node9-Node8	1.48752e-05	Node118-Node8	1.4993e-05	-74.0604	1.05366
Node10-Ferrimonas_balearica_DSM_9799	Node9	-0.32112	0.00418758	0.00699106	4.07458	0.0467854	7.46404e-05	0.00014698	9.47351e-05	0.000171417	Node10-Node9	1.77381e-05	Ferrimonas_balearica_DSM_9799-Node9	3.11369e-05	-45.9329	0.59899
Node225-Node114	Node10	0.209152	-0.00988443	0.00627475	3.95804	0.0483052	8.36929e-05	0.000164718	8.79821e-05	0.000184404	Node225-Node10	1.29352e-05	Node114-Node10	2.64374e-05	33.3323	-1.57527
Node101-Node11	Node225	0.0565067	-0.00508796	0.00721977	4.02675	0.0450579	8.36929e-05	0.000177653	9.39274e-05	0.000203716	Node101-Node225	2.38245e-05	Node11-Node225	2.83005e-05	7.82667	-0.704726
Node102-Pseudoalteromonas_haloplanktis_TAC125	Node101	0.578538	0.00136925	0.00879269	4.05258	0.0427323	8.99363e-05	0.000201478	0.000125112	0.000240133	Node102-Node101	5.02761e-05	Pseudoalteromonas_haloplanktis_TAC125-Node101	2.70352e-05	65.7977	0.155726
Node103-Glaciecola_nitratireducens_FR1064	Node102	0.393204	-0.00964353	0.00608543	4.42881	0.0436228	0.000133253	0.000251754	0.000151103	0.00027027	Node103-Node102	9.28868e-06	Glaciecola_nitratireducens_FR1064-Node102	2.77437e-05	64.6141	-1.58469
Node104-Node109	Node103	0.00315631	-0.00012398	0.00295986	4.52743	0.0412039	0.000141208	0.000261042	0.000144797	0.000265423	Node104-Node103	1.6417e-06	Node109-Node103	7.11906e-06	1.06637	-0.0418872
Node105-Alteromonas_macleodii_str__English_Channel_615	Node104	-0.127491	-0.00251777	0.0013912	4.52803	0.0411807	0.000142377	0.000262684	0.000143167	0.000263652	Node105-Node104	1.11074e-06	Alteromonas_macleodii_str__English_Channel_615-Node104	8.2469e-07	-91.6414	-1.80979
Alteromonas_macleodii_str__Deep_ecotype-Alteromonas_macleodii_str__Ionian_Sea_U7	Node105	0.038	-0.00256586	0.00128184	4.45486	0.0397358	0.000143134	0.000263795	0.000143955	0.000264616	Alteromonas_macleodii_str__Deep_ecotype-Node105	1.12775e-06	Alteromonas_macleodii_str__Ionian_Sea_U7-Node105	5.15367e-07	29.6449	-2.0017
Alteromonas_macleodii_English_str__Channel_673-Alteromonas_macleodii_str__Black_Sea_11	Node109	0.12127	0.000570777	0.00218646	4.52487	0.0413047	0.000147218	0.000268161	0.000149608	0.000270552	Alteromonas_macleodii_English_str__Channel_673-Node109	3.03192e-06	Alteromonas_macleodii_str__Black_Sea_11-Node109	1.74871e-06	55.464	0.26105
Node12-Node91	Node11	-0.343412	0.00641049	0.00753585	3.99607	0.0478203	9.79185e-05	0.000205954	0.000116937	0.000234348	Node12-Node11	2.5759e-05	Node91-Node11	3.103e-05	-45.5705	0.850665
Node13-Node88	Node12	-0.557969	0.0113754	0.00692355	3.84031	0.050728	0.000112253	0.000231713	0.000124309	0.00025568	Node13-Node12	1.87907e-05	Node88-Node12	2.91448e-05	-80.59	1.64301
Node14-Node65	Node13	1.76707	-0.00789826	0.00855931	3.62158	0.0551872	0.000117156	0.000250503	0.000148843	0.000287134	Node14-Node13	1.862e-05	Node65-Node13	5.46418e-05	206.45	-0.922768
Node15-Node62	Node14	-0.362713	0.00523039	0.00470175	4.07069	0.0531798	0.000130295	0.000269123	0.000135703	0.000280177	Node15-Node14	1.20615e-05	Node62-Node14	1.0045e-05	-77.1443	1.11243
Node16-Node33	Node15	0.785246	-0.0446416	0.00427467	3.8728	0.0560336	0.000137798	0.000281185	0.000142299	0.000290321	Node16-Node15	9.55585e-06	Node33-Node15	8.71699e-06	183.697	-10.4433
Node17-Node28	Node16	0.400976	-0.0111979	0.00405077	4.28344	0.0326881	0.000143952	0.000290741	0.00015002	0.000298945	Node17-Node16	4.81472e-06	Node28-Node16	1.1594e-05	98.9877	-2.76438
Node18-Node21	Node17	-0.0124337	0.00393802	0.00341233	4.4011	0.0294023	0.00014625	0.000295555	0.000149373	0.000301377	Node18-Node17	3.67852e-06	Node21-Node17	7.96546e-06	-3.64375	1.15406
Cronobacter_sakazakii_Sp291-Cronobacter_sakazakii_ES15	Node18	0.25011	-0.00117481	0.00207713	4.39717	0.0306464	0.000148851	0.000299234	0.000151008	0.000301391	Cronobacter_sakazakii_Sp291-Node18	2.09778e-06	Cronobacter_sakazakii_ES15-Node18	2.21667e-06	120.412	-0.565595
Node22-Shimwellia_blattae_DSM_4481___NBRC_105725	Node21	0.374828	-0.00642336	0.00441797	4.4096	0.0267084	0.000149896	0.000303521	0.000157799	0.00031328	Node22-Node21	6.45412e-06	Shimwellia_blattae_DSM_4481___NBRC_105725-Node21	1.30644e-05	84.8415	-1.45391
Node23-Salmonella_bongori_NCTC_12419	Node22	0.148044	-0.00682919	0.00385326	4.53355	0.0245844	0.000152638	0.000309975	0.000160008	0.000317399	Node23-Node22	7.48243e-06	Salmonella_bongori_NCTC_12419-Node22	7.36518e-06	38.4205	-1.77232
Escherichia_coli_BW2952-Escherichia_coli_K_12_substr__MG1655	Node23	-0.06081	0.00144976	0.00065559	4.60815	0.0211428	0.000160013	0.000317457	0.000160228	0.000317672	Escherichia_coli_BW2952-Node23	2.11997e-07	Escherichia_coli_K_12_substr__MG1655-Node23	2.17802e-07	-92.7561	2.21138
Node29-Erwinia_tasmaniensis_Et1_99	Node28	-0.14237	0.000412287	0.00265351	4.00012	0.0406002	0.00015379	0.000302335	0.000156926	0.000305855	Node29-Node28	3.69105e-06	Erwinia_tasmaniensis_Et1_99-Node28	3.35006e-06	-53.6535	0.155374
Erwinia_pyrifoliae_Ep1_96-Erwinia_amylovora_CFBP1430	Node29	0.23902	0	0.00180314	3.92549	0.0408163	0.000156712	0.000306026	0.000158338	0.000307651	Erwinia_pyrifoliae_Ep1_96-Node29	2.00449e-06	Erwinia_amylovora_CFBP1430-Node29	1.24682e-06	132.558	0
Node34-Node39	Node33	1.04787	-0.0558759	0.00519077	3.4982	0.0773297	0.000140646	0.000289902	0.000148036	0.000303374	Node34-Node33	1.8306e-05	Node39-Node33	8.63812e-06	201.871	-10.7645
Providencia_stuartii_MRSN_2154-Node36	Node34	0.479873	-0.00133051	0.00528086	4.21012	0.0393673	0.000152259	0.000308208	0.000166127	0.000322152	Providencia_stuartii_MRSN_2154-Node34	1.11572e-05	Node36-Node34	1.67303e-05	90.8703	-0.25195
Proteus_mirabilis_HI4320-Proteus_mirabilis_BB2000	Node36	0.25315	-0.00080008	0.000848518	3.92224	0.0401655	0.000168839	0.000324938	0.000169199	0.000325298	Proteus_mirabilis_HI4320-Node36	5.05292e-07	Proteus_mirabilis_BB2000-Node36	2.14692e-07	298.344	-0.942914
Edwardsiella_tarda_EIB202-Node41	Node39	1.20207	-0.110873	0.00468938	3.16226	0.0952432	0.000143812	0.00029854	0.000150417	0.000309535	Edwardsiella_tarda_EIB202-Node39	1.1743e-05	Node41-Node39	1.02473e-05	256.338	-23.6435
Node42-Node51	Node41	1.82715	-0.231351	0.00620172	2.6021	0.146909	0.000145278	0.000308787	0.000156442	0.000328018	Node42-Node41	1.35678e-05	Node51-Node41	2.48935e-05	294.621	-37.3044
Node43-Sodalis_glossinidius__str__morsitans	Node42	-2.98631	0.0381151	0.00410184	3.24666	0.0652964	0.000155017	0.000322355	0.000160776	0.000330768	Node43-Node42	1.09328e-05	Sodalis_glossinidius__str__morsitans-Node42	5.89236e-06	-728.04	9.29218
Secondary_endosymbiont_of_Ctenarytaina_eucalypti-Node45	Node43	0.536483	-0.0930137	0.00530965	1.30619	0.0900631	0.000160642	0.000333288	0.000167919	0.000347384	Secondary_endosymbiont_of_Ctenarytaina_eucalypti-Node43	7.09144e-06	Node45-Node43	2.11009e-05	101.039	-17.5179
Node46-Wigglesworthia_glossinidia__str__endosymbiont_of_glossina_brevipalpis	Node45	0.291675	-0.0320205	0.00799472	0.904657	0.15968	0.000168105	0.000354389	0.000193894	0.000386346	Node46-Node45	1.97268e-05	Wigglesworthia_glossinidia__str__endosymbiont_of_glossina_brevipalpis-Node45	4.41888e-05	36.4834	-4.00521
secondary_endosymbiont_of_Heteropsylla_cubana-Baumannia_cicadellinicola_str__Hc__Homalodisca_coagulata_	Node46	0.435406	-0.0238095	0.00772884	0.994679	0.149798	0.000175495	0.000374115	0.000205362	0.000403983	secondary_endosymbiont_of_Heteropsylla_cubana-Node46	1.74128e-05	Baumannia_cicadellinicola_str__Hc__Homalodisca_coagulata_-Node46	4.23222e-05	56.3352	-3.08061
Serratia_symbiotica_str__Cinara_cedri-Node53	Node51	1.26458	-0.0402801	0.00788786	1.41951	0.296648	0.000157867	0.000333681	0.000184951	0.00036479	Serratia_symbiotica_str__Cinara_cedri-Node51	1.68884e-05	Node53-Node51	4.533e-05	160.32	-5.1066
Node54-Buchnera_aphidicola_BCc	Node53	0.123813	-0.120976	0.00582184	0.498175	0.325994	0.000195147	0.000379011	0.00020798	0.000395958	Node54-Node53	1.31596e-05	Buchnera_aphidicola_BCc-Node53	2.07341e-05	21.267	-20.7797
Buchnera_aphidicola__Cinara_tujafilina_-Node56	Node54	-0.192605	-0.150218	0.00574463	0.546247	0.279024	0.000200079	0.00039217	0.000212491	0.000408671	Buchnera_aphidicola__Cinara_tujafilina_-Node54	1.73605e-05	Node56-Node54	1.56403e-05	-33.5278	-26.1493
Node57-Buchnera_aphidicola_Bp__Baizongia_pistaciae_	Node56	0.0296343	0.232453	0.0059804	0.63753	0.350218	0.000207543	0.000407811	0.000223875	0.000425693	Node57-Node56	1.26526e-05	Buchnera_aphidicola_Bp__Baizongia_pistaciae_-Node56	2.31125e-05	4.95523	38.8691
Buchnera_aphidicola_APS__Acyrthosiphon_pisum_-Buchnera_aphidicola_Sg__Schizaphis_graminum_	Node57	0.014271	0.125	0.00353322	0.648013	0.432453	0.000217095	0.000420463	0.000223337	0.000426705	Buchnera_aphidicola_APS__Acyrthosiphon_pisum_-Node57	6.7459e-06	Buchnera_aphidicola_Sg__Schizaphis_graminum_-Node57	5.73775e-06	4.03909	35.3785
Yersinia_enterocolitica_palearctica_105_5R_r_-Candidatus_Hamiltonella_defensa_5AT__Acyrthosiphon_pisum_	Node62	2.45261	-0.117742	0.00712271	4.23551	0.0508032	0.000133608	0.000279168	0.000158975	0.000304535	Yersinia_enterocolitica_palearctica_105_5R_r_-Node62	7.99077e-06	Candidatus_Hamiltonella_defensa_5AT__Acyrthosiphon_pisum_-Node62	4.27422e-05	344.337	-16.5305
Node226-Actinobacillus_succinogenes_130Z	Node65	-0.0241603	0.0166888	0.00444405	2.30362	0.0610781	0.00016739	0.000305145	0.000173945	0.00031502	Node226-Node65	6.63971e-06	Actinobacillus_succinogenes_130Z-Node65	1.31098e-05	-5.43655	3.75531
Mannheimia_succiniciproducens_MBEL55E-Node66	Node226	0.0348721	-0.00599968	0.00516466	2.2955	0.0666888	0.00016739	0.000311785	0.000177929	0.000325122	Mannheimia_succiniciproducens_MBEL55E-Node226	1.42121e-05	Node66-Node226	1.24616e-05	6.75206	-1.16168
Node67-Node72	Node66	0.405516	-0.00135409	0.00483338	2.27921	0.0694917	0.000174256	0.000324246	0.00018057	0.000335927	Node67-Node66	9.29016e-06	Node72-Node66	1.40714e-05	83.8991	-0.280155
Node68-Actinobacillus_pleuropneumoniae_serovar_3_str__JL03	Node67	0.315838	0.00184121	0.00472565	2.44047	0.0689533	0.00017833	0.000333537	0.000186566	0.000344703	Node68-Node67	8.30296e-06	Actinobacillus_pleuropneumoniae_serovar_3_str__JL03-Node67	1.40288e-05	66.8347	0.389621
Mannheimia_haemolytica_D174-Bibersteinia_trehalosi_USDA_ARS_USMARC_192	Node68	0.29435	-0.00606061	0.00484261	2.5579	0.0696378	0.000180773	0.00034184	0.000192498	0.000353565	Mannheimia_haemolytica_D174-Node68	1.14966e-05	Bibersteinia_trehalosi_USDA_ARS_USMARC_192-Node68	1.19543e-05	60.7833	-1.25152
Node227-Haemophilus_ducreyi_35000HP	Node72	0.564915	-0.0346372	0.00478442	2.03495	0.0703074	0.00018281	0.000338318	0.000189618	0.000349763	Node227-Node72	9.27564e-06	Haemophilus_ducreyi_35000HP-Node72	1.36151e-05	118.074	-7.23959
Haemophilus_somnus_2336-Node73	Node227	-7.52523e-06	-0.00112365	0.00633532	2.26386	0.0562718	0.00018281	0.000347593	0.000199864	0.000367662	Haemophilus_somnus_2336-Node227	2.55855e-05	Node73-Node227	1.45508e-05	-0.00118782	-0.177363
Node74-Haemophilus_parasuis_ZJ0906	Node73	-0.125172	0.000155108	0.00491303	2.26387	0.0566792	0.000191331	0.000362144	0.000199786	0.000374213	Node74-Node73	1.23994e-05	Haemophilus_parasuis_ZJ0906-Node73	1.17385e-05	-25.4775	0.0315708
Node75-Pasteurella_multocida_36950	Node74	-0.271167	0.00746364	0.00540751	2.19957	0.0567589	0.000196503	0.000374544	0.000207099	0.000389164	Node75-Node74	1.30712e-05	Pasteurella_multocida_36950-Node74	1.617e-05	-50.1463	1.38024
Gallibacterium_anatis_UMN179-Node77	Node75	0.782311	-0.0148743	0.00693066	2.07835	0.0600952	0.000201525	0.000387615	0.000222991	0.000411632	Gallibacterium_anatis_UMN179-Node75	3.78095e-05	Node77-Node75	1.02247e-05	112.877	-2.14616
Node78-Haemophilus_influenzae_Rd_KW20	Node77	0.386063	0.00962652	0.00553046	1.91183	0.0632614	0.000206648	0.00039784	0.000221461	0.000413133	Node78-Node77	2.41142e-05	Haemophilus_influenzae_Rd_KW20-Node77	6.47182e-06	69.8067	1.74064
Aggregatibacter_actinomycetemcomitans_D7S_1-Aggregatibacter_actinomycetemcomitans_ANH9381	Node78	0.17226	-0.00125313	0.00196405	2.2162	0.070851	0.000229803	0.000421954	0.000231732	0.000423882	Aggregatibacter_actinomycetemcomitans_D7S_1-Node78	2.07961e-06	Aggregatibacter_actinomycetemcomitans_ANH9381-Node78	1.7779e-06	87.7063	-0.638033
Aeromonas_veronii_B565-Tolumonas_auensis_DSM_9187	Node88	1.08049	-0.00495356	0.00663329	4.17955	0.0438118	0.000131461	0.000260857	0.000153462	0.000282858	Aeromonas_veronii_B565-Node88	1.51582e-05	Tolumonas_auensis_DSM_9187-Node88	2.88423e-05	162.889	-0.746773
Vibrio_fischeri_ES114-Node93	Node91	0.202184	0.00140686	0.00544685	4.18372	0.0443176	0.000121621	0.000236984	0.00013253	0.000251818	Vibrio_fischeri_ES114-Node91	1.32068e-05	Node93-Node91	1.64614e-05	37.1195	0.258289
Node94-Node98	Node93	-0.109038	0.00141271	0.00579534	4.07154	0.043537	0.000130232	0.000253445	0.000146888	0.000270238	Node94-Node93	2.10759e-05	Node98-Node93	1.25101e-05	-18.8147	0.243766
Node228-Vibrio_cholerae_LMA3984_4	Node94	0.394806	-0.00562857	0.000563798	4.00311	0.0444235	0.000151237	0.000274521	0.000151344	0.00027468	Node228-Node94	1.05e-07	Vibrio_cholerae_LMA3984_4-Node94	2.12869e-07	700.262	-9.9833
Vibrio_cholerae_O1_biovar_El_Tor_str__N16961-Vibrio_cholerae_MJ_1236	Node228	-0.20291	0.00090549	0.000648134	4.13353	0.0425642	0.000151237	0.000274626	0.000151447	0.000274836	Vibrio_cholerae_O1_biovar_El_Tor_str__N16961-Node228	2.07164e-07	Vibrio_cholerae_MJ_1236-Node228	2.12914e-07	-313.068	1.39707
Listonella_anguillarum_M3-Vibrio_anguillarum_775	Node98	0.06584	0	0.00159417	4.11215	0.0430108	0.00014254	0.000265955	0.00014381	0.000267226	Listonella_anguillarum_M3-Node98	2.21571e-07	Vibrio_anguillarum_775-Node98	2.31982e-06	41.3004	0
Psychromonas_ingrahamii_37-Idiomarina_loihiensis_GSL_199	Node114	1.71984	-0.0186988	0.00853257	3.8176	0.0549423	9.22714e-05	0.000191155	0.000128674	0.000227558	Psychromonas_ingrahamii_37-Node114	3.14105e-05	Idiomarina_loihiensis_GSL_199-Node114	4.13943e-05	201.562	-2.19146
Node119-Shewanella_denitrificans_OS217	Node118	-0.110365	-0.0040637	0.00566831	4.47934	0.041027	7.83684e-05	0.000147098	9.14853e-05	0.000163162	Node119-Node118	1.27489e-05	Shewanella_denitrificans_OS217-Node118	1.93809e-05	-19.4705	-0.716915
Shewanella_loihica_PV_4-Shewanella_amazonensis_SB2B	Node119	0.29645	0.00103896	0.00489598	4.43554	0.0394146	8.52212e-05	0.000159846	9.72066e-05	0.000171832	Shewanella_loihica_PV_4-Node119	1.35071e-05	Shewanella_amazonensis_SB2B-Node119	1.04636e-05	60.5496	0.212207
Thalassolituus_oleivorans_MIL_1-Marinomonas_posidonica_IVIA_Po_181	Node123	0.02039	0.00522388	0.0078104	3.91399	0.0483751	5.91794e-05	0.000125824	8.96806e-05	0.000156325	Thalassolituus_oleivorans_MIL_1-Node123	1.89749e-05	Marinomonas_posidonica_IVIA_Po_181-Node123	4.20275e-05	2.61062	0.668836
